# Supplementary material for: Identifying Candidate Genes Involved in the Regulation of Early Growth Using Full-Length Transcriptome and RNA-Seq Analyses of Frontal and Parietal Bones and Vertebral Bones in Bighead Carp (Hypophthalmichthys nobilis)
Source: Front Genet. 2021 Jan 15;11:603454. doi: 10.3389/fgene.2020.603454 (PMC7844397; doi:10.3389/fgene.2020.603454)
Supplement: Supplementary Table 2 — Putative gene families of non-redundant transcripts in bone tissues of bighead carp. [file Table_2.XLSX]

## Sheet: Supplementary Table S2
#Gene family	transcript
Meiosis-expressed	F02_transcript_78046
Mak10 subunit, NatC N(alpha)-terminal acetyltransferase	F02_transcript_91648,F01_transcript_62773
Putative carnitine deficiency-associated protein	F02_transcript_68792
BMP-2-inducible protein kinase C-terminus	F02_transcript_461,F02_transcript_60577,F01_transcript_44285,F01_transcript_48735,F02_transcript_59262
PUB domain	F01_transcript_3187,F02_transcript_49495,F02_transcript_3637,F02_transcript_42808
UPF0688 family	F01_transcript_49946,F01_transcript_44186,F02_transcript_82190,F01_transcript_52007
CobW/HypB/UreG, nucleotide-binding domain	F01_transcript_2500,F02_transcript_76070,F01_transcript_5284,F01_transcript_41593,F02_transcript_52779,F02_transcript_13061,F01_transcript_69676,F02_transcript_8810,F01_transcript_42220
Mycolic acid cyclopropane synthetase	F02_transcript_31728,F02_transcript_12789,F02_transcript_64166,F01_transcript_10032
NPL4 family, putative zinc binding region	F02_transcript_960
Down-regulated in metastasis	F01_transcript_378,F02_transcript_42750
Putative exonuclease SbcCD, C subunit	F02_transcript_70938
GPCR-Autoproteolysis INducing (GAIN) domain	F02_transcript_67250,F02_transcript_28933,F02_transcript_61874,F02_transcript_63801,F02_transcript_38298,F01_transcript_37097,F02_transcript_40712,F02_transcript_69834,F02_transcript_53705,F02_transcript_70994,F02_transcript_45085,F02_transcript_65411,F02_transcript_58891
NUDIX domain	F02_transcript_15384,F01_transcript_56973,F02_transcript_61880,F02_transcript_45149,F02_transcript_3518,F01_transcript_48554,F01_transcript_9887,F01_transcript_56220,F02_transcript_52269,F02_transcript_13128,F02_transcript_41505,F01_transcript_23854,F02_transcript_6851,F01_transcript_57300,F02_transcript_39435,F02_transcript_1314,F02_transcript_87051,F02_transcript_15329,F01_transcript_8618,F02_t…
Unstructured region on MAGI	F02_transcript_36451,F02_transcript_81432
Mitochondrial inner-membrane-bound regulator	F02_transcript_40081,F02_transcript_33040,F01_transcript_22671,F02_transcript_71924,F02_transcript_196
JNK_SAPK-associated protein-1	F02_transcript_74612,F02_transcript_49821,F02_transcript_72378,F01_transcript_64559,F02_transcript_30275,F02_transcript_1640,F02_transcript_56952,F02_transcript_62867,F01_transcript_58340,F02_transcript_46439,F02_transcript_41134,F02_transcript_71305,F02_transcript_29157,F02_transcript_61045,F02_transcript_30481,F02_transcript_44375
Synapsin, ATP binding domain	F02_transcript_49560,F02_transcript_30312,F02_transcript_3265,F02_transcript_68188,F02_transcript_8112,F02_transcript_2171,F02_transcript_87222,F02_transcript_1676,F02_transcript_68258
Tricarboxylate carrier	F02_transcript_68730,F02_transcript_83228,F02_transcript_64671,F02_transcript_8613,F01_transcript_710,F02_transcript_47668,F02_transcript_90412,F02_transcript_90147,F01_transcript_32385,F01_transcript_42056,F01_transcript_10338,F02_transcript_79919
Sin3 associated polypeptide p18 (SAP18)	F01_transcript_12822
Phosphoglucomutase/phosphomannomutase, C-terminal domain	F01_transcript_3280,F02_transcript_81949,F02_transcript_77966
WWE domain	F01_transcript_59041,F02_transcript_28802,F02_transcript_27174,F02_transcript_73275,F01_transcript_9228,F01_transcript_41445,F01_transcript_38269,F02_transcript_9944,F02_transcript_40255,F02_transcript_88217,F02_transcript_32811,F01_transcript_56936,F01_transcript_36349,F02_transcript_984,F02_transcript_77811,F02_transcript_63583,F01_transcript_2601,F02_transcript_63718,F02_transcript_55866,F02_t…
Peroxin-3	F02_transcript_12075
Stonin 2	F02_transcript_65791
DNA polymerase family B, exonuclease domain	F02_transcript_59266,F01_transcript_619,F02_transcript_56700,F02_transcript_51607
UNC-50 family	F01_transcript_11415
Intermediate filament head (DNA binding) region	F01_transcript_68498,F01_transcript_52138,F02_transcript_62767,F01_transcript_52674,F02_transcript_65198,F02_transcript_13383,F02_transcript_90566,F02_transcript_6444,F01_transcript_7614,F02_transcript_2149,F02_transcript_2110,F01_transcript_52807,F02_transcript_11772,F01_transcript_40079,F02_transcript_42902,F02_transcript_32674,F01_transcript_27858,F02_transcript_8692,F02_transcript_1378,F02_tr…
DNA/RNA non-specific endonuclease	F01_transcript_67924,F02_transcript_90709,F02_transcript_71583,F02_transcript_3492,F02_transcript_48396,F01_transcript_454,F02_transcript_394,F02_transcript_16779,F02_transcript_43072,F01_transcript_37270,F01_transcript_34532,F02_transcript_11481,F02_transcript_70941,F02_transcript_2557,F02_transcript_65703,F01_transcript_67966,F02_transcript_1710,F02_transcript_8249,F02_transcript_34583,F02_tran…
Domain of unknown function (DUF4460)	F02_transcript_6846,F02_transcript_42564,F02_transcript_31506
Apc13p protein	F02_transcript_27819,F02_transcript_58572,F01_transcript_14515,F02_transcript_67270,F01_transcript_19240
UDP-glucuronate decarboxylase N-terminal	F02_transcript_5989
UCH-binding domain	F01_transcript_7760,F02_transcript_59528
Regulator of G protein signalling-like domain	F01_transcript_62468,F01_transcript_71985,F02_transcript_84435,F02_transcript_57751,F01_transcript_51288,F01_transcript_41370,F02_transcript_80695,F01_transcript_29215,F02_transcript_35506
Cytidylyltransferase family	F02_transcript_1351,F02_transcript_3124,F02_transcript_53419,F02_transcript_52084
Receptor family ligand binding region	F02_transcript_66229,F02_transcript_47004,F02_transcript_40805,F02_transcript_55250,F02_transcript_82752,F02_transcript_663,F02_transcript_199,F02_transcript_29079,F02_transcript_1352,F02_transcript_29694,F02_transcript_45344,F02_transcript_84111,F02_transcript_29052,F02_transcript_43679,F02_transcript_69236,F01_transcript_28358,F02_transcript_53790,F02_transcript_37303,F02_transcript_39407,F02_t…
TROVE domain	F01_transcript_61802,F02_transcript_1819
FAD-NAD(P)-binding	F01_transcript_65244,F01_transcript_46110,F01_transcript_50956,F02_transcript_1799,F01_transcript_9899,F01_transcript_29707,F01_transcript_20842,F02_transcript_10127
TMEM238 protein family	F01_transcript_13132,F01_transcript_24982,F01_transcript_56976
Protein kinase G tetratricopeptide repeat	F01_transcript_6260
Retrotransposon gag protein	F02_transcript_93143,F01_transcript_54660,F01_transcript_3999,F02_transcript_42669,F01_transcript_34988,F01_transcript_72350
Timeless protein C terminal region	F02_transcript_77401,F02_transcript_43029
RNB domain	F01_transcript_59470,F01_transcript_23858,F02_transcript_75415,F02_transcript_54843
Nuclear protein Es2	F02_transcript_10232
Dcp1-like decapping family	F01_transcript_33464,F02_transcript_36545,F02_transcript_87703,F02_transcript_7502,F02_transcript_7749,F02_transcript_81877,F02_transcript_86690
Eukaryotic DNA topoisomerase I, catalytic core	F02_transcript_62505,F01_transcript_6649,F02_transcript_10418,F02_transcript_82251
Leucine Rich repeats (2 copies)	F02_transcript_62376,F01_transcript_27413,F01_transcript_24913,F01_transcript_36649,F02_transcript_52295,F02_transcript_6410,F02_transcript_93792,F01_transcript_52096,F01_transcript_72233,F02_transcript_37669,F01_transcript_7011,F01_transcript_9018,F02_transcript_53209,F02_transcript_79795,F01_transcript_26012,F01_transcript_3438,F02_transcript_58073,F02_transcript_60080,F01_transcript_30876,F02_…
Inositol polyphosphate 5-phosphatase clathrin binding domain	F02_transcript_60202
Alpha/beta hydrolase of unknown function (DUF1057)	F02_transcript_37080,F01_transcript_6179,F01_transcript_62548,F02_transcript_50548
Domain of unknown function (DUF1856)	F01_transcript_64888,F02_transcript_78011
Translation initiation factor eIF3 subunit	F01_transcript_28959,F01_transcript_61760,F02_transcript_80138,F01_transcript_58034,F01_transcript_42654,F01_transcript_47389
Succinylglutamate desuccinylase / Aspartoacylase family	F02_transcript_65950,F02_transcript_64458
Cyclin-dependent kinase inhibitor	F02_transcript_58810,F02_transcript_39849,F01_transcript_39903,F02_transcript_8520,F01_transcript_60696,F01_transcript_44143,F01_transcript_2582,F01_transcript_66254,F02_transcript_5990,F02_transcript_69200,F02_transcript_57931,F02_transcript_89028,F01_transcript_46444
Methyltransferase FkbM domain	F02_transcript_33284
Biotin-lipoyl like	F02_transcript_52047,F02_transcript_75887,F02_transcript_4016,F01_transcript_25093,F02_transcript_40198,F01_transcript_27757,F01_transcript_1190,F02_transcript_2767,F01_transcript_58734,F02_transcript_3163
NPAT C terminus	F01_transcript_61647
Protein-arginine deiminase (PAD) middle domain	F02_transcript_2942
SEP domain	F02_transcript_39352,F01_transcript_29894,F01_transcript_40265,F02_transcript_8592,F02_transcript_88104,F02_transcript_15005
Probable molybdopterin binding domain	F02_transcript_35305,F02_transcript_44886,F01_transcript_29386,F02_transcript_90646,F02_transcript_36810,F02_transcript_72965,F02_transcript_89524,F02_transcript_64943,F02_transcript_6092,F02_transcript_47302,F01_transcript_42400,F01_transcript_23105,F01_transcript_63486
Autophagy protein Apg6	F01_transcript_9321,F01_transcript_65550,F02_transcript_7898,F02_transcript_76679,F02_transcript_74180,F02_transcript_37945
Malonyl-CoA decarboxylase C-terminal domain	F02_transcript_64789,F01_transcript_645
RNA polymerase Rpb1, domain 5	F01_transcript_58135,F01_transcript_33301,F02_transcript_81759,F02_transcript_50286,F02_transcript_60071,F01_transcript_47242
Pterin 4 alpha carbinolamine dehydratase	F01_transcript_61641,F02_transcript_38654
MyoD family inhibitor	F02_transcript_5978,F02_transcript_27419,F02_transcript_73063,F02_transcript_41400,F02_transcript_73355,F02_transcript_53904,F02_transcript_4834
RIM-binding protein of the cytomatrix active zone	F01_transcript_54735
ATP synthase	F01_transcript_11718,F02_transcript_74786,F02_transcript_37296
5'-nucleotidase, C-terminal domain	F02_transcript_2966,F01_transcript_37915
LEM domain	F02_transcript_69030,F02_transcript_5138,F02_transcript_47519,F01_transcript_23568,F02_transcript_42133,F02_transcript_1113,F01_transcript_68158,F02_transcript_43241,F01_transcript_5755,F01_transcript_46732,F02_transcript_14535,F02_transcript_59232,F02_transcript_93790
Carbohydrate phosphorylase	F01_transcript_69654,F02_transcript_2217,F02_transcript_34523,F02_transcript_45610,F02_transcript_71778,F02_transcript_1224,F01_transcript_54245,F01_transcript_51276,F02_transcript_81044,F02_transcript_39240
EF hand	F01_transcript_49115,F02_transcript_84131,F02_transcript_62794,F01_transcript_42680,F01_transcript_60644,F02_transcript_51723,F02_transcript_2468,F02_transcript_2250,F02_transcript_79127,F02_transcript_83263,F02_transcript_810,F02_transcript_65639,F02_transcript_73831,F02_transcript_12624,F02_transcript_89344,F02_transcript_57370,F02_transcript_33957,F01_transcript_5768,F01_transcript_1161,F02_tr…
Elongation complex protein 6	F02_transcript_63710,F02_transcript_75895
UL45 protein, carbohydrate-binding C-type lectin-like	F02_transcript_256,F02_transcript_123
Domain of unknown function (DUF4686)	F02_transcript_69766,F02_transcript_84282,F01_transcript_42195
Glycosyltransferase family 92	F01_transcript_19123,F01_transcript_5584,F01_transcript_56913,F01_transcript_20732,F02_transcript_76592,F01_transcript_8686,F01_transcript_31277,F01_transcript_44711
Nitrogen Permease regulator of amino acid transport activity 3	F02_transcript_84716
LsmAD domain	F02_transcript_499,F02_transcript_42475,F02_transcript_53962,F02_transcript_464,F01_transcript_71823,F01_transcript_236,F01_transcript_57760,F02_transcript_86250,F02_transcript_88246,F01_transcript_49234,F01_transcript_62764
Transmembrane protein family 132	F02_transcript_50451,F01_transcript_49876,F02_transcript_93563
Pentapeptide repeats (9 copies)	F01_transcript_63189,F02_transcript_82999,F02_transcript_3762,F02_transcript_4323,F01_transcript_7916
Sgf11 (transcriptional regulation protein)	F01_transcript_34412,F02_transcript_6379,F01_transcript_7980,F02_transcript_45356,F02_transcript_5498,F02_transcript_6289,F02_transcript_34622,F02_transcript_6692
Mysoin-binding motif of peroxisomes	F02_transcript_91043
CD34/Podocalyxin family	F02_transcript_405,F01_transcript_20813,F02_transcript_84064,F01_transcript_1919,F02_transcript_63032,F02_transcript_7649,F02_transcript_2145,F02_transcript_308,F02_transcript_76756,F01_transcript_32489,F02_transcript_53745,F02_transcript_83641
Cytochrome oxidase assembly protein	F02_transcript_37990,F01_transcript_7713
Protein of unknown function (DUF1077)	F01_transcript_12574,F01_transcript_29560,F02_transcript_18155
Cation efflux family	F02_transcript_44962,F01_transcript_2715,F01_transcript_3231,F02_transcript_45903,F02_transcript_44836,F01_transcript_67448,F02_transcript_33563,F02_transcript_53838,F02_transcript_8201,F01_transcript_1302,F02_transcript_63083,F02_transcript_63361,F01_transcript_26414,F02_transcript_4270,F02_transcript_45619,F02_transcript_91176,F02_transcript_5499,F02_transcript_82153
UvrD/REP helicase N-terminal domain	F01_transcript_43739,F02_transcript_67433,F01_transcript_394,F01_transcript_42967,F01_transcript_34164
Alphaherpesvirus glycoprotein I	F01_transcript_45173
4Fe-4S double cluster binding domain	F01_transcript_10191,F02_transcript_37860
Arfaptin-like domain	F02_transcript_80927,F02_transcript_2232,F01_transcript_20057,F01_transcript_30411,F01_transcript_61045,F02_transcript_54993,F01_transcript_69859,F02_transcript_64815,F01_transcript_44398,F01_transcript_68105,F02_transcript_25529,F01_transcript_5578,F02_transcript_9234,F01_transcript_899,F02_transcript_4718,F02_transcript_39300
Adaptor complexes medium subunit family	F02_transcript_12332,F01_transcript_66554,F02_transcript_1048,F01_transcript_52477,F01_transcript_1029,F02_transcript_65791,F02_transcript_61159,F02_transcript_4596,F01_transcript_21388,F02_transcript_76689,F01_transcript_38427,F02_transcript_85160,F02_transcript_47279,F01_transcript_42033,F02_transcript_7905,F01_transcript_52010,F01_transcript_1337,F02_transcript_4769,F01_transcript_27135,F01_tr…
D-ala D-ala ligase C-terminus	F02_transcript_68468,F02_transcript_4016,F02_transcript_40198,F01_transcript_19687,F02_transcript_2767,F01_transcript_58734,F02_transcript_3163
Conserved hypothetical ATP binding protein	F02_transcript_49262,F01_transcript_8435,F02_transcript_55278,F02_transcript_39893,F02_transcript_6431,F02_transcript_58120,F02_transcript_82851,F02_transcript_17411,F02_transcript_13061,F02_transcript_56609,F02_transcript_7333,F02_transcript_50062
UDP-glucose:Glycoprotein Glucosyltransferase	F01_transcript_56055,F02_transcript_42942
Protein of unknown function (DUF2370)	F02_transcript_16733,F02_transcript_28590,F02_transcript_11377,F01_transcript_14600,F02_transcript_12263,F02_transcript_13769
Transmembrane protein C12orf23, UPF0444	F01_transcript_49585,F02_transcript_28507,F01_transcript_38901,F01_transcript_8292,F02_transcript_78003,F02_transcript_9889
Amidinotransferase	F01_transcript_20580,F02_transcript_2441,F01_transcript_43307,F02_transcript_80577,F02_transcript_70256,F01_transcript_9223,F01_transcript_31908,F02_transcript_26319,F01_transcript_10062,F02_transcript_78756
C-terminal domain of bromodomain protein 4	F02_transcript_41838,F01_transcript_67614,F01_transcript_27449,F02_transcript_32885,F02_transcript_34486
Interleukin-12 alpha subunit	F01_transcript_36193,F02_transcript_777
Squalene-hopene cyclase C-terminal domain	F02_transcript_92440
MAM domain, meprin/A5/mu	F01_transcript_43601,F02_transcript_78901,F02_transcript_11142,F02_transcript_63384,F02_transcript_36477,F02_transcript_450,F02_transcript_59677,F02_transcript_69677,F02_transcript_38737,F01_transcript_4983,F02_transcript_67300,F02_transcript_202,F01_transcript_23164,F01_transcript_2456,F02_transcript_67090,F02_transcript_52204,F01_transcript_48908,F02_transcript_54825,F02_transcript_41905,F01_tr…
Fez1	F01_transcript_30193,F01_transcript_32585,F01_transcript_22108,F02_transcript_77435,F02_transcript_72421,F01_transcript_670,F02_transcript_70597,F01_transcript_20368,F01_transcript_58904,F02_transcript_72261,F02_transcript_58212
Ethanolamine utilisation - propanediol utilisation	F02_transcript_2377,F02_transcript_90307
S1 domain	F01_transcript_59470
RNA polymerase Rpb8	F01_transcript_43786
CP2 transcription factor	F01_transcript_52459,F02_transcript_56670,F02_transcript_37532,F01_transcript_2575,F02_transcript_61487,F02_transcript_1422,F02_transcript_89116,F01_transcript_29976,F01_transcript_44338
Cd27 binding protein (Siva)	F02_transcript_53892,F01_transcript_13048
Glycosyl hydrolase family 85	F02_transcript_4876
RNA polymerase Rpb3/RpoA insert domain	F01_transcript_11868,F01_transcript_10404
RNA polymerase beta subunit	F02_transcript_63827,F01_transcript_676,F02_transcript_55705,F02_transcript_58647,F01_transcript_284,F02_transcript_54414,F02_transcript_71458
Putative esterase	F01_transcript_1914,F02_transcript_3208,F02_transcript_69877,F02_transcript_63751,F02_transcript_61308,F01_transcript_44290,F01_transcript_53659
Ribosomal L32p protein family	F01_transcript_68568,F02_transcript_19661,F01_transcript_14085
Single-minded protein C-terminus	F02_transcript_25493
Phosphoinositide-interacting protein family	F02_transcript_48379
EF-hand domain pair	F01_transcript_49115,F02_transcript_84131,F02_transcript_62794,F02_transcript_51723,F02_transcript_2250,F02_transcript_79127,F02_transcript_83263,F02_transcript_65639,F02_transcript_73831,F02_transcript_12624,F02_transcript_89344,F02_transcript_33957,F01_transcript_5768,F01_transcript_1161,F02_transcript_89179,F01_transcript_5976,F02_transcript_86702,F01_transcript_5582,F02_transcript_7055,F02_tr…
Eukaryotic-type carbonic anhydrase	F01_transcript_41697,F01_transcript_34265,F02_transcript_51337,F02_transcript_54780,F02_transcript_14556,F01_transcript_24962,F02_transcript_67996,F02_transcript_49954,F02_transcript_2620,F02_transcript_76644,F01_transcript_4952,F02_transcript_43790,F01_transcript_22944,F02_transcript_9462,F02_transcript_1383,F02_transcript_87876,F02_transcript_47775,F02_transcript_66453,F01_transcript_53322,F02_…
DHHA2 domain	F02_transcript_689
Protein-tyrosine phosphatase	F02_transcript_46295,F02_transcript_47607,F01_transcript_26987,F02_transcript_45155,F01_transcript_6736,F02_transcript_71605,F02_transcript_92378,F01_transcript_20587,F02_transcript_80393,F02_transcript_66307,F01_transcript_6632,F02_transcript_56584,F02_transcript_36971,F02_transcript_87551,F01_transcript_58851,F01_transcript_46061,F01_transcript_2494,F01_transcript_9559,F01_transcript_56588,F02_…
Clathrin propeller repeat	F01_transcript_54085,F02_transcript_62,F02_transcript_62358,F02_transcript_72956,F02_transcript_49009,F01_transcript_65802
10 TM Acyl Transferase domain found in Cas1p	F01_transcript_48478,F02_transcript_61454
Nuclear distribution C domain	F01_transcript_10686
Coiled-coil domain-containing protein 117	F01_transcript_6170,F01_transcript_45534
Iron-sulphur cluster biosynthesis	F02_transcript_62487,F02_transcript_63747,F02_transcript_16385,F02_transcript_19049
Protein of unknown function, DUF547	F01_transcript_1586
Serine-rich region of AP3B1, clathrin-adaptor complex	F01_transcript_33440
Aspartate/ornithine carbamoyltransferase, Asp/Orn binding domain	F01_transcript_67711,F01_transcript_19687,F02_transcript_57837
Spondin_N	F01_transcript_67358
Cid1 family poly A polymerase	F01_transcript_21077,F02_transcript_26558,F02_transcript_82072,F02_transcript_90521,F01_transcript_45893,F02_transcript_91709,F01_transcript_63222,F02_transcript_66067,F02_transcript_8806,F02_transcript_92975,F02_transcript_90346,F02_transcript_45955,F02_transcript_25954,F02_transcript_89032
Neuronal tyrosine-phosphorylated phosphoinositide-3-kinase adapter	F01_transcript_31342,F01_transcript_24584
N-Acetylglucosaminyltransferase-IV (GnT-IV) conserved region	F01_transcript_61162,F01_transcript_34256,F02_transcript_2444,F02_transcript_65954,F01_transcript_60386,F01_transcript_57125,F01_transcript_4008,F02_transcript_43814
RHO protein GDP dissociation inhibitor	F02_transcript_7505,F02_transcript_4814,F01_transcript_4368,F02_transcript_87517
Oxidoreductase family, C-terminal alpha/beta domain	F01_transcript_25397,F02_transcript_69912
Protein phosphatase inhibitor 2 (IPP-2)	F02_transcript_67043,F01_transcript_8126
Chordopoxvirus A33R protein	F02_transcript_256,F02_transcript_123
Nucleolin binding domain	F01_transcript_40246
Protein of unknown function (DUF773)	F01_transcript_38274,F01_transcript_29961,F02_transcript_13584,F01_transcript_27683
PIGA (GPI anchor biosynthesis)	F02_transcript_7129
NLS-binding and DNA-binding and dimerisation domains of Nrf1	F02_transcript_8554,F01_transcript_2616,F01_transcript_64105,F02_transcript_29419,F02_transcript_69934
mRNA cleavage and polyadenylation factor CLP1 P-loop	F02_transcript_13061,F02_transcript_13101,F02_transcript_3922
S4 domain	F01_transcript_12791,F01_transcript_12664,F01_transcript_70158,F02_transcript_79429,F02_transcript_18582,F01_transcript_12154
non-SMC mitotic condensation complex subunit 1, N-term	F01_transcript_70478,F01_transcript_63397
Poxvirus D5 protein-like	F02_transcript_33377
Plectin/S10 domain	F01_transcript_14433,F02_transcript_60815
L27_1	F02_transcript_34176,F02_transcript_66750,F01_transcript_40432,F02_transcript_39016,F02_transcript_28177,F02_transcript_31679
Peptidase dimerisation domain	F01_transcript_57912,F01_transcript_43619,F01_transcript_53380,F02_transcript_11987,F01_transcript_8083,F02_transcript_4455,F01_transcript_6867,F02_transcript_67655,F01_transcript_28833,F02_transcript_77605
G protein-coupled glucose receptor regulating Gpa2	F02_transcript_84668,F02_transcript_7631,F01_transcript_37668
Mitochondrial RNA binding protein MRP	F01_transcript_65442
Myotubularin-like phosphatase domain	F02_transcript_47607,F02_transcript_71605,F01_transcript_55619,F02_transcript_70187,F02_transcript_75124,F02_transcript_79497,F01_transcript_62340,F01_transcript_34744,F02_transcript_69097,F02_transcript_725,F02_transcript_60760,F01_transcript_1430,F01_transcript_58454,F02_transcript_84940,F01_transcript_463,F01_transcript_35432,F02_transcript_32450,F02_transcript_121,F02_transcript_67621,F02_tra…
MCM2/3/5 family	F01_transcript_63233,F01_transcript_2540,F01_transcript_1580,F02_transcript_43593,F02_transcript_2901,F01_transcript_23663,F02_transcript_66169,F01_transcript_19200,F01_transcript_46509,F02_transcript_82152,F01_transcript_44589
DIE2/ALG10 family	F02_transcript_9902
ASCH domain	F02_transcript_75913,F02_transcript_11396
NLPC_P60 stabilising domain, N term	F02_transcript_12037
Spb1 C-terminal domain	F01_transcript_64592
MnmE helical domain	F02_transcript_64581
Kinase associated domain 1	F02_transcript_1496,F01_transcript_33640,F02_transcript_42703,F01_transcript_204,F01_transcript_43862,F02_transcript_35895,F01_transcript_44073,F01_transcript_59667,F02_transcript_86290,F02_transcript_455,F02_transcript_93396,F02_transcript_91688,F02_transcript_53653,F01_transcript_62778,F01_transcript_62956,F01_transcript_65624,F02_transcript_76593,F01_transcript_39293,F02_transcript_568,F02_tra…
p55-binding region of Methyl-CpG-binding domain proteins MBD	F01_transcript_9734,F02_transcript_59707,F01_transcript_28332,F02_transcript_13579,F02_transcript_10794,F02_transcript_11609,F01_transcript_36479,F01_transcript_43882
C-terminal region of peptidase_M24	F02_transcript_7080,F01_transcript_5388
EB module	F01_transcript_37054
Nuclear protein MDM1	F01_transcript_31571
Formin Homology 2 Domain	F01_transcript_59040,F02_transcript_76588,F02_transcript_80834,F02_transcript_678,F02_transcript_89215,F02_transcript_27069,F02_transcript_67278,F02_transcript_87053,F02_transcript_64337,F01_transcript_36684,F02_transcript_29121,F01_transcript_273,F02_transcript_36202,F02_transcript_47818,F02_transcript_37188,F02_transcript_76856,F02_transcript_73268,F02_transcript_713,F02_transcript_302,F02_tran…
GNT-I family	F02_transcript_86003,F02_transcript_68374,F02_transcript_2294,F02_transcript_6708,F02_transcript_3579,F02_transcript_45686
Ribosomal family S4e	F01_transcript_12664,F01_transcript_12154
NADH-ubiquinone oxidoreductase B18 subunit (NDUFB7)	F01_transcript_14232
WW domain binding protein 11	F02_transcript_8780
'Cold-shock' DNA-binding domain	F02_transcript_86594,F02_transcript_66273,F02_transcript_46978,F02_transcript_75297,F02_transcript_1434,F02_transcript_17034,F02_transcript_258,F02_transcript_15182,F02_transcript_91244,F02_transcript_80111,F02_transcript_93239,F02_transcript_58545,F02_transcript_39758,F01_transcript_4559,F02_transcript_15870,F02_transcript_49278,F02_transcript_683,F02_transcript_67808,F02_transcript_70879,F02_tr…
Cytochrome c oxidase assembly protein CtaG/Cox11	F01_transcript_51362,F02_transcript_93349
IPT/TIG domain	F02_transcript_45107,F01_transcript_28153,F01_transcript_69507,F02_transcript_3021,F02_transcript_37617,F01_transcript_55869,F02_transcript_61223,F02_transcript_65358,F02_transcript_92813,F01_transcript_14,F02_transcript_82751,F02_transcript_3548,F02_transcript_27583,F01_transcript_53084,F01_transcript_66678,F02_transcript_63358,F02_transcript_30827,F02_transcript_69453,F02_transcript_30195,F02_t…
Axonemal dynein light chain	F02_transcript_50684
Domain of Kin17 curved DNA-binding protein	F01_transcript_38111,F01_transcript_9009
Transmembrane protein 55A	F02_transcript_87507,F01_transcript_4275,F02_transcript_78378,F02_transcript_2658
Formyl transferase	F01_transcript_742,F02_transcript_40450,F02_transcript_51008,F01_transcript_737,F02_transcript_53357,F02_transcript_13822,F01_transcript_67609
fzo-like conserved region	F02_transcript_83410,F02_transcript_3734,F02_transcript_38746
Proton-conducting membrane transporter	F02_transcript_6046
Domain of unknown function (DUF4566)	F02_transcript_2222
GIY-YIG catalytic domain	F02_transcript_51263
CB1 cannabinoid receptor-interacting protein 1	F01_transcript_19732,F02_transcript_36258,F02_transcript_42037,F01_transcript_35603
Copper amine oxidase, enzyme domain	F01_transcript_2564
Acetyltransferase (GNAT) domain	F02_transcript_83389,F01_transcript_31573,F02_transcript_831,F01_transcript_51841,F02_transcript_9023,F01_transcript_12478,F01_transcript_9347,F02_transcript_78982,F01_transcript_44777,F02_transcript_57115,F01_transcript_12765,F02_transcript_64292,F01_transcript_8326,F02_transcript_45053,F02_transcript_8796,F01_transcript_37631,F02_transcript_18855,F02_transcript_15398,F02_transcript_1227,F02_tra…
PROCT (NUC072) domain	F02_transcript_11
ATP-dependent Clp protease adaptor protein ClpS	F02_transcript_78704,F02_transcript_89299,F02_transcript_30
NAD dependent epimerase/dehydratase family	F02_transcript_41557,F02_transcript_14836,F02_transcript_38683,F02_transcript_16348,F02_transcript_46593,F02_transcript_87568,F02_transcript_81171,F01_transcript_72232,F01_transcript_9889,F02_transcript_84283,F02_transcript_49582,F01_transcript_7608,F02_transcript_83455,F02_transcript_34246,F02_transcript_64722,F02_transcript_71679,F02_transcript_65431,F01_transcript_43140,F01_transcript_4457,F02…
Smr domain	F01_transcript_30180
Neuroparsin	F02_transcript_45759,F01_transcript_46846
Stannin unstructured linker	F01_transcript_7580
Diacylglycerol kinase accessory domain	F02_transcript_52696,F02_transcript_1323,F02_transcript_37141,F02_transcript_71565,F02_transcript_76484,F01_transcript_22652,F02_transcript_81928,F01_transcript_11437,F01_transcript_26904,F02_transcript_1038,F02_transcript_93126,F02_transcript_42085,F01_transcript_903
LYAR-type C2HC zinc finger	F02_transcript_91150,F01_transcript_55669,F02_transcript_45138,F01_transcript_8210,F02_transcript_82282,F01_transcript_69759,F01_transcript_23885,F01_transcript_33881,F02_transcript_85711,F02_transcript_33588,F02_transcript_65194,F02_transcript_87526,F01_transcript_41074,F02_transcript_9654,F02_transcript_75615,F02_transcript_59220,F02_transcript_87580,F02_transcript_71854,F02_transcript_13111,F0…
Uncharacterised protein family (UPF0041)	F02_transcript_73261,F02_transcript_20696,F02_transcript_90754,F01_transcript_38227,F01_transcript_13713,F01_transcript_11905
Pre-mRNA splicing factor	F01_transcript_1435,F02_transcript_72656
NAD(P)H-binding	F02_transcript_41557,F02_transcript_16348,F02_transcript_81171,F02_transcript_75677,F02_transcript_71679,F01_transcript_4457,F01_transcript_11754,F02_transcript_76919,F02_transcript_17263,F02_transcript_91194,F01_transcript_11504,F02_transcript_35312,F02_transcript_74527,F01_transcript_68878,F01_transcript_48641,F02_transcript_15762
Cytoplasmic domain of voltage-gated Na+ ion channel	F02_transcript_29,F02_transcript_72818
Glycosyl transferase 4-like domain	F02_transcript_85919,F02_transcript_7129
Ribosomal L29e protein family	F02_transcript_53461,F02_transcript_74874,F01_transcript_19419,F01_transcript_39976
Peptidase S46	F01_transcript_47332,F02_transcript_4139,F01_transcript_6212
Putative adhesin	F01_transcript_66975,F02_transcript_87170
Uncharacterised protein family (UPF0220)	F02_transcript_86957
Fz domain	F02_transcript_75139,F01_transcript_50406,F02_transcript_32592,F01_transcript_28706,F02_transcript_35827,F01_transcript_45747,F01_transcript_2679,F02_transcript_38424,F02_transcript_91056,F01_transcript_8921,F01_transcript_49595,F02_transcript_8390,F02_transcript_15304,F01_transcript_62120,F01_transcript_837,F02_transcript_86584,F01_transcript_61006,F02_transcript_9019,F02_transcript_74778,F01_tr…
Olfactomedin-like domain	F02_transcript_93577,F02_transcript_26892,F02_transcript_59280,F02_transcript_48223,F02_transcript_27116,F02_transcript_26856,F02_transcript_8334,F01_transcript_49990,F02_transcript_74611,F02_transcript_4148,F01_transcript_27702,F02_transcript_80016,F01_transcript_28222,F01_transcript_46942,F02_transcript_62649,F01_transcript_23863,F02_transcript_32879,F01_transcript_37097,F02_transcript_40731,F0…
AAA ATPase domain	F02_transcript_72296,F02_transcript_5463,F02_transcript_71864,F01_transcript_69176,F01_transcript_40246,F02_transcript_665,F01_transcript_36614,F01_transcript_41586,F02_transcript_3785,F02_transcript_35930,F02_transcript_7551,F02_transcript_27689,F01_transcript_55538,F02_transcript_7451,F02_transcript_41986,F02_transcript_62022,F02_transcript_70938,F02_transcript_10279,F02_transcript_2026,F02_tra…
BP28CT (NUC211) domain	F02_transcript_92852
Rab5-interacting protein (Rab5ip)	F02_transcript_16672,F02_transcript_80311,F01_transcript_66891
Formiminotransferase domain	F01_transcript_59266,F02_transcript_62718
Draxin	F01_transcript_26363,F02_transcript_55434
DIRP	F02_transcript_6712
N2227-like protein	F02_transcript_58347
Ribosomal protein L16p/L10e	F02_transcript_33579,F02_transcript_28459,F02_transcript_16557,F02_transcript_18933,F01_transcript_65763,F01_transcript_41633
Anthrax receptor extracellular domain	F02_transcript_8495,F01_transcript_20370,F02_transcript_41699,F02_transcript_73206,F01_transcript_45397,F02_transcript_10553,F02_transcript_80811,F02_transcript_85451,F01_transcript_7707,F01_transcript_37274
Nineteen complex-related protein 2	F01_transcript_25762,F02_transcript_1858,F02_transcript_83910,F01_transcript_37226
Splicing factor SF3a60 binding domain	F02_transcript_11193,F01_transcript_36988,F01_transcript_59343
Ectropic viral integration site 2A protein (EVI2A)	F02_transcript_13809
Sterol-sensing domain of SREBP cleavage-activation	F01_transcript_571,F02_transcript_28099,F02_transcript_942,F02_transcript_3088,F02_transcript_3437,F02_transcript_44877,F02_transcript_71386,F02_transcript_65335,F02_transcript_901,F02_transcript_3243,F01_transcript_42409
Linker region of enhancer of mRNA-decapping protein 3	F01_transcript_27056
Domain of unknown function (DUF4782)	F02_transcript_83539,F02_transcript_45879,F01_transcript_48496,F01_transcript_26490,F01_transcript_69308,F01_transcript_21512,F02_transcript_65257
FACT complex subunit (SPT16/CDC68)	F02_transcript_65562
Peptidase family C101	F02_transcript_91654,F01_transcript_8648,F02_transcript_76989,F02_transcript_14260,F02_transcript_93733
Neuropeptide-like	F02_transcript_15911
TRC8 N-terminal domain	F01_transcript_43550,F02_transcript_53709,F02_transcript_1908,F02_transcript_89855,F02_transcript_4971,F02_transcript_5734,F01_transcript_27373,F02_transcript_62617
NADH-ubiquinone oxidoreductase subunit G, C-terminal	F02_transcript_5886
SBDS protein C-terminal domain	F01_transcript_9608
PUA domain	F02_transcript_45225,F02_transcript_66108,F02_transcript_10809,F01_transcript_64554,F01_transcript_70160,F02_transcript_30886,F01_transcript_22258,F02_transcript_43356,F01_transcript_5559
Domain of unknown function (DUF4660)	F01_transcript_64130
APJ endogenous ligand	F02_transcript_77160,F01_transcript_9473,F02_transcript_14529
PINIT domain	F01_transcript_43810,F02_transcript_59114,F02_transcript_61680,F01_transcript_49384,F02_transcript_80158,F01_transcript_286,F02_transcript_46887,F02_transcript_84196,F02_transcript_93124,F02_transcript_91212,F02_transcript_92865
Ras of Complex, Roc, domain of DAPkinase	F01_transcript_34429,F01_transcript_1717,F02_transcript_13048,F02_transcript_65310,F02_transcript_51916,F02_transcript_49647,F01_transcript_1380,F01_transcript_9100,F01_transcript_9137,F02_transcript_4685,F01_transcript_41512,F01_transcript_3757,F01_transcript_58008,F01_transcript_7232,F02_transcript_27366,F02_transcript_61324,F01_transcript_419,F02_transcript_41451,F01_transcript_45885,F02_trans…
Aminotransferase class I and II	F02_transcript_1437,F01_transcript_72115,F02_transcript_1157,F01_transcript_25840,F02_transcript_1703,F02_transcript_69451,F02_transcript_14070,F02_transcript_59546,F02_transcript_7259,F02_transcript_89482,F02_transcript_61397,F02_transcript_70917,F02_transcript_41980,F01_transcript_5779,F02_transcript_67017,F01_transcript_48505,F02_transcript_74610,F02_transcript_29626,F02_transcript_9643,F02_tr…
Domain of unknown function (DUF4347)	F02_transcript_54461
Phosphatidylinositol N-acetylglucosaminyltransferase	F01_transcript_26983
Peroxisomal biogenesis factor 11 (PEX11)	F01_transcript_5641,F02_transcript_28481
Unstructured region on APC between APC_crr and SAMP	F02_transcript_44209
Inter-alpha-trypsin inhibitor heavy chain C-terminus	F02_transcript_62332,F02_transcript_75763,F01_transcript_1719,F02_transcript_85888,F01_transcript_61450,F02_transcript_62322
Ubiquinol-cytochrome C reductase hinge protein	F02_transcript_46114,F02_transcript_19554,F01_transcript_48614
Ribosomal protein L1p/L10e family	F01_transcript_36060,F02_transcript_17552,F02_transcript_70307,F02_transcript_22436,F01_transcript_16179,F01_transcript_11129,F01_transcript_24481,F02_transcript_16786
Cytochrome c oxidase subunit VIa	F02_transcript_19820,F01_transcript_14287,F02_transcript_19984
Neuronal helix-loop-helix transcription factor	F02_transcript_43474,F01_transcript_21055
E1-E2 ATPase	F01_transcript_35752,F02_transcript_76158,F02_transcript_89665,F01_transcript_72317,F02_transcript_69767,F02_transcript_81547,F02_transcript_1394,F02_transcript_30820,F02_transcript_433,F02_transcript_78233,F02_transcript_50773,F02_transcript_70079,F02_transcript_56273,F01_transcript_358,F02_transcript_89867,F02_transcript_49913,F01_transcript_11343,F02_transcript_106,F02_transcript_32731,F02_tra…
UPF0767 family	F01_transcript_10105,F01_transcript_11999
Glyceraldehyde 3-phosphate dehydrogenase, NAD binding domain	F02_transcript_31258,F02_transcript_81128,F02_transcript_15155,F02_transcript_46865,F02_transcript_39945,F02_transcript_54859,F02_transcript_91162,F02_transcript_25735,F01_transcript_56198,F02_transcript_88835,F02_transcript_77805,F01_transcript_5425,F02_transcript_93425,F02_transcript_73203,F01_transcript_10894
Copper type II ascorbate-dependent monooxygenase, C-terminal domain	F01_transcript_70785,F02_transcript_65997,F02_transcript_805,F01_transcript_7572,F02_transcript_85636,F02_transcript_1234,F01_transcript_21516
WSK motif	F02_transcript_25
Amidohydrolase	F02_transcript_49757
Serum amyloid A protein	F01_transcript_24259,F01_transcript_13698,F02_transcript_39542,F02_transcript_48978,F01_transcript_34209
Glutamate/Leucine/Phenylalanine/Valine dehydrogenase	F01_transcript_45184,F02_transcript_69993,F01_transcript_2336,F01_transcript_45327
S-100/ICaBP type calcium binding domain	F01_transcript_38189,F02_transcript_15559,F01_transcript_37506,F01_transcript_61710,F01_transcript_15009,F02_transcript_90625,F01_transcript_72359,F01_transcript_31574,F02_transcript_93090,F02_transcript_88229,F01_transcript_15088,F02_transcript_18996,F02_transcript_17817,F01_transcript_26946,F02_transcript_38194,F01_transcript_61229,F01_transcript_54150,F02_transcript_17735,F02_transcript_26477,…
RNA polymerase III subunit RPC82 helix-turn-helix domain	F02_transcript_26816,F01_transcript_40178
Helicase-associated putative binding domain, C-terminal	F02_transcript_52619
Alpha-2-macroglobulin RAP, C-terminal domain	F02_transcript_9189,F01_transcript_42898
Ragulator complex protein LAMTOR5	F01_transcript_13861
Ubiquinone biosynthesis protein COQ7	F02_transcript_38545,F02_transcript_55144
Rsm1-like	F01_transcript_4855,F01_transcript_21727
Homeodomain-like domain	F01_transcript_16589,F02_transcript_73980,F02_transcript_8213,F02_transcript_17863,F01_transcript_63197,F01_transcript_66099,F01_transcript_42149,F02_transcript_25252,F02_transcript_29835,F02_transcript_83331,F01_transcript_7625,F02_transcript_90794,F02_transcript_35288,F02_transcript_61807,F02_transcript_38822,F02_transcript_90939,F01_transcript_57799,F02_transcript_37785,F01_transcript_61637,F0…
RbsD / FucU transport protein family	F01_transcript_55727
N-term cysteine-rich ER, FAM69	F02_transcript_55040,F01_transcript_70021,F02_transcript_69864,F02_transcript_36913,F02_transcript_8791
Band 3 cytoplasmic domain	F02_transcript_191,F02_transcript_53710,F01_transcript_50849,F01_transcript_27097,F02_transcript_74853,F02_transcript_30120,F02_transcript_5539,F02_transcript_31883,F01_transcript_57087,F02_transcript_40040,F01_transcript_48146,F02_transcript_71192,F01_transcript_25705,F01_transcript_30272,F02_transcript_88238,F02_transcript_62388,F02_transcript_77628,F02_transcript_73093,F02_transcript_28380,F02…
Mitochondrial ABC-transporter N-terminal five TM region	F02_transcript_80242
Grap2 and cyclin-D-interacting	F02_transcript_10575
C9orf72-like protein family	F02_transcript_6715
Protein of unknown function (DUF1466)	F01_transcript_63861
Cysteine-rich small domain	F01_transcript_24247
Domain of unknown function (DUF4564)	F01_transcript_10747
Developmental protein	F01_transcript_9784
Domain of unknown function (DUF4500)	F02_transcript_43055,F02_transcript_82091
Chlorophyllase	F01_transcript_4913,F01_transcript_24438
TNFR/NGFR cysteine-rich region	F02_transcript_93292,F01_transcript_3780,F02_transcript_65537,F02_transcript_17078,F02_transcript_43548,F01_transcript_63603,F02_transcript_72264,F01_transcript_33164,F02_transcript_69441,F01_transcript_26111,F02_transcript_28025,F01_transcript_22197,F02_transcript_13363,F02_transcript_54195,F01_transcript_72120,F02_transcript_76549,F02_transcript_49146,F02_transcript_52810,F01_transcript_39121,F…
Domain of unknown function (DUF3338)	F01_transcript_42557,F02_transcript_69995,F02_transcript_32408,F02_transcript_70253,F02_transcript_62744,F01_transcript_3892,F01_transcript_40609,F02_transcript_36871,F01_transcript_597,F02_transcript_27510,F01_transcript_29472,F02_transcript_49640,F01_transcript_37568,F02_transcript_29623,F02_transcript_81385
Homodimerisation domain of SGTA	F02_transcript_44676,F01_transcript_26789,F02_transcript_55528,F02_transcript_86516,F01_transcript_8135,F02_transcript_14337,F01_transcript_32518
Mitotic checkpoint regulator, MAD2B-interacting	F02_transcript_11118,F02_transcript_65738,F01_transcript_59207,F02_transcript_91766,F02_transcript_41399
AraC-like ligand binding domain	F01_transcript_13268,F01_transcript_47618
Myelin basic protein	F01_transcript_6292,F02_transcript_70600,F01_transcript_62299,F01_transcript_42821,F02_transcript_80436,F02_transcript_39620,F01_transcript_64418,F01_transcript_56170,F02_transcript_52768,F02_transcript_93450,F01_transcript_4742,F02_transcript_79982,F01_transcript_58312,F02_transcript_76040,F02_transcript_82790,F01_transcript_55838,F02_transcript_57798,F02_transcript_12445,F02_transcript_72142,F0…
C-terminal domain of the ECSIT protein	F02_transcript_13524
Glycosyltransferase family 10 (fucosyltransferase) C-term	F01_transcript_34494,F01_transcript_60768,F01_transcript_9747
Beta-2-glycoprotein-1 fifth domain	F01_transcript_8191,F01_transcript_7566
Domain of unknown function (DUF3544)	F02_transcript_89285,F02_transcript_35348,F02_transcript_594,F02_transcript_671,F02_transcript_90129
GPCR proteolysis site, GPS, motif	F02_transcript_3906,F02_transcript_33789,F01_transcript_34591,F01_transcript_53892,F02_transcript_61657,F02_transcript_67250,F02_transcript_25810,F01_transcript_56340,F02_transcript_1101,F02_transcript_28933,F02_transcript_88032,F02_transcript_69086,F02_transcript_61874,F01_transcript_63632,F02_transcript_32574,F02_transcript_65107,F02_transcript_63801,F02_transcript_38298,F01_transcript_37097,F0…
Enolase, N-terminal domain	F02_transcript_26009,F01_transcript_31218,F02_transcript_13262,F02_transcript_12225,F02_transcript_9519,F01_transcript_59737,F02_transcript_39602,F02_transcript_15058,F02_transcript_782,F02_transcript_48502
Sec7 domain	F02_transcript_88279,F01_transcript_28253,F02_transcript_34100,F02_transcript_5271,F01_transcript_72337,F02_transcript_43044,F02_transcript_83555,F02_transcript_89860,F01_transcript_70338,F02_transcript_39858,F01_transcript_68405,F01_transcript_58124,F02_transcript_88888,F02_transcript_42207,F02_transcript_35680,F02_transcript_3311,F02_transcript_83706,F01_transcript_70954,F02_transcript_42604,F0…
GDNF/GAS1 domain	F01_transcript_54602,F01_transcript_52337,F02_transcript_31323,F02_transcript_27941,F01_transcript_24233,F02_transcript_32109,F01_transcript_6300,F01_transcript_60898,F02_transcript_88625,F02_transcript_2934,F02_transcript_12255,F02_transcript_1817,F01_transcript_2101,F02_transcript_53191,F02_transcript_79052,F02_transcript_72630
Domain of unknown function (DUF1965)	F01_transcript_2564
Transmembrane protein 43	F01_transcript_30599,F02_transcript_63813,F01_transcript_52943
Domain of unknown function (DUF4706)	F02_transcript_84514,F02_transcript_7284
WW domain-binding protein 1	F01_transcript_4954,F02_transcript_61897,F02_transcript_41551,F01_transcript_37248,F01_transcript_66078,F01_transcript_4728,F01_transcript_23361,F01_transcript_55206,F01_transcript_6254,F02_transcript_75880
Peptidase C13 family	F02_transcript_6574,F01_transcript_25045
Spectrin repeat	F02_transcript_2712,F01_transcript_44477,F02_transcript_83263,F02_transcript_65639,F02_transcript_26474,F02_transcript_31771,F02_transcript_2491,F02_transcript_82964,F01_transcript_59177,F02_transcript_42989,F02_transcript_4,F02_transcript_41657,F01_transcript_60372,F02_transcript_27236,F02_transcript_80474,F02_transcript_34454,F02_transcript_37148,F02_transcript_37224,F02_transcript_1488,F02_tra…
Family of unknown function (DUF572)	F01_transcript_65848,F02_transcript_15894,F02_transcript_37474
Tumour-suppressor protein CtIP N-terminal domain	F01_transcript_71339
Uncharacterised conserved protein	F02_transcript_71123,F01_transcript_62128,F01_transcript_19771
Elongation factor G, domain IV	F01_transcript_1951,F02_transcript_29219,F02_transcript_40636,F01_transcript_30479,F01_transcript_55533,F02_transcript_49279,F01_transcript_3065,F01_transcript_3587,F01_transcript_63542,F01_transcript_43247,F01_transcript_5716,F02_transcript_25440,F02_transcript_2831,F02_transcript_39081,F02_transcript_66830,F01_transcript_1247,F02_transcript_69351,F01_transcript_859,F02_transcript_62866
zinc-finger-containing domain	F01_transcript_34760,F01_transcript_41074,F01_transcript_38520,F02_transcript_13111,F02_transcript_43146,F01_transcript_49750,F02_transcript_47441,F01_transcript_60206,F02_transcript_83691,F02_transcript_26619,F01_transcript_66717,F02_transcript_68740,F02_transcript_53967,F01_transcript_7414,F02_transcript_63579,F02_transcript_78059,F01_transcript_46824,F01_transcript_65087,F02_transcript_12282,F…
UPF0730 unknown protein family	F02_transcript_26007
Ubiquitin-like autophagy protein Apg12	F02_transcript_16670,F02_transcript_18001,F01_transcript_14553,F01_transcript_8587,F01_transcript_12992,F02_transcript_45316,F02_transcript_80954,F01_transcript_11622
Spermatogenesis-assoc protein 6	F02_transcript_72411,F02_transcript_33888
Junctional protein associated with coronary artery disease	F02_transcript_84755,F01_transcript_52174
Glycosyltransferase family 43	F02_transcript_63250,F02_transcript_75381,F02_transcript_88334,F02_transcript_8246,F02_transcript_61611,F02_transcript_60178,F02_transcript_26188,F02_transcript_82458,F02_transcript_34758,F01_transcript_68366,F01_transcript_70490,F02_transcript_74043,F02_transcript_5675
Polycystin cation channel	F02_transcript_32698,F02_transcript_74281,F01_transcript_54715,F02_transcript_55362,F02_transcript_31290,F02_transcript_71569,F02_transcript_53725,F01_transcript_62470,F02_transcript_848,F02_transcript_46324,F02_transcript_29,F01_transcript_50829,F02_transcript_79101,F02_transcript_78566,F02_transcript_70223,F01_transcript_55149,F02_transcript_72818,F02_transcript_25855,F02_transcript_47802,F01_t…
B-cell lymphoma 9 protein	F02_transcript_63180
Dyggve-Melchior-Clausen syndrome protein	F01_transcript_48598,F01_transcript_1828,F01_transcript_66015,F01_transcript_55524,F02_transcript_1787,F02_transcript_74699,F01_transcript_43864
Lamin-B receptor of TUDOR domain	F02_transcript_156,F02_transcript_69124,F02_transcript_44774,F01_transcript_21290,F02_transcript_64111,F02_transcript_2414,F01_transcript_62633
Follistatin/Osteonectin-like EGF domain	F01_transcript_2447,F02_transcript_89632,F01_transcript_8576,F01_transcript_2154,F02_transcript_8028,F01_transcript_44765,F01_transcript_9882,F02_transcript_8066,F01_transcript_32423
SOUL heme-binding protein	F02_transcript_18153,F01_transcript_40856,F02_transcript_8305,F02_transcript_35562,F01_transcript_9336,F01_transcript_12801,F02_transcript_17891,F01_transcript_25842,F01_transcript_30121,F02_transcript_8493,F01_transcript_12346,F02_transcript_18653
POB3-like N-terminal PH domain	F02_transcript_10782,F01_transcript_62186,F02_transcript_38983
Cell division protein 48 (CDC48), N-terminal domain	F02_transcript_31734,F02_transcript_71864,F01_transcript_788,F02_transcript_3785,F02_transcript_27689,F01_transcript_938,F02_transcript_46663,F02_transcript_52706,F01_transcript_55538,F02_transcript_3776
LIM-domain binding protein	F01_transcript_57221,F02_transcript_78103,F02_transcript_3229,F01_transcript_1420,F02_transcript_12342,F01_transcript_41570,F02_transcript_59359,F02_transcript_76006,F02_transcript_31006,F01_transcript_72417,F01_transcript_5357,F02_transcript_32439,F02_transcript_90531,F02_transcript_80855
Dapper	F02_transcript_33375,F01_transcript_39833,F01_transcript_35078,F02_transcript_33282,F02_transcript_84857,F01_transcript_11560,F01_transcript_22165
Protein phosphatase 1 regulatory subunit 26 N-terminus	F02_transcript_39754
Ribosomal protein L14p/L23e	F01_transcript_14030,F01_transcript_15569,F02_transcript_23530,F02_transcript_19645,F01_transcript_14827
60Kd inner membrane protein	F02_transcript_11608,F02_transcript_73095,F02_transcript_82168
XAP5, circadian clock regulator	F02_transcript_77470,F01_transcript_69819
Secretogranin-3	F01_transcript_67105,F02_transcript_44448
Alpha-2-macroglobulin RAP, N-terminal domain	F02_transcript_9189,F01_transcript_42898
Lamina-associated polypeptide 1C (LAP1C)	F02_transcript_37082,F02_transcript_66053,F02_transcript_8197,F02_transcript_59849
Rel homology DNA-binding domain	F02_transcript_1701,F02_transcript_40262,F02_transcript_1085,F01_transcript_55869,F02_transcript_26208,F02_transcript_30827,F01_transcript_25467,F02_transcript_6108,F02_transcript_59715,F02_transcript_58688,F02_transcript_92460,F02_transcript_78579,F01_transcript_31984,F02_transcript_66664,F02_transcript_50726,F01_transcript_21589,F01_transcript_3206
Eukaryotic initiation factor 4E	F02_transcript_58185,F01_transcript_8613,F02_transcript_27213,F01_transcript_2821,F02_transcript_47840,F02_transcript_12829,F01_transcript_69241,F01_transcript_10791,F02_transcript_33761,F01_transcript_7309,F01_transcript_21841,F01_transcript_36422,F02_transcript_13596
FAD synthetase	F01_transcript_33350,F02_transcript_3900
PAP2 superfamily C-terminal	F01_transcript_36306,F02_transcript_4812,F02_transcript_64219,F01_transcript_4370,F02_transcript_86846,F02_transcript_33117,F02_transcript_61032,F01_transcript_49673,F02_transcript_43824
SART-1 family	F01_transcript_2226,F01_transcript_68815,F02_transcript_54157
Mature oligodendrocyte transmembrane protein, TMEM132D, N-term	F02_transcript_93563
Formate--tetrahydrofolate ligase	F02_transcript_29192,F02_transcript_61238,F01_transcript_35551,F02_transcript_80244,F02_transcript_57200,F01_transcript_20921,F02_transcript_85221,F01_transcript_21820,F02_transcript_90665
Inositol hexakisphosphate	F01_transcript_24372,F02_transcript_51996,F02_transcript_2114,F02_transcript_36308,F01_transcript_47992,F01_transcript_163,F02_transcript_113,F01_transcript_63475,F01_transcript_1203,F01_transcript_64881
c-SKI Smad4 binding domain	F01_transcript_33084,F02_transcript_73975,F02_transcript_74057,F02_transcript_4254,F01_transcript_7535,F01_transcript_32744,F02_transcript_3286,F02_transcript_51949,F02_transcript_1304,F02_transcript_1285,F01_transcript_711,F01_transcript_8007
SUMO-activating enzyme subunit 2 C-terminus	F02_transcript_34597
Exocyst component 84 C-terminal	F01_transcript_26050,F02_transcript_64091,F02_transcript_85030
Pre-mRNA-splicing factor of RES complex	F02_transcript_39056,F02_transcript_13303
SKI/SNO/DAC family	F01_transcript_33084,F02_transcript_73975,F02_transcript_74057,F02_transcript_56891,F01_transcript_33016,F02_transcript_4254,F02_transcript_90731,F01_transcript_7535,F01_transcript_32744,F02_transcript_3286,F02_transcript_51949,F02_transcript_1304,F02_transcript_1285,F02_transcript_3760,F01_transcript_711,F02_transcript_85092,F01_transcript_8007,F02_transcript_91290
FACT complex subunit SPT16 N-terminal lobe domain	F02_transcript_65562
NYN domain	F01_transcript_44688
Domain of unknown function (DUF4498)	F02_transcript_87527
SprT-like family	F02_transcript_69196
Uncharacterised protein family UPF0560	F02_transcript_80398,F02_transcript_33951,F02_transcript_1211,F02_transcript_84353,F02_transcript_14244
Protein of unknown function TPD sequence-motif	F01_transcript_26021,F02_transcript_4542,F02_transcript_88904
Family of unknown function	F02_transcript_47790,F01_transcript_66526,F02_transcript_51144,F01_transcript_68806,F02_transcript_17571
Leucine carboxyl methyltransferase	F02_transcript_51754,F01_transcript_35589,F01_transcript_45918,F02_transcript_15593
Voltage-dependent L-type calcium channel, IQ-associated	F02_transcript_38297,F02_transcript_51344,F02_transcript_80091,F02_transcript_78566,F02_transcript_25855,F02_transcript_88464
MutS domain II	F02_transcript_72500,F02_transcript_85379,F01_transcript_37376
Pep3/Vps18/deep orange family	F01_transcript_578
Proteasome/cyclosome repeat	F02_transcript_87184,F02_transcript_3309,F02_transcript_59435,F02_transcript_56355,F01_transcript_67420,F02_transcript_92314,F02_transcript_43016,F02_transcript_61987,F01_transcript_26083
Helix-turn-helix	F02_transcript_7191,F01_transcript_13028
Cytoplasmic polyadenylation element-binding protein ZZ domain	F01_transcript_40092,F02_transcript_51103,F02_transcript_89333,F02_transcript_62433,F01_transcript_55402,F02_transcript_4051,F02_transcript_68630,F02_transcript_64377,F02_transcript_49574,F02_transcript_29995,F01_transcript_2072,F02_transcript_5723,F02_transcript_3908,F02_transcript_31177,F01_transcript_26969,F01_transcript_61674,F01_transcript_28730,F02_transcript_7071,F02_transcript_81738,F02_t…
Inner membrane component domain	F01_transcript_42435
U-box domain	F02_transcript_83588,F01_transcript_25890,F02_transcript_65501,F02_transcript_10820,F02_transcript_57421,F02_transcript_9977,F02_transcript_87403,F02_transcript_404,F02_transcript_54110,F02_transcript_80107,F01_transcript_4473,F02_transcript_56778,F02_transcript_25198,F02_transcript_77611,F01_transcript_65315,F01_transcript_41993,F02_transcript_66257,F02_transcript_62673,F02_transcript_1545,F02_t…
Hox9 activation region	F02_transcript_61167,F02_transcript_14008,F02_transcript_15690,F02_transcript_47141
CCDC85 family	F02_transcript_1313,F01_transcript_20065,F02_transcript_4648,F02_transcript_2440,F01_transcript_43532,F02_transcript_87202
Cyclin-dependent kinase 5 activator protein	F01_transcript_8125,F02_transcript_87811
MCM OB domain	F01_transcript_63233,F02_transcript_65417,F01_transcript_2540,F01_transcript_1580,F02_transcript_43593,F02_transcript_2901,F01_transcript_23663,F01_transcript_19200,F01_transcript_46509,F02_transcript_28272,F01_transcript_44589
F-box domain	F02_transcript_54893,F02_transcript_70922,F02_transcript_51825,F02_transcript_1856,F02_transcript_59576,F02_transcript_5891,F02_transcript_4474,F02_transcript_90923,F01_transcript_3473,F02_transcript_75933,F02_transcript_3322,F02_transcript_37277,F02_transcript_9196,F02_transcript_79659,F02_transcript_757,F02_transcript_52333,F01_transcript_2722,F02_transcript_83399,F01_transcript_60194,F02_trans…
Biotin/lipoate A/B protein ligase family	F01_transcript_794,F01_transcript_61512
Complex1_LYR-like	F02_transcript_32956,F01_transcript_35052,F01_transcript_14701,F01_transcript_68187,F01_transcript_3854,F02_transcript_39082,F01_transcript_4335,F02_transcript_7380,F02_transcript_31746,F01_transcript_7096,F02_transcript_20774,F02_transcript_39193
Centrosome-associated N terminus	F02_transcript_75623,F02_transcript_1417,F01_transcript_25394,F01_transcript_33040,F02_transcript_58189
Survival motor neuron protein (SMN)	F01_transcript_36830,F02_transcript_70319,F02_transcript_84493,F02_transcript_80077,F01_transcript_10438,F02_transcript_69866
F-actin binding	F01_transcript_63386,F02_transcript_30732,F02_transcript_49663
Vps53-like, N-terminal	F02_transcript_78957
Recq-mediated genome instability protein 1, C-terminal OB-fold	F01_transcript_5342
TIR domain	F01_transcript_42605,F02_transcript_55176,F01_transcript_43135,F02_transcript_59254,F02_transcript_75356,F02_transcript_35743,F01_transcript_58160,F01_transcript_25642,F01_transcript_63682,F02_transcript_45175,F01_transcript_69149,F02_transcript_58663,F02_transcript_72700,F02_transcript_83662,F01_transcript_65736,F02_transcript_79212,F01_transcript_50657,F01_transcript_29000,F02_transcript_52583
RNA polymerase III RPC4	F01_transcript_6961
GlcNAc-PI de-N-acetylase	F01_transcript_9327
Nuclear receptor-interacting protein 1 repression 4	F02_transcript_93,F01_transcript_45862,F02_transcript_25610
Suppressor of cytokine signalling	F02_transcript_447,F02_transcript_88604,F02_transcript_86941
Ribosomal protein S36, mitochondrial	F02_transcript_18648,F01_transcript_33129
HNF3 C-terminal domain	F01_transcript_7552,F01_transcript_55119
ALG3 protein	F02_transcript_6028
helix-turn-helix, Psq domain	F02_transcript_70784
mRNA capping enzyme, catalytic domain	F01_transcript_40602,F02_transcript_53508
Alpha-2-macroglobulin family	F01_transcript_70167,F01_transcript_27112,F02_transcript_81137,F02_transcript_46915,F01_transcript_36898,F02_transcript_90320,F01_transcript_30,F01_transcript_60943,F02_transcript_68507,F02_transcript_364,F01_transcript_33465,F01_transcript_58745,F01_transcript_62295,F01_transcript_20154,F01_transcript_60724,F02_transcript_82141,F02_transcript_148,F02_transcript_51995,F02_transcript_136,F02_trans…
O-methyltransferase	F02_transcript_36920,F02_transcript_50499,F02_transcript_31728,F02_transcript_91333,F01_transcript_60403,F02_transcript_13803,F02_transcript_88170,F02_transcript_12789,F02_transcript_14780,F01_transcript_49620,F02_transcript_46866,F02_transcript_60890
Anticodon binding domain	F01_transcript_2953,F02_transcript_89464,F01_transcript_23703,F01_transcript_67329,F02_transcript_5605,F01_transcript_2741,F02_transcript_91297,F02_transcript_107,F02_transcript_56955,F02_transcript_56581,F01_transcript_21979,F02_transcript_48636,F02_transcript_10533,F01_transcript_28364,F01_transcript_9257,F02_transcript_91879,F02_transcript_77540,F02_transcript_86747,F01_transcript_7943,F01_tra…
Tis11B like protein, N terminus	F02_transcript_61294,F02_transcript_5247,F01_transcript_486,F01_transcript_21042,F01_transcript_4435,F02_transcript_40931,F01_transcript_52805
NB-ARC domain	F01_transcript_63860,F02_transcript_46950
Periplasmic binding protein	F02_transcript_29694,F01_transcript_28358,F02_transcript_80901,F02_transcript_68905,F02_transcript_40275
Aconitase C-terminal domain	F01_transcript_19367,F01_transcript_60350,F02_transcript_30934,F01_transcript_40191,F01_transcript_25956,F02_transcript_32005,F02_transcript_44378,F01_transcript_686
Transcription factor/nuclear export subunit protein 2	F01_transcript_51804,F01_transcript_43495,F01_transcript_66756,F02_transcript_89
Uncharacterized conserved protein (DUF2347)	F02_transcript_6476,F02_transcript_38464,F02_transcript_5904
Surfeit locus protein 2 (SURF2)	F02_transcript_18089
RNA ligase	F02_transcript_2276
Cdc37 Hsp90 binding domain	F01_transcript_8449,F02_transcript_83833,F01_transcript_58373,F02_transcript_42847,F02_transcript_12711
Synaphin protein	F02_transcript_60455,F01_transcript_70317,F01_transcript_35559,F02_transcript_50851,F02_transcript_89921,F02_transcript_87382,F02_transcript_44245,F02_transcript_56512,F02_transcript_35162,F02_transcript_15101,F02_transcript_796,F02_transcript_63848
Spermidine synthase tetramerisation domain	F01_transcript_47268,F01_transcript_62319,F02_transcript_28639
DKCLD (NUC011) domain	F01_transcript_70160,F02_transcript_30886
Tetratricopeptide repeat-like domain	F02_transcript_38292,F01_transcript_60343,F01_transcript_69468,F01_transcript_34794,F02_transcript_70164,F01_transcript_34138,F01_transcript_6729,F02_transcript_48558,F01_transcript_32283,F02_transcript_39443,F02_transcript_36363,F02_transcript_82089,F02_transcript_67997,F01_transcript_34340
Tumour suppressor candidate 2	F01_transcript_45351,F01_transcript_10392
ATP synthase (E/31 kDa) subunit	F02_transcript_15032,F01_transcript_51549
Holliday junction regulator protein family C-terminal repeat	F01_transcript_70395,F01_transcript_48695,F02_transcript_90768,F02_transcript_31540,F01_transcript_52448,F01_transcript_2409,F02_transcript_930,F01_transcript_47973,F02_transcript_70772,F01_transcript_20723,F02_transcript_35190,F02_transcript_64135,F01_transcript_37887,F02_transcript_80877,F02_transcript_82082,F02_transcript_27546,F01_transcript_21955,F02_transcript_90827,F01_transcript_24329,F02…
mRNA capping enzyme, C-terminal domain	F01_transcript_40602
4Fe-4S single cluster domain	F01_transcript_2198,F01_transcript_43650,F02_transcript_39326,F02_transcript_90388
Der1-like family	F01_transcript_59879,F02_transcript_6067,F02_transcript_28850,F01_transcript_28888,F02_transcript_7335,F01_transcript_8127,F02_transcript_39052,F01_transcript_11655
RD3 protein	F02_transcript_31831
Protein phosphatase 2C	F02_transcript_221,F02_transcript_83918,F02_transcript_59982,F02_transcript_77939,F02_transcript_26550,F02_transcript_3510,F02_transcript_7090,F02_transcript_50297,F02_transcript_84212,F02_transcript_70337,F02_transcript_50235,F02_transcript_10265,F02_transcript_71933,F02_transcript_1409,F02_transcript_3078,F02_transcript_5689,F02_transcript_5579,F02_transcript_28420,F01_transcript_20436,F02_tran…
PPAR gamma N-terminal region	F01_transcript_6393,F01_transcript_43297,F01_transcript_2632,F02_transcript_86555,F01_transcript_46597
Protein of unknown function (DUF1115)	F02_transcript_3029,F01_transcript_68443
C-terminal four TMM region of protein-O-mannosyltransferase	F02_transcript_54936,F01_transcript_53637,F02_transcript_74058
Fructose-1-6-bisphosphatase, N-terminal domain	F02_transcript_85526,F02_transcript_31995,F02_transcript_25130,F02_transcript_88608
Splicing factor 1 helix-hairpin domain	F02_transcript_4352
Glycosyl hydrolase family 59 central domain	F02_transcript_41939,F02_transcript_26209
N-terminal or F0 domain of Talin-head FERM	F02_transcript_26755
N-terminal domain of galactosyltransferase	F01_transcript_297,F02_transcript_4020,F01_transcript_41955,F02_transcript_67917,F02_transcript_41761,F01_transcript_861,F01_transcript_57267,F01_transcript_63005,F02_transcript_45839,F01_transcript_67410,F01_transcript_29315,F01_transcript_44620,F01_transcript_63190,F01_transcript_57945,F02_transcript_72723,F02_transcript_152,F01_transcript_62874,F02_transcript_88022,F01_transcript_7465,F01_tran…
Arrestin (or S-antigen), C-terminal domain	F02_transcript_64522,F01_transcript_30564,F02_transcript_10486,F02_transcript_49432,F01_transcript_44848,F01_transcript_52310,F01_transcript_72583,F02_transcript_4880,F01_transcript_9091,F02_transcript_47221,F01_transcript_38727,F01_transcript_5717,F01_transcript_1252,F02_transcript_33388,F02_transcript_87888,F02_transcript_2778,F02_transcript_31948,F01_transcript_1304,F01_transcript_22588,F02_tr…
UBA-like domain	F02_transcript_7764,F02_transcript_13651,F01_transcript_5680,F01_transcript_7128,F02_transcript_11494,F01_transcript_66161,F02_transcript_25310,F02_transcript_52018,F02_transcript_63755,F01_transcript_4013,F01_transcript_4830,F02_transcript_70001,F02_transcript_72399,F01_transcript_9356,F02_transcript_80454,F02_transcript_39352,F01_transcript_4389,F01_transcript_29894,F02_transcript_23,F02_transc…
Conjugative transposon protein TraO	F02_transcript_78859
5' nucleotidase family	F02_transcript_10161,F02_transcript_74183,F01_transcript_37699,F02_transcript_17534,F02_transcript_3882,F02_transcript_66620,F02_transcript_79489,F02_transcript_8343,F02_transcript_31514,F01_transcript_58998,F01_transcript_31930,F02_transcript_82338,F02_transcript_1870,F02_transcript_25945,F01_transcript_43958,F02_transcript_25805,F01_transcript_13428,F02_transcript_70687,F01_transcript_11769
Transcription initiation factor IIA, gamma subunit	F01_transcript_71272
Sugar transport protein	F02_transcript_92096,F02_transcript_27937,F02_transcript_69557,F01_transcript_33739
Domain of unknown function (DUF4647)	F01_transcript_31876
HD domain	F02_transcript_42156,F02_transcript_17597,F02_transcript_82767,F01_transcript_3526,F01_transcript_1753,F01_transcript_30872
Ribosomal L22e protein family	F02_transcript_20924,F02_transcript_51885,F01_transcript_16813,F02_transcript_20791,F01_transcript_14717
DASH complex subunit Hsk3 like	F02_transcript_42244,F02_transcript_86494,F02_transcript_12839
Vacuolar sorting protein 9 (VPS9) domain	F01_transcript_51032,F01_transcript_3083,F01_transcript_55234,F01_transcript_20137,F01_transcript_56696,F02_transcript_33196,F02_transcript_28685,F02_transcript_73469,F01_transcript_3820,F01_transcript_24411,F01_transcript_65448,F02_transcript_32704,F02_transcript_75317,F02_transcript_29215,F02_transcript_305,F02_transcript_30348,F02_transcript_89698,F02_transcript_34422,F02_transcript_7748,F01_t…
Myc leucine zipper domain	F02_transcript_13900,F01_transcript_29433,F02_transcript_86082
Male enhanced antigen 1 (MEA1)	F02_transcript_92497
Repeat in HS1/Cortactin	F02_transcript_93675,F02_transcript_88322,F02_transcript_6203,F02_transcript_2387,F02_transcript_2642,F02_transcript_64925
Asparaginase	F01_transcript_65084,F02_transcript_32631,F02_transcript_50926,F02_transcript_86964,F01_transcript_11313,F02_transcript_28467,F02_transcript_87427,F02_transcript_87158,F01_transcript_70254,F01_transcript_40003,F02_transcript_13203,F01_transcript_7684
TEA/ATTS domain family	F02_transcript_36319,F01_transcript_27430,F02_transcript_42741,F02_transcript_38796,F02_transcript_85550,F01_transcript_43618
Transcription initiation factor IIF, alpha subunit (TFIIF-alpha)	F02_transcript_74360
wnt family	F02_transcript_52280,F02_transcript_58684,F01_transcript_34830,F02_transcript_37553,F01_transcript_37401,F02_transcript_1729,F01_transcript_24918,F02_transcript_81630,F02_transcript_64827,F01_transcript_3385,F02_transcript_76940,F02_transcript_8545,F02_transcript_46884
Uncharacterised protein family (UPF0240)	F02_transcript_37381,F01_transcript_37144
TerY-C metal binding domain	F01_transcript_41256
Ribosomal protein L22p/L17e	F01_transcript_14133,F01_transcript_45551,F01_transcript_17729,F02_transcript_28892,F01_transcript_23347
Endonuclease-reverse transcriptase	F02_transcript_86189
Gelsolin repeat	F02_transcript_86111,F02_transcript_42522,F01_transcript_21110,F02_transcript_87753,F01_transcript_43411,F02_transcript_2538,F01_transcript_22504,F01_transcript_50781,F01_transcript_24562,F02_transcript_71358,F01_transcript_171,F01_transcript_65457,F01_transcript_63267,F02_transcript_92508,F02_transcript_3030,F01_transcript_62630,F01_transcript_57141,F02_transcript_89067,F02_transcript_83366,F02_…
Dynactin subunit p22	F02_transcript_17707
Mitochondrial ATP synthase B chain precursor (ATP-synt_B)	F02_transcript_17724
Chromatin modification-related protein EAF7	F01_transcript_10845
THUMP domain	F02_transcript_13298,F01_transcript_11153,F02_transcript_59757,F02_transcript_62598,F01_transcript_48364,F01_transcript_57342
Ferrous iron transport protein B	F02_transcript_83551,F02_transcript_25662,F01_transcript_56458,F01_transcript_62210,F01_transcript_1235,F02_transcript_74258,F02_transcript_93096,F02_transcript_39893,F02_transcript_79450,F02_transcript_3576,F01_transcript_69701,F01_transcript_32008,F02_transcript_35406,F02_transcript_71748,F02_transcript_69313,F01_transcript_10396,F02_transcript_85755,F02_transcript_74335,F01_transcript_19412,F0…
Mnd1 family	F01_transcript_34907,F01_transcript_55389
S1 RNA binding domain	F01_transcript_49390,F01_transcript_45615,F02_transcript_27175,F01_transcript_46778,F02_transcript_73606,F02_transcript_44338,F02_transcript_49695,F01_transcript_27968,F01_transcript_9496,F02_transcript_6922,F01_transcript_9584,F01_transcript_7645,F01_transcript_51989,F02_transcript_11672,F01_transcript_67318
Calcineurin-like phosphoesterase superfamily domain	F01_transcript_42923,F02_transcript_13000,F01_transcript_12573,F02_transcript_9107,F01_transcript_10954
Transcription factor DP	F01_transcript_67425,F01_transcript_21996,F01_transcript_26690,F01_transcript_20840,F02_transcript_11938,F01_transcript_66646,F02_transcript_9920,F01_transcript_3408
Calcipressin	F02_transcript_55685,F02_transcript_12054,F01_transcript_9157,F01_transcript_51509,F02_transcript_40857,F02_transcript_65385,F01_transcript_64383,F02_transcript_59474,F02_transcript_11295,F01_transcript_6195,F01_transcript_37296
RecQ zinc-binding	F01_transcript_64367,F01_transcript_2129,F01_transcript_59799,F02_transcript_58615,F01_transcript_24941,F01_transcript_47087,F02_transcript_49150,F02_transcript_2563
INTS6/SAGE1/DDX26B/CT45 C-terminus	F02_transcript_38919,F01_transcript_70341,F02_transcript_32557
Acetylcholinesterase tetramerisation domain	F02_transcript_65349,F02_transcript_243,F02_transcript_4376,F02_transcript_2324,F02_transcript_48345,F02_transcript_82092,F01_transcript_44154,F02_transcript_276,F02_transcript_16840
TMEM117 protein family	F02_transcript_34248,F02_transcript_67712,F02_transcript_37285,F02_transcript_16600
Domain of unknown function (DUF4661)	F02_transcript_2435
Ribosomal RNA adenine dimethylase	F02_transcript_31728,F01_transcript_6151,F02_transcript_29552,F02_transcript_12789,F02_transcript_14806,F01_transcript_62760
Staufen C-terminal domain	F01_transcript_62152,F01_transcript_45398,F02_transcript_70759,F02_transcript_60938,F01_transcript_45168,F02_transcript_2541,F02_transcript_36092,F02_transcript_78164,F02_transcript_2451,F01_transcript_21090,F02_transcript_36390
MH1 domain	F02_transcript_5549,F01_transcript_22256,F02_transcript_4131,F02_transcript_52266,F02_transcript_62680,F02_transcript_71503,F02_transcript_34337,F01_transcript_3078,F02_transcript_84774,F02_transcript_7823,F02_transcript_35439,F01_transcript_3445,F01_transcript_39006,F01_transcript_66660,F02_transcript_52063,F02_transcript_44160,F02_transcript_71968,F02_transcript_75767,F01_transcript_23006,F02_t…
Nup53/35/40-type RNA recognition motif	F02_transcript_15577,F01_transcript_57407,F01_transcript_43268,F01_transcript_50745,F01_transcript_2087,F02_transcript_13416,F02_transcript_5200,F02_transcript_79961,F02_transcript_12286,F01_transcript_64558,F02_transcript_15361,F02_transcript_4377,F02_transcript_3963,F02_transcript_93629,F02_transcript_45823,F01_transcript_52857,F01_transcript_25491,F02_transcript_64759,F01_transcript_39610,F01_…
PHD-like zinc-binding domain	F02_transcript_75389,F02_transcript_72546,F02_transcript_85729,F02_transcript_33754,F02_transcript_48470,F02_transcript_156,F02_transcript_37994,F02_transcript_35257,F02_transcript_1039,F02_transcript_28043,F01_transcript_21188,F02_transcript_69124,F01_transcript_70668,F02_transcript_44774,F02_transcript_1346,F01_transcript_21290,F02_transcript_64111,F02_transcript_13041,F02_transcript_58591,F02_…
GHMP kinases C terminal	F01_transcript_33749,F02_transcript_75856,F01_transcript_3653,F01_transcript_32830,F01_transcript_28700,F02_transcript_1337,F02_transcript_35396,F01_transcript_66476,F02_transcript_47532,F01_transcript_2318,F02_transcript_12588
Rubredoxin	F02_transcript_909
Pam16	F01_transcript_61518
GNAT acetyltransferase, Mec-17	F01_transcript_34902,F02_transcript_13992,F02_transcript_77791
Regulator of chromosome condensation (RCC1) repeat	F01_transcript_36392,F01_transcript_51746,F01_transcript_42794,F02_transcript_84808,F02_transcript_89367,F02_transcript_77089,F02_transcript_40670,F02_transcript_79622,F01_transcript_104,F02_transcript_6157,F02_transcript_93571,F02_transcript_32121,F02_transcript_34432,F02_transcript_3918,F02_transcript_26295,F02_transcript_10511,F02_transcript_1521,F02_transcript_93193,F01_transcript_6949,F02_tr…
PAP2 superfamily	F02_transcript_88564,F02_transcript_78435,F01_transcript_66083,F01_transcript_32665,F01_transcript_36742,F01_transcript_67438,F01_transcript_42361,F01_transcript_62655,F01_transcript_59720,F02_transcript_26728,F02_transcript_32799,F02_transcript_10948,F02_transcript_65351,F02_transcript_91801,F02_transcript_11724,F02_transcript_5376,F02_transcript_66515,F01_transcript_20485,F02_transcript_13848,F…
Neuroblastoma-amplified sequence, N terminal	F02_transcript_35077,F02_transcript_60445
Ferrochelatase	F02_transcript_28290
RmlD substrate binding domain	F02_transcript_41557,F02_transcript_14836,F02_transcript_16348,F01_transcript_72232,F01_transcript_9889,F02_transcript_84283,F02_transcript_71679,F01_transcript_43140,F01_transcript_4457,F01_transcript_6908,F02_transcript_65307,F02_transcript_76919,F02_transcript_5989,F01_transcript_8469,F01_transcript_62987,F01_transcript_50906,F01_transcript_5098,F02_transcript_91194,F02_transcript_64961,F02_tr…
Tetracycline resistance leader peptide	F02_transcript_53049
Protein of unknown function (DUF3644)	F01_transcript_39041
Eukaryotic phosphomannomutase	F01_transcript_60614,F02_transcript_89688,F01_transcript_34362
FYVE zinc finger	F02_transcript_33505,F02_transcript_65462,F02_transcript_33474,F02_transcript_78092,F01_transcript_23245,F02_transcript_78280,F01_transcript_888,F01_transcript_6779,F02_transcript_53742,F01_transcript_34744,F02_transcript_48132,F01_transcript_83,F02_transcript_3043,F01_transcript_38987,F01_transcript_66374,F02_transcript_84940,F01_transcript_2734,F02_transcript_53104,F01_transcript_35432,F01_tran…
Galactose-3-O-sulfotransferase	F02_transcript_3597,F02_transcript_85744,F01_transcript_6849
Thiol-activated cytolysin beta sandwich domain	F01_transcript_5477,F01_transcript_6652
MFS/sugar transport protein	F01_transcript_3030,F01_transcript_28783,F01_transcript_57894,F01_transcript_39602,F02_transcript_9803,F02_transcript_48390,F01_transcript_52968,F02_transcript_69682,F02_transcript_36234,F01_transcript_20645,F02_transcript_3722,F02_transcript_87657,F01_transcript_33658,F02_transcript_2002,F02_transcript_75427,F02_transcript_48171,F02_transcript_5736,F01_transcript_48601,F02_transcript_6341,F02_tr…
Domain of unknown function (DUF4507)	F02_transcript_11626,F02_transcript_61087
Ly6/PLAUR domain-containing protein 6, Lypd6	F02_transcript_34088,F01_transcript_68552,F01_transcript_5303
Ribosomal protein S8e	F01_transcript_56260,F02_transcript_53562,F02_transcript_68542,F01_transcript_11746,F02_transcript_45716,F01_transcript_57015,F01_transcript_38523,F01_transcript_16849,F02_transcript_32964,F01_transcript_11860,F02_transcript_16912
Transferrin	F02_transcript_69194,F01_transcript_70840,F01_transcript_66858,F02_transcript_6386,F01_transcript_392,F02_transcript_89742,F02_transcript_71571,F01_transcript_4217,F01_transcript_64155
Ribosomal protein L32	F02_transcript_20419
TH1 protein	F01_transcript_5912
Anticodon-binding domain of tRNA	F01_transcript_279,F01_transcript_45799,F01_transcript_63546,F02_transcript_32765,F02_transcript_33258,F02_transcript_37251,F01_transcript_25286,F01_transcript_62609,F01_transcript_51185,F01_transcript_48627
Glycogen synthase	F02_transcript_85919,F01_transcript_40239,F02_transcript_33822,F01_transcript_947,F01_transcript_60497,F02_transcript_45235
N-terminal cysteine-rich region of Transmembrane protein 135	F02_transcript_7103,F01_transcript_3821,F02_transcript_48166
Unstructured linker region between on GAS7 protein	F02_transcript_42911,F02_transcript_30859
Domain of unknown function (DUF4078)	F02_transcript_14019
Protein-L-isoaspartate(D-aspartate) O-methyltransferase (PCMT)	F02_transcript_13833,F02_transcript_2132,F02_transcript_10831,F02_transcript_31728,F02_transcript_73660,F02_transcript_74509,F02_transcript_2020,F02_transcript_68979,F01_transcript_968,F02_transcript_14964,F01_transcript_8975,F01_transcript_63160,F02_transcript_49539,F02_transcript_2175,F02_transcript_30523,F02_transcript_12789,F01_transcript_46700,F02_transcript_64166,F02_transcript_76451,F02_tr…
Phosphorylase superfamily	F02_transcript_16588,F02_transcript_11530,F01_transcript_59755,F01_transcript_8876,F02_transcript_13666,F02_transcript_60481,F01_transcript_26362,F02_transcript_34714,F01_transcript_60572,F02_transcript_93312,F02_transcript_15376,F02_transcript_33554
NOTCH protein	F02_transcript_51614,F02_transcript_26620
Complex 1 protein (LYR family)	F02_transcript_32956,F01_transcript_35052,F01_transcript_14701,F01_transcript_68187,F02_transcript_59903,F02_transcript_71519,F01_transcript_3854,F02_transcript_39082,F01_transcript_60610,F01_transcript_4335,F02_transcript_7380,F02_transcript_31746,F01_transcript_7096,F02_transcript_20774,F02_transcript_39193
Myb-like DNA-binding domain	F02_transcript_38843,F01_transcript_60672,F01_transcript_6039,F02_transcript_30383,F02_transcript_68664,F02_transcript_29948,F02_transcript_59479,F02_transcript_86765,F02_transcript_86186,F02_transcript_77401,F01_transcript_36067,F02_transcript_43029,F02_transcript_56723,F02_transcript_83651,F02_transcript_9225,F01_transcript_26700,F02_transcript_2298,F01_transcript_6233,F02_transcript_25681,F02_…
Rabenosyn Rab binding domain	F01_transcript_2734,F02_transcript_80373,F02_transcript_80123
RNA polymerase I specific transcription initiation factor RRN3	F02_transcript_5716,F01_transcript_45291
TRP-interacting helix	F02_transcript_63204,F02_transcript_90094,F02_transcript_65151,F02_transcript_15416
Septin	F02_transcript_58371,F01_transcript_60388,F02_transcript_31801,F01_transcript_39837,F02_transcript_41171,F01_transcript_60165,F01_transcript_52546,F02_transcript_5792,F02_transcript_8705,F02_transcript_7031,F01_transcript_41992,F01_transcript_34543,F01_transcript_5376,F02_transcript_87030,F02_transcript_42400,F01_transcript_35298,F01_transcript_2161,F02_transcript_83789,F02_transcript_8049,F02_tr…
Staphylococcal nuclease homologue	F02_transcript_53320,F02_transcript_88772,F02_transcript_1196
TMEM125 protein family	F02_transcript_60164,F02_transcript_91537,F02_transcript_53991
14-3-3 protein	F02_transcript_39373,F02_transcript_29918,F01_transcript_3693,F02_transcript_4898,F01_transcript_10333,F02_transcript_92578,F02_transcript_48789,F01_transcript_53558,F02_transcript_36408,F02_transcript_8474,F01_transcript_42736,F01_transcript_59111,F01_transcript_799,F02_transcript_80199,F02_transcript_38024,F02_transcript_66990,F02_transcript_42547,F02_transcript_26725,F01_transcript_54484,F02_t…
Mediator complex subunit 26 C-terminal	F02_transcript_1214,F02_transcript_51922
Domain of unknown function (DUF4350)	F01_transcript_42421,F02_transcript_46722
Aconitase family (aconitate hydratase)	F01_transcript_19367,F01_transcript_60350,F02_transcript_30934,F01_transcript_42619,F01_transcript_40191,F01_transcript_25956,F02_transcript_32005,F02_transcript_44378,F01_transcript_686
Hr1 repeat	F02_transcript_51009,F01_transcript_55610,F02_transcript_1155,F02_transcript_47606,F02_transcript_392,F02_transcript_40228,F02_transcript_81563,F02_transcript_7673,F01_transcript_70525,F02_transcript_34522,F01_transcript_36487,F02_transcript_64665
Leucine rich repeats (6 copies)	F02_transcript_6410,F02_transcript_93792,F01_transcript_72233,F02_transcript_53209,F02_transcript_60080,F01_transcript_30876,F02_transcript_2952,F02_transcript_55176,F02_transcript_62161,F02_transcript_48316,F02_transcript_12909,F02_transcript_55663,F02_transcript_46923,F02_transcript_7115,F02_transcript_34317,F02_transcript_59189,F01_transcript_69958,F02_transcript_61253,F02_transcript_5564,F02_…
Fumarate reductase flavoprotein C-term	F02_transcript_56699,F02_transcript_5901
Sfi1 spindle body protein	F01_transcript_39989
Nuclear/hormone receptor activator site AF-1	F02_transcript_13359,F02_transcript_46674,F01_transcript_50344,F01_transcript_69244,F01_transcript_50259,F01_transcript_19936,F02_transcript_48859,F02_transcript_56349,F01_transcript_35057,F01_transcript_62693,F01_transcript_69358,F02_transcript_45370,F02_transcript_93288,F02_transcript_9970,F01_transcript_28867,F01_transcript_37627,F02_transcript_74858
Ribosome 60S biogenesis N-terminal	F01_transcript_34776
Low temperature viability protein	F02_transcript_9406,F01_transcript_5337
Dihydrodipicolinate synthetase family	F01_transcript_65664,F02_transcript_13793,F02_transcript_50741
TMEM164 family	F02_transcript_5105,F01_transcript_43746,F02_transcript_27662,F02_transcript_32397,F02_transcript_90322
Glutamine synthetase, catalytic domain	F01_transcript_5936,F02_transcript_28985,F01_transcript_816,F02_transcript_68515,F02_transcript_61306,F02_transcript_88878,F02_transcript_52129
Caulimovirus viroplasmin	F02_transcript_5138,F01_transcript_23568,F01_transcript_46732
P21-Rho-binding domain	F02_transcript_84513,F02_transcript_62608,F01_transcript_8450,F02_transcript_1246,F01_transcript_282,F02_transcript_57361,F02_transcript_54925,F02_transcript_47262,F02_transcript_33607,F02_transcript_43202,F02_transcript_5292,F02_transcript_60902,F02_transcript_10138,F01_transcript_2019,F01_transcript_2459,F01_transcript_36466,F01_transcript_33686,F02_transcript_52334,F02_transcript_1516,F01_tran…
Armadillo-associated region on APC	F02_transcript_44209
UbiA prenyltransferase family	F01_transcript_6893,F01_transcript_4264,F02_transcript_15331
HECT-like Ubiquitin-conjugating enzyme (E2)-binding	F02_transcript_90297,F01_transcript_10603
Isocitrate/isopropylmalate dehydrogenase	F02_transcript_13532,F01_transcript_24253,F02_transcript_9474,F02_transcript_82060,F02_transcript_3931,F01_transcript_10434,F01_transcript_8141,F02_transcript_6668,F02_transcript_78754,F02_transcript_31072,F01_transcript_27002
Glutamine amidotransferases class-II	F02_transcript_88248,F01_transcript_62082,F01_transcript_22438,F02_transcript_2830,F02_transcript_7524,F02_transcript_59966,F02_transcript_40722
Rad50 zinc hook motif	F02_transcript_28680,F02_transcript_70938
Cadherin prodomain like	F01_transcript_961,F01_transcript_52064,F01_transcript_50319,F01_transcript_41694,F01_transcript_68983,F02_transcript_658,F02_transcript_1065,F02_transcript_1789,F01_transcript_572,F01_transcript_21170,F02_transcript_31580,F01_transcript_57096,F01_transcript_28286,F02_transcript_71223,F02_transcript_1985,F01_transcript_71815,F02_transcript_67554
Pterin binding enzyme	F02_transcript_34693,F01_transcript_55269
XPG N-terminal domain	F02_transcript_3353,F01_transcript_51744,F01_transcript_68268,F02_transcript_31209
Glutamate-cysteine ligase	F01_transcript_1374,F02_transcript_64224,F02_transcript_38266
Neurexophilin	F02_transcript_11165,F02_transcript_40743,F02_transcript_3231,F02_transcript_55876,F02_transcript_79837,F01_transcript_63825,F02_transcript_88048,F01_transcript_29435,F02_transcript_7914
Xylose isomerase-like TIM barrel	F01_transcript_54552,F02_transcript_16261
Glycosyl transferases group 1	F02_transcript_55023,F02_transcript_51547,F02_transcript_83161,F01_transcript_5630,F02_transcript_44576,F02_transcript_66374,F02_transcript_7129
ATP-sulfurylase	F01_transcript_6262,F01_transcript_41335,F02_transcript_26629,F02_transcript_4576,F01_transcript_62781,F02_transcript_63884,F01_transcript_1394
Male sterility protein	F02_transcript_14836,F02_transcript_46593,F01_transcript_9889,F02_transcript_34246,F01_transcript_43140,F01_transcript_4457,F01_transcript_53708,F02_transcript_27078,F02_transcript_50138,F02_transcript_76919,F02_transcript_5989,F01_transcript_62987,F01_transcript_50906,F02_transcript_67107,F01_transcript_5098,F02_transcript_91194,F02_transcript_64961,F02_transcript_35312,F02_transcript_91566,F02_…
Mannosyltransferase (PIG-M)	F02_transcript_48350,F02_transcript_60130
PNGase C-terminal domain, mannose-binding module PAW	F01_transcript_3187,F02_transcript_49495
Alanine dehydrogenase/PNT, N-terminal domain	F01_transcript_615,F01_transcript_26728,F02_transcript_71771,F02_transcript_42229,F02_transcript_59688,F01_transcript_27791
eIF-6 family	F01_transcript_22751
Mss4 protein	F02_transcript_44482,F01_transcript_11354
Transglutaminase family	F02_transcript_1480,F01_transcript_50368,F01_transcript_3175,F01_transcript_26913,F02_transcript_5677,F01_transcript_31623,F01_transcript_64327,F02_transcript_1522
Poly A polymerase head domain	F01_transcript_21618,F01_transcript_31929
Acyl-CoA dehydrogenase, C-terminal domain	F02_transcript_38009,F02_transcript_84146,F02_transcript_76586,F01_transcript_50807,F02_transcript_85306,F02_transcript_4946,F02_transcript_3812,F01_transcript_32698,F01_transcript_51557,F02_transcript_92974,F01_transcript_48813,F01_transcript_47328,F01_transcript_7583,F01_transcript_38615,F01_transcript_38011,F02_transcript_60877,F02_transcript_80761,F02_transcript_68262,F01_transcript_57168,F02…
FAM176 family	F02_transcript_41893,F01_transcript_27474,F01_transcript_19277,F01_transcript_57507,F02_transcript_83064,F01_transcript_49463,F01_transcript_63641,F02_transcript_44775,F02_transcript_72077,F01_transcript_60534,F01_transcript_54655,F02_transcript_9439,F02_transcript_35844
Golgi phosphoprotein 3 (GPP34)	F01_transcript_1456,F02_transcript_54964,F01_transcript_51294,F02_transcript_37938,F01_transcript_48277,F02_transcript_6236,F01_transcript_55984,F02_transcript_6206
NOT2 / NOT3 / NOT5 family	F01_transcript_22476,F02_transcript_63009,F02_transcript_65360,F02_transcript_45830,F02_transcript_86987,F01_transcript_63974,F01_transcript_70613,F02_transcript_25842,F01_transcript_42929,F02_transcript_9364
HAT (Half-A-TPR) repeat	F01_transcript_49669,F01_transcript_32967,F02_transcript_6393
Adenosine/AMP deaminase	F02_transcript_59418,F02_transcript_42971,F02_transcript_60876,F02_transcript_61343,F02_transcript_2724,F01_transcript_4319,F02_transcript_44284,F01_transcript_46958,F01_transcript_1274,F02_transcript_9635,F01_transcript_21410,F02_transcript_91439,F02_transcript_86856,F02_transcript_3310,F01_transcript_22490,F02_transcript_3411,F01_transcript_37263,F01_transcript_66692,F02_transcript_29160,F01_tr…
Zinc-finger double domain	F02_transcript_75303,F02_transcript_91150,F02_transcript_8534,F02_transcript_81052,F01_transcript_55669,F02_transcript_45138,F02_transcript_86932,F01_transcript_8210,F02_transcript_82282,F01_transcript_69759,F02_transcript_79951,F02_transcript_10917,F02_transcript_5783,F02_transcript_77506,F01_transcript_34760,F01_transcript_298,F01_transcript_69615,F01_transcript_351,F01_transcript_23885,F02_tra…
Repulsive guidance molecule (RGM) C-terminus	F02_transcript_61691,F01_transcript_5484,F02_transcript_1256,F02_transcript_78534,F02_transcript_41225,F02_transcript_759
DNA mismatch repair protein Mlh1 C-terminus	F01_transcript_49411,F02_transcript_6838,F01_transcript_52779
AIG1 family	F02_transcript_83551,F01_transcript_60388,F01_transcript_24312,F01_transcript_28664,F01_transcript_51223,F01_transcript_2787,F02_transcript_57421,F02_transcript_42033,F02_transcript_87958,F01_transcript_65946,F02_transcript_46250,F01_transcript_59705,F02_transcript_41484,F01_transcript_62210,F01_transcript_66701,F02_transcript_29048,F02_transcript_93096,F02_transcript_56896,F02_transcript_67281,F…
PGAP1-like protein	F02_transcript_48407,F01_transcript_36728,F01_transcript_64728
Second Mitochondria-derived Activator of Caspases	F02_transcript_16629
MCM N-terminal domain	F01_transcript_2540,F01_transcript_1580,F02_transcript_43593,F02_transcript_2901,F01_transcript_23663,F01_transcript_46509,F01_transcript_44589
uDENN domain	F02_transcript_79497,F02_transcript_12526,F01_transcript_37615,F02_transcript_69528,F01_transcript_29863,F02_transcript_44,F02_transcript_799,F02_transcript_697,F02_transcript_54256,F01_transcript_1863,F02_transcript_59469,F01_transcript_245,F01_transcript_69375,F01_transcript_6105,F01_transcript_41206,F02_transcript_30764,F02_transcript_55683,F02_transcript_78286,F01_transcript_1419,F02_transcri…
Surface antigen	F02_transcript_74652,F02_transcript_12477,F02_transcript_77658,F02_transcript_56907
Sds3-like	F01_transcript_69877,F02_transcript_10800,F02_transcript_9237,F01_transcript_8050
Ribosomal protein L7/L12 dimerisation domain	F02_transcript_46517,F02_transcript_17024
Uncharacterised protein family UPF0697	F01_transcript_11973,F02_transcript_17521
Integrator complex subunit 5 N-terminus	F01_transcript_23960
Astacin (Peptidase family M12A)	F01_transcript_33996,F02_transcript_16638,F01_transcript_54621,F01_transcript_49655,F02_transcript_16667,F02_transcript_17265,F02_transcript_20185,F02_transcript_16969,F02_transcript_62241,F02_transcript_18650
RyR and IP3R Homology associated	F01_transcript_31031,F02_transcript_40721,F02_transcript_76819
Pro-kumamolisin, activation domain	F02_transcript_26694,F01_transcript_2854
APC repeat	F01_transcript_23268,F02_transcript_44209,F02_transcript_29361
CobB/CobQ-like glutamine amidotransferase domain	F02_transcript_76230
Ribosome biogenesis protein SLX9	F02_transcript_60717
Fragile site-associated protein C-terminus	F01_transcript_38091,F02_transcript_32747
C2H2 type zinc-finger (2 copies)	F02_transcript_71041,F02_transcript_33839,F02_transcript_13111,F01_transcript_33196,F01_transcript_49026,F02_transcript_55986,F01_transcript_66717,F02_transcript_41690,F02_transcript_49874,F02_transcript_27857,F02_transcript_47956,F02_transcript_4164,F02_transcript_12996,F02_transcript_12282,F02_transcript_39488,F02_transcript_92140,F01_transcript_60680,F02_transcript_36807,F02_transcript_27138,F…
KIAA1045 RING finger	F02_transcript_1801
Telomere length regulation protein	F02_transcript_3854,F02_transcript_83463,F01_transcript_378,F02_transcript_84738,F02_transcript_43928,F02_transcript_34899,F02_transcript_40057
Protein FAM135	F02_transcript_31469
BNR-Asp box repeat	F01_transcript_34716,F02_transcript_43552,F02_transcript_627
Ovarian carcinoma immunoreactive antigen (OCIA)	F02_transcript_30925,F02_transcript_17489,F02_transcript_85044,F01_transcript_33022
NIF3 (NGG1p interacting factor 3)	F01_transcript_20443
Ferritin-like domain	F01_transcript_24521,F02_transcript_18426,F02_transcript_57469,F01_transcript_11832,F01_transcript_12728,F01_transcript_7381,F02_transcript_89809,F01_transcript_30468,F02_transcript_17441,F01_transcript_12338,F02_transcript_88202,F02_transcript_16241,F01_transcript_64326,F02_transcript_71817
Conserved region in glutamate synthase	F02_transcript_48030,F02_transcript_65055,F01_transcript_28182
CoA-transferase family III	F01_transcript_2289
Leucine-rich repeat	F01_transcript_24913,F02_transcript_6410,F02_transcript_64672,F01_transcript_3438,F02_transcript_60080,F01_transcript_30876,F01_transcript_32935,F02_transcript_220,F01_transcript_11304,F02_transcript_2952,F01_transcript_43135,F02_transcript_52590,F02_transcript_12909,F02_transcript_55663,F01_transcript_51275,F02_transcript_46923,F02_transcript_7115,F02_transcript_34317,F02_transcript_59189,F02_tr…
AMOP domain	F01_transcript_50282,F01_transcript_41871,F01_transcript_20783
Protein of unknown function (DUF733)	F01_transcript_26543
ubiE/COQ5 methyltransferase family	F02_transcript_34645,F01_transcript_37570,F02_transcript_2132,F01_transcript_70683,F02_transcript_31728,F02_transcript_29673,F02_transcript_89796,F02_transcript_2020,F02_transcript_68979,F02_transcript_57512,F01_transcript_968,F02_transcript_14964,F01_transcript_8975,F02_transcript_15716,F02_transcript_49539,F02_transcript_45143,F02_transcript_48304,F02_transcript_54884,F02_transcript_2175,F02_tr…
Domain of unknown function (DUF1981)	F02_transcript_88279,F02_transcript_43044,F02_transcript_18,F01_transcript_62101,F02_transcript_47136
emp24/gp25L/p24 family/GOLD	F02_transcript_73783,F01_transcript_11515,F01_transcript_35047,F02_transcript_12377,F01_transcript_1665,F02_transcript_77614,F02_transcript_5211,F01_transcript_70181,F01_transcript_9430,F01_transcript_31873,F02_transcript_13046,F02_transcript_60563,F01_transcript_59142,F02_transcript_25935,F02_transcript_45351,F02_transcript_85008,F01_transcript_19163
Type II secretion system (T2SS), protein K	F02_transcript_9058
PROCN (NUC071) domain	F02_transcript_11
Calcitonin gene-related peptide regulator C terminal	F01_transcript_7371,F02_transcript_92444,F02_transcript_37964,F02_transcript_83348,F02_transcript_63235,F02_transcript_66393,F01_transcript_70352,F02_transcript_41542,F02_transcript_56747,F02_transcript_25294,F02_transcript_87144,F01_transcript_22271,F01_transcript_50432,F02_transcript_39039,F02_transcript_46155,F02_transcript_79663,F02_transcript_3666,F02_transcript_47462,F01_transcript_57552,F0…
CLIP, MHC2 interacting	F01_transcript_11531,F02_transcript_16475,F01_transcript_58118,F02_transcript_16601
Synaptobrevin	F01_transcript_3951,F02_transcript_54199,F02_transcript_91875,F01_transcript_38245,F01_transcript_71118,F01_transcript_4526,F01_transcript_60227,F01_transcript_11324,F02_transcript_11448,F01_transcript_64585,F01_transcript_23840,F02_transcript_9235,F01_transcript_9601,F02_transcript_89826,F01_transcript_4862,F01_transcript_63241,F01_transcript_55080,F01_transcript_10595,F01_transcript_4336,F02_tr…
LSM domain	F01_transcript_14341,F02_transcript_69208,F02_transcript_19823,F01_transcript_14483,F02_transcript_20387,F01_transcript_13168,F02_transcript_19706,F01_transcript_14538,F01_transcript_15483,F02_transcript_18279,F01_transcript_12867,F02_transcript_19910,F01_transcript_12374,F02_transcript_34902,F01_transcript_13920,F01_transcript_46222,F02_transcript_14678,F02_transcript_68016,F02_transcript_43738,…
Phosphatidylethanolamine-binding protein	F02_transcript_27623,F02_transcript_17608,F02_transcript_16222
Cortexin of kidney	F01_transcript_6271,F01_transcript_69552,F02_transcript_89986,F02_transcript_57035
Integral membrane protein DUF92	F01_transcript_71383,F02_transcript_9712
ML domain	F01_transcript_10279,F01_transcript_12541,F01_transcript_11476,F01_transcript_25273,F02_transcript_14385
Arginyl tRNA synthetase N terminal domain	F01_transcript_5162
Vps23 core domain	F02_transcript_26039,F01_transcript_69774,F02_transcript_4600,F02_transcript_8395
Schwannomin-interacting protein 1	F02_transcript_26526,F01_transcript_20629,F01_transcript_36193,F02_transcript_5419,F02_transcript_777,F02_transcript_26067,F02_transcript_29822,F02_transcript_29075,F01_transcript_9381,F01_transcript_56086,F01_transcript_9163,F02_transcript_7737,F01_transcript_36932,F02_transcript_66384,F02_transcript_8150,F01_transcript_41178
Protein of unknown function (DUF1681)	F02_transcript_14594,F02_transcript_13834,F02_transcript_54265,F02_transcript_77446,F02_transcript_80490
NIPSNAP	F01_transcript_48242,F01_transcript_68226,F02_transcript_47001,F01_transcript_66733,F02_transcript_39154,F02_transcript_37452,F02_transcript_83241,F01_transcript_6630,F01_transcript_40302
Dolichol phosphate-mannose biosynthesis regulatory protein (DPM2)	F02_transcript_61833
His(2)-Cys(2) zinc finger	F02_transcript_46762,F02_transcript_83439
Protein of unknown function (DUF1669)	F02_transcript_67635,F01_transcript_57402,F01_transcript_21583,F01_transcript_64297,F01_transcript_28112,F01_transcript_28444,F02_transcript_79803,F01_transcript_56715
C2H2-type zinc ribbon	F02_transcript_14262,F01_transcript_49566,F01_transcript_66717,F02_transcript_63404,F02_transcript_36826,F02_transcript_71402,F01_transcript_32738,F02_transcript_8013,F02_transcript_35561,F02_transcript_79772,F01_transcript_42485,F02_transcript_89266,F02_transcript_511
PCI domain	F02_transcript_33868,F02_transcript_13507,F02_transcript_510,F02_transcript_70480,F01_transcript_8951,F02_transcript_29498,F02_transcript_2323,F02_transcript_37688,F01_transcript_10647,F02_transcript_12359,F02_transcript_64739,F02_transcript_64640,F01_transcript_10177,F01_transcript_45673,F01_transcript_65939,F01_transcript_38385,F01_transcript_9651,F01_transcript_71074,F02_transcript_10526,F02_t…
Putative nuclear localisation signal of quaking	F01_transcript_40793,F01_transcript_2729,F01_transcript_39529,F02_transcript_60534,F01_transcript_2304,F01_transcript_57324,F02_transcript_5444,F02_transcript_31046,F01_transcript_23796,F02_transcript_50437,F01_transcript_2229,F01_transcript_620
RhoGAP domain	F02_transcript_153,F01_transcript_26095,F02_transcript_93828,F01_transcript_22,F02_transcript_46412,F01_transcript_32846,F02_transcript_1992,F02_transcript_63261,F01_transcript_42618,F02_transcript_54489,F02_transcript_72184,F02_transcript_76248,F02_transcript_77340,F02_transcript_81835,F02_transcript_86759,F02_transcript_41862,F02_transcript_50092,F02_transcript_54464,F02_transcript_91302,F02_tr…
Armadillo-like	F02_transcript_1867,F02_transcript_11929,F01_transcript_52193,F02_transcript_76558,F02_transcript_36485,F02_transcript_87695,F02_transcript_888,F02_transcript_54558,F02_transcript_49627,F01_transcript_57276,F02_transcript_2379,F01_transcript_7886
Transmembrane 219	F02_transcript_57673,F02_transcript_4230
Domain found in IF2B/IF5	F02_transcript_59717,F02_transcript_16119,F01_transcript_55808,F02_transcript_73696,F02_transcript_38787,F02_transcript_89555,F01_transcript_29455,F01_transcript_7526,F01_transcript_5831,F01_transcript_61866,F01_transcript_6071,F02_transcript_36996
TIP49 C-terminus	F02_transcript_5463,F02_transcript_71864,F01_transcript_56540,F01_transcript_40246,F02_transcript_665,F01_transcript_788,F01_transcript_29500,F01_transcript_2334,F02_transcript_3785,F02_transcript_64389,F01_transcript_4677,F02_transcript_27689,F01_transcript_938,F02_transcript_52706,F01_transcript_68239,F01_transcript_55538,F01_transcript_6196,F01_transcript_62742,F02_transcript_62005,F02_transcr…
Mitochondrial and peroxisomal fission factor Mff	F01_transcript_3737,F02_transcript_37416,F01_transcript_62794,F02_transcript_63265,F01_transcript_48425,F02_transcript_88388,F02_transcript_73901,F01_transcript_21089,F01_transcript_61436
Calcium-activated chloride channel N terminal	F02_transcript_43014,F02_transcript_3246,F02_transcript_77494
Endoplasmic reticulum vesicle transporter	F01_transcript_50102,F01_transcript_70896,F01_transcript_26278,F02_transcript_82023,F02_transcript_39452,F02_transcript_43331,F01_transcript_67251,F02_transcript_43959
PDE8 phosphodiesterase	F01_transcript_38587
Spectrin-binding region of Ca2+-Calmodulin	F02_transcript_33970,F02_transcript_39837,F02_transcript_28098,F02_transcript_145,F02_transcript_312,F01_transcript_59978
Metallo-peptidase family M12B Reprolysin-like	F02_transcript_600,F02_transcript_2981,F01_transcript_64157,F02_transcript_43499,F02_transcript_73168,F02_transcript_82070,F01_transcript_1082,F02_transcript_50445,F02_transcript_36187,F01_transcript_187,F02_transcript_29977,F01_transcript_55743,F02_transcript_52961,F01_transcript_33146,F02_transcript_74829,F02_transcript_87003,F02_transcript_1913,F01_transcript_56357,F01_transcript_52658,F02_tra…
Domain of unknown function (DUF4217)	F02_transcript_4571,F02_transcript_29892,F01_transcript_6036,F01_transcript_68492,F02_transcript_4420,F02_transcript_42000,F02_transcript_40004,F01_transcript_4859
SPRY domain	F02_transcript_30573,F01_transcript_29174,F02_transcript_83588,F02_transcript_61376,F01_transcript_25890,F02_transcript_7970,F02_transcript_51825,F01_transcript_20301,F02_transcript_57421,F01_transcript_26382,F02_transcript_89461,F02_transcript_76435,F02_transcript_32743,F02_transcript_87403,F02_transcript_1686,F01_transcript_33952,F01_transcript_26352,F01_transcript_34023,F02_transcript_41592,F0…
Ribosomal protein S2	F02_transcript_87736,F02_transcript_16836,F01_transcript_11864,F01_transcript_25401
NADH-ubiquinone reductase complex 1 MLRQ subunit	F01_transcript_14667,F02_transcript_12379,F02_transcript_19439,F01_transcript_15232,F02_transcript_84761
Domain of unknown function (DUF4074)	F02_transcript_51054,F02_transcript_32264,F02_transcript_63291,F02_transcript_33213,F02_transcript_65941,F02_transcript_53220,F01_transcript_55564,F02_transcript_74257
Glycogen debranching enzyme, glucanotransferase domain	F01_transcript_32767,F02_transcript_124,F01_transcript_64661
FMN-dependent dehydrogenase	F02_transcript_70397,F02_transcript_48030,F02_transcript_1934,F02_transcript_9213,F02_transcript_85138,F02_transcript_67069,F01_transcript_41484,F02_transcript_9072,F02_transcript_65055,F02_transcript_33068,F01_transcript_45889,F02_transcript_3028,F01_transcript_28182
Ubinuclein conserved middle domain	F02_transcript_37721,F02_transcript_30257,F02_transcript_46854,F01_transcript_59892,F02_transcript_25319,F01_transcript_321
Methyltransferase TRM13	F01_transcript_47672,F02_transcript_75311,F02_transcript_79097
Component of IIS longevity pathway SMK-1	F02_transcript_77979,F02_transcript_1721,F02_transcript_30330,F01_transcript_45280,F02_transcript_85908
UBA/TS-N domain	F01_transcript_4256,F02_transcript_1452,F02_transcript_15771,F01_transcript_36830,F02_transcript_1496,F02_transcript_25524,F02_transcript_39296,F02_transcript_48285,F01_transcript_38316,F01_transcript_58410,F01_transcript_33640,F02_transcript_50653,F01_transcript_2312,F02_transcript_79287,F01_transcript_11056,F01_transcript_22937,F02_transcript_7274,F02_transcript_61415,F01_transcript_3611,F02_tr…
Rad4 transglutaminase-like domain	F01_transcript_3187,F02_transcript_27527,F02_transcript_49495,F02_transcript_63185
YhfH-like protein	F02_transcript_27857,F01_transcript_57898,F01_transcript_48568
Acidic C-terminal region of sodium channel modifier 1 SCNM1	F02_transcript_38795
NUDE protein, C-terminal conserved region	F02_transcript_7687,F01_transcript_57657,F02_transcript_77144,F02_transcript_79684,F02_transcript_9952,F02_transcript_9567,F02_transcript_4540
Niemann-Pick C1 N terminus	F01_transcript_42409
Cystine-knot domain	F01_transcript_5421,F01_transcript_32316,F02_transcript_7738,F01_transcript_65534,F02_transcript_44747,F02_transcript_42283,F01_transcript_5013,F02_transcript_54948,F01_transcript_72003,F02_transcript_50541,F02_transcript_92457,F02_transcript_75783,F02_transcript_78658,F02_transcript_53433,F01_transcript_23453,F01_transcript_66962,F02_transcript_12302,F02_transcript_46653,F01_transcript_4474,F02_…
Protein of unknown function (DUF2678)	F02_transcript_76811,F01_transcript_24047
Aldose 1-epimerase	F02_transcript_8353,F02_transcript_29837
SNARE domain	F02_transcript_85014,F02_transcript_13196,F01_transcript_37949,F01_transcript_7682,F01_transcript_52042,F01_transcript_4715,F02_transcript_13129,F02_transcript_8919,F01_transcript_55589,F01_transcript_976,F02_transcript_11771,F01_transcript_62680,F01_transcript_31771,F02_transcript_1382,F01_transcript_50476,F02_transcript_93128,F02_transcript_71857,F02_transcript_6229,F02_transcript_37763,F02_tra…
Virilizer, N-terminal	F01_transcript_29318
Vacuolar protein sorting-associated protein 35	F02_transcript_83010,F02_transcript_36486,F01_transcript_63529,F01_transcript_992,F02_transcript_88227
SGF29 tudor-like domain	F01_transcript_70239
CEP76 C2 domain	F02_transcript_7575
Sec23/Sec24 trunk domain	F02_transcript_88642,F02_transcript_2538,F01_transcript_22504,F02_transcript_49729,F01_transcript_171,F01_transcript_63267,F01_transcript_62630,F02_transcript_60513,F02_transcript_1606,F02_transcript_626,F02_transcript_73122,F01_transcript_4081,F02_transcript_46446,F01_transcript_54176
ATPase family associated with various cellular activities (AAA)	F02_transcript_34540,F02_transcript_7597,F01_transcript_63233,F02_transcript_31734,F01_transcript_37663,F02_transcript_58734,F02_transcript_5463,F01_transcript_9705,F02_transcript_88120,F02_transcript_50887,F02_transcript_35850,F01_transcript_6976,F02_transcript_71864,F02_transcript_31406,F01_transcript_69176,F01_transcript_56540,F02_transcript_64673,F02_transcript_88203,F02_transcript_3764,F01_t…
Junctional sarcoplasmic reticulum protein	F02_transcript_36809
Putative Ig domain	F01_transcript_53533,F01_transcript_44828,F01_transcript_572,F02_transcript_29333,F02_transcript_26145,F02_transcript_71223,F02_transcript_435,F02_transcript_90179,F02_transcript_47987
NusA-like KH domain	F02_transcript_80698,F02_transcript_40081,F02_transcript_79403,F02_transcript_46201,F01_transcript_22671,F01_transcript_2419,F02_transcript_62755,F01_transcript_50835,F02_transcript_196,F01_transcript_66990
Ras family	F01_transcript_34429,F01_transcript_1717,F02_transcript_13048,F02_transcript_65310,F02_transcript_51916,F02_transcript_49647,F01_transcript_1380,F01_transcript_9100,F01_transcript_9137,F02_transcript_4685,F01_transcript_41512,F01_transcript_3757,F01_transcript_58008,F01_transcript_7232,F02_transcript_27366,F02_transcript_61324,F01_transcript_419,F02_transcript_41451,F01_transcript_45885,F02_trans…
Ribosomal protein 60S L18 and 50S L18e	F01_transcript_49642,F02_transcript_87598,F02_transcript_19490,F01_transcript_13972,F01_transcript_14633
Nmi/IFP 35 domain (NID)	F02_transcript_51460,F02_transcript_38856,F02_transcript_70702,F02_transcript_49202,F02_transcript_55866,F01_transcript_44309,F02_transcript_31143,F01_transcript_67607,F01_transcript_65292,F02_transcript_40039
Protein of unknown function (DUF3736)	F02_transcript_56137
Uncharacterised protein family UPF0552	F02_transcript_78231
Binding domain of DNA repair protein Ercc1 (rad10/Swi10)	F02_transcript_15816,F01_transcript_72291
Carboxylesterase family	F01_transcript_29645,F01_transcript_19377,F02_transcript_65349,F02_transcript_82470,F02_transcript_78457,F02_transcript_4059,F02_transcript_38062,F02_transcript_59957,F02_transcript_9047,F02_transcript_70748,F02_transcript_74388,F02_transcript_243,F02_transcript_4565,F01_transcript_6407,F02_transcript_4376,F02_transcript_1634,F02_transcript_2324,F01_transcript_20112,F02_transcript_55816,F02_trans…
Domain of unknown function (DUF4612)	F01_transcript_46486,F02_transcript_68416,F01_transcript_21934,F02_transcript_48684
GDSL-like Lipase/Acylhydrolase family	F02_transcript_93075,F02_transcript_10721,F01_transcript_4898,F02_transcript_86189,F01_transcript_7281,F02_transcript_31570,F02_transcript_17818,F02_transcript_86918
MyTH4 domain	F01_transcript_32846,F01_transcript_20881,F02_transcript_61,F02_transcript_74227,F02_transcript_79820,F02_transcript_39333,F01_transcript_47061,F02_transcript_62686,F02_transcript_64363,F01_transcript_65187,F01_transcript_45969
Microtubule-binding protein MIP-T3	F02_transcript_50209,F02_transcript_74721
B domain of TMEM189, localisation domain	F01_transcript_3618,F02_transcript_1309,F01_transcript_48778
Inositol 1, 3, 4-trisphosphate 5/6-kinase	F02_transcript_1055,F01_transcript_3763
Surfeit locus protein 6	F01_transcript_37515,F02_transcript_27146
lactate/malate dehydrogenase, NAD binding domain	F02_transcript_92795,F02_transcript_36634,F02_transcript_90105,F02_transcript_10317,F01_transcript_10110,F02_transcript_63855,F02_transcript_8907,F02_transcript_14877,F02_transcript_9191,F01_transcript_9309,F01_transcript_8988,F01_transcript_10357,F01_transcript_6328,F01_transcript_42039,F02_transcript_8801,F02_transcript_48803,F01_transcript_6386
Homeo-prospero domain	F02_transcript_4987,F02_transcript_63494,F01_transcript_66391
Syndecan domain	F02_transcript_82943,F02_transcript_73732,F02_transcript_55630,F02_transcript_72385,F02_transcript_43387,F02_transcript_6448,F02_transcript_30305,F01_transcript_52789,F02_transcript_46571,F02_transcript_69267,F02_transcript_73668,F02_transcript_67042,F02_transcript_68058,F02_transcript_80527,F01_transcript_33688,F02_transcript_71490,F02_transcript_7937,F02_transcript_82294,F02_transcript_46808,F0…
CUE domain	F02_transcript_48308,F01_transcript_2241,F02_transcript_34897,F02_transcript_15975,F01_transcript_52691,F02_transcript_42012,F01_transcript_31243,F02_transcript_655,F02_transcript_30600,F01_transcript_6590,F01_transcript_299,F01_transcript_68737,F02_transcript_92825,F02_transcript_78047,F02_transcript_72481,F02_transcript_93169,F02_transcript_780,F01_transcript_2688
Golgi-localised syntaxin-1-binding clamp	F02_transcript_45293,F02_transcript_48805,F02_transcript_92960
Mid-1-related chloride channel (MCLC)	F02_transcript_44690,F02_transcript_81844,F01_transcript_72499
NAD synthase	F01_transcript_51141,F02_transcript_38679,F02_transcript_92196,F01_transcript_65667
Subunit 17 of Mediator complex	F02_transcript_45158,F02_transcript_8203
Ion channel regulatory protein UNC-93	F01_transcript_151,F02_transcript_32371,F01_transcript_4234,F02_transcript_76936
Prolyl oligopeptidase family	F01_transcript_1914,F02_transcript_76612,F02_transcript_48443,F01_transcript_44587,F02_transcript_82470,F02_transcript_78457,F02_transcript_3208,F02_transcript_4059,F02_transcript_43806,F02_transcript_1894,F02_transcript_59957,F02_transcript_5983,F02_transcript_9047,F01_transcript_46614,F02_transcript_64450,F02_transcript_423,F02_transcript_4565,F02_transcript_3045,F01_transcript_68701,F02_transc…
Snurportin1	F02_transcript_13788
Glycosyl hydrolase family 59	F02_transcript_41939,F02_transcript_26209
Cytochrome c oxidase subunit VII	F01_transcript_38706,F01_transcript_15536,F02_transcript_59029,F02_transcript_26263,F01_transcript_14857,F01_transcript_56433,F01_transcript_26306
Protein serine/threonine phosphatase 2C, C-terminal domain	F02_transcript_221,F02_transcript_26550,F02_transcript_50297,F02_transcript_84212,F02_transcript_10265,F02_transcript_1409,F02_transcript_5689,F01_transcript_59955,F01_transcript_45217,F01_transcript_25131,F02_transcript_198,F02_transcript_27984,F02_transcript_80821
Acidic fibroblast growth factor binding (FIBP)	F02_transcript_86658,F02_transcript_13816,F02_transcript_31364
Autophagy-related protein 2 CAD motif	F01_transcript_27929,F01_transcript_39913,F02_transcript_36052,F02_transcript_84522,F02_transcript_69806
Ribosomal protein S18	F02_transcript_19614,F01_transcript_12575
Common central domain of tyrosinase	F01_transcript_4083
Chitin binding Peritrophin-A domain	F02_transcript_12757
Sister chromatid cohesion protein Dcc1	F01_transcript_44856,F02_transcript_52797
Calcineurin-binding protein (Calsarcin)	F01_transcript_23933,F02_transcript_11464,F02_transcript_12731,F02_transcript_438,F02_transcript_82917,F02_transcript_26094,F02_transcript_238,F02_transcript_58692,F02_transcript_87914,F01_transcript_58193
5-aminolevulinate synthase presequence	F01_transcript_72115,F02_transcript_69451,F02_transcript_8352,F01_transcript_28986,F01_transcript_37280
Izumo-like Immunoglobulin domain	F02_transcript_54493,F01_transcript_66798,F02_transcript_37336,F01_transcript_45160,F02_transcript_75064,F01_transcript_25974,F02_transcript_69695,F02_transcript_38516,F01_transcript_10309,F02_transcript_63157,F02_transcript_48827,F01_transcript_45248,F01_transcript_50826,F02_transcript_79265,F02_transcript_25646,F02_transcript_78929,F02_transcript_77816,F01_transcript_45609,F02_transcript_63608,…
Centriole, cilia and spindle-associated	F01_transcript_20126,F02_transcript_8896
Protein of unknown function (DUF2781)	F02_transcript_36233,F01_transcript_49049
Abhydrolase domain containing 18	F01_transcript_6199
mRNA capping enzyme	F02_transcript_11279,F02_transcript_41305,F02_transcript_90506
EF-1 guanine nucleotide exchange domain	F02_transcript_37999,F01_transcript_13070,F02_transcript_50352,F01_transcript_12272,F01_transcript_12513,F02_transcript_23590,F02_transcript_17344,F01_transcript_13841,F02_transcript_18246,F02_transcript_87460,F01_transcript_52279
Ribosomal protein S5, C-terminal domain	F01_transcript_67825,F01_transcript_23812,F01_transcript_64349,F02_transcript_30997,F02_transcript_87866,F02_transcript_16103,F02_transcript_77869
Ig-like C2-type domain	F01_transcript_55444,F02_transcript_1705,F02_transcript_68777,F01_transcript_27826,F01_transcript_54531
Protein SOGA	F02_transcript_85229,F01_transcript_49210,F01_transcript_37092
Methyltransferase involved in Williams-Beuren syndrome	F01_transcript_11500
GNS1/SUR4 family	F01_transcript_6554,F01_transcript_68728,F02_transcript_43605,F01_transcript_8658,F02_transcript_13165,F01_transcript_8904,F01_transcript_33207,F02_transcript_55561,F02_transcript_74454,F02_transcript_93313,F01_transcript_23462,F02_transcript_3480,F01_transcript_8752,F02_transcript_46436,F02_transcript_68242,F02_transcript_42557,F01_transcript_4771,F01_transcript_52891,F02_transcript_15712,F02_tr…
D domain of beta-TrCP	F02_transcript_90923,F01_transcript_3473,F01_transcript_60194,F02_transcript_7114,F02_transcript_49392,F01_transcript_37955
Anaphase Promoting Complex Subunit 16	F02_transcript_19474,F01_transcript_13500,F02_transcript_19180,F02_transcript_79090,F01_transcript_13821
Sec63/Sec62 complex-interacting family	F01_transcript_40319
Arrestin (or S-antigen), N-terminal domain	F01_transcript_30564,F02_transcript_10486,F02_transcript_49432,F01_transcript_42679,F01_transcript_52310,F01_transcript_72583,F02_transcript_4880,F01_transcript_9091,F01_transcript_5717,F01_transcript_1252,F02_transcript_33388,F02_transcript_87888,F02_transcript_2778,F02_transcript_75749,F02_transcript_31948,F01_transcript_1304,F01_transcript_22588,F02_transcript_27162,F01_transcript_62761,F02_tr…
CutA1 divalent ion tolerance protein	F01_transcript_62208,F01_transcript_13695,F01_transcript_57672
Ndr family	F01_transcript_49560,F02_transcript_39062,F01_transcript_5485,F02_transcript_9467,F02_transcript_8200,F02_transcript_7294,F01_transcript_58093,F02_transcript_10935,F02_transcript_91565,F02_transcript_50381,F02_transcript_9600,F02_transcript_27126,F02_transcript_7431,F02_transcript_99,F01_transcript_9004,F01_transcript_64728,F02_transcript_8761,F01_transcript_27085,F02_transcript_63414,F01_transcr…
Domain of unknown function (DUF4602)	F02_transcript_18332,F01_transcript_21733
Tripeptidyl peptidase II	F01_transcript_58,F01_transcript_59659
Tetrahydrofolate dehydrogenase/cyclohydrolase, NAD(P)-binding domain	F02_transcript_13265,F02_transcript_84191,F02_transcript_61238,F02_transcript_3260,F02_transcript_80244,F02_transcript_10696,F01_transcript_20921,F01_transcript_21820,F02_transcript_90665,F02_transcript_5637,F01_transcript_36780
UDP-N-acetylglucosamine 2-epimerase	F02_transcript_2454,F02_transcript_50562,F02_transcript_4297
Calmodulin-binding	F01_transcript_67955
Nrap protein nucleotidyltransferase domain 4	F02_transcript_1347,F02_transcript_37218
BolA-like protein	F01_transcript_69345,F01_transcript_42797,F02_transcript_85618,F02_transcript_87577,F01_transcript_55744
Class II histocompatibility antigen, beta domain	F02_transcript_14616,F01_transcript_5392,F02_transcript_78129,F01_transcript_10573,F02_transcript_59837,F01_transcript_66908,F02_transcript_31082,F02_transcript_15490,F01_transcript_31683,F01_transcript_44633,F01_transcript_19440,F02_transcript_15424,F02_transcript_35623,F01_transcript_60133,F01_transcript_9749,F02_transcript_73090,F01_transcript_7466,F01_transcript_48452,F01_transcript_5593,F01_…
Protein of unknown function (DUF2452)	F01_transcript_12603
Ribonucleotide reductase, barrel domain	F01_transcript_36650
ST7 protein	F02_transcript_9949,F01_transcript_62209,F01_transcript_22003,F01_transcript_6016,F02_transcript_62213,F02_transcript_53889,F02_transcript_84377,F01_transcript_8348
Helicase associated domain (HA2)	F02_transcript_71314,F01_transcript_434,F02_transcript_86471,F01_transcript_21650,F01_transcript_63147,F01_transcript_53626,F02_transcript_31306,F02_transcript_86549,F01_transcript_58749,F02_transcript_6208,F02_transcript_83917,F01_transcript_24829,F02_transcript_84883,F01_transcript_31491,F02_transcript_5730,F02_transcript_87312,F01_transcript_2015,F01_transcript_68600,F01_transcript_26963,F02_t…
Synapsin N-terminal	F02_transcript_49560,F02_transcript_82051,F02_transcript_3265,F02_transcript_68188,F02_transcript_8112,F02_transcript_2171,F02_transcript_87222,F02_transcript_1676,F01_transcript_51539,F02_transcript_68258,F01_transcript_57580
Protein of unknown function (DUF788)	F02_transcript_80000,F02_transcript_14705
Zc3h12a-like Ribonuclease NYN domain	F01_transcript_64922,F02_transcript_79001,F01_transcript_45707,F01_transcript_66187,F02_transcript_79879,F01_transcript_60583,F01_transcript_4683,F01_transcript_58002,F02_transcript_958,F02_transcript_31966,F01_transcript_179
Transmembrane secretion effector	F01_transcript_4329
CHAT domain	F02_transcript_33362
tRNA-splicing endonuclease subunit sen54 N-term	F02_transcript_7768
Maintenance of mitochondrial morphology protein 1	F01_transcript_56751,F02_transcript_35088,F02_transcript_29441,F02_transcript_74776
Amino-terminal Zinc-binding domain of ubiquitin ligase E3A	F02_transcript_87733,F02_transcript_54597,F01_transcript_283
Snapin/Pallidin	F02_transcript_33874,F01_transcript_12493,F01_transcript_44180
Glypican	F02_transcript_43827,F02_transcript_42770,F02_transcript_58393,F02_transcript_93547,F02_transcript_88225,F02_transcript_31507,F02_transcript_270,F02_transcript_2159,F01_transcript_2728,F02_transcript_68444,F01_transcript_38761,F01_transcript_436,F02_transcript_7177,F02_transcript_40415,F01_transcript_64384,F01_transcript_22496
Cyclin, N-terminal domain	F02_transcript_4870,F01_transcript_1847,F01_transcript_11054,F01_transcript_66084,F01_transcript_7838,F02_transcript_7629,F01_transcript_70357,F01_transcript_44141,F01_transcript_1491,F02_transcript_70817,F02_transcript_93584,F02_transcript_80760,F02_transcript_81363,F02_transcript_67660,F01_transcript_28733,F01_transcript_26065,F02_transcript_87298,F01_transcript_40385,F02_transcript_75945,F01_t…
Thiopurine S-methyltransferase (TPMT)	F01_transcript_37570,F01_transcript_40027,F01_transcript_71560,F02_transcript_66705,F02_transcript_48304,F02_transcript_15597
SGT1 protein	F01_transcript_4055
E1A-binding protein p400, N-terminal	F01_transcript_60672
Kinesin-associated protein (KAP)	F02_transcript_40460,F01_transcript_22630,F01_transcript_67757,F02_transcript_42556,F02_transcript_1294,F02_transcript_43264,F01_transcript_45801,F02_transcript_34113,F02_transcript_80421,F01_transcript_48577,F02_transcript_49627,F02_transcript_63443
Pou domain - N-terminal to homeobox domain	F02_transcript_8265,F01_transcript_68949,F02_transcript_47000,F02_transcript_50613,F02_transcript_87627,F02_transcript_75893,F02_transcript_42768,F02_transcript_74959,F02_transcript_34148,F02_transcript_46748,F02_transcript_71687,F02_transcript_65949,F01_transcript_51146,F02_transcript_61524,F02_transcript_6473,F02_transcript_33234,F02_transcript_71995,F01_transcript_66426
zinc-finger of transposase IS204/IS1001/IS1096/IS1165	F01_transcript_49026,F02_transcript_89819,F02_transcript_27857,F01_transcript_69931
Poly (ADP-ribose) glycohydrolase (PARG)	F02_transcript_2269,F02_transcript_8987,F01_transcript_59212,F01_transcript_31289,F01_transcript_63145,F02_transcript_86860
ATP-binding dynein motor region D5	F02_transcript_70332,F02_transcript_63482,F01_transcript_33908,F02_transcript_79790,F02_transcript_84258,F02_transcript_48737,F01_transcript_54842,F02_transcript_83874
Ribosomal L15	F02_transcript_36759,F02_transcript_19242
NADP oxidoreductase coenzyme F420-dependent	F02_transcript_5533,F01_transcript_61471,F02_transcript_62164,F02_transcript_93785,F02_transcript_14073,F01_transcript_53011,F01_transcript_10725,F01_transcript_66009,F01_transcript_5982,F01_transcript_6918,F02_transcript_67325,F02_transcript_51239,F01_transcript_10506,F02_transcript_4663,F01_transcript_9038,F01_transcript_51960,F01_transcript_45290,F02_transcript_43336,F02_transcript_47350,F01_t…
Glycosyl transferase family 4	F02_transcript_69185,F02_transcript_85911,F01_transcript_48406
Type of WD40 repeat	F01_transcript_69850,F02_transcript_929,F02_transcript_47254,F02_transcript_1569,F01_transcript_3080,F02_transcript_2238,F02_transcript_54795,F01_transcript_21123,F01_transcript_3151,F01_transcript_62364,F02_transcript_49081,F01_transcript_7723,F02_transcript_41137,F02_transcript_44399,F01_transcript_45956,F01_transcript_67336,F01_transcript_1501
Potassium voltage-gated channel	F02_transcript_92502,F02_transcript_3057,F02_transcript_8288,F02_transcript_37625,F01_transcript_45340,F02_transcript_64038
DNA gyrase/topoisomerase IV, subunit A	F02_transcript_80365,F01_transcript_52624
Protein of unknown function (DUF766)	F01_transcript_6798
NICE-3 protein	F02_transcript_57299
Interleukin-6 receptor alpha chain, binding	F02_transcript_55039,F01_transcript_5369,F02_transcript_9714,F01_transcript_33407,F02_transcript_8789,F02_transcript_12458,F02_transcript_4764,F02_transcript_58862,F02_transcript_68777,F01_transcript_45117,F01_transcript_50978
Origin recognition complex (ORC) subunit 3 N-terminus	F02_transcript_78539,F02_transcript_38232
D1 dopamine receptor-interacting protein (calcyon)	F02_transcript_16622,F02_transcript_11419,F01_transcript_47026
Uncharacterised protein family (UPF0113)	F02_transcript_18363
Ribosomal L30 N-terminal domain	F01_transcript_10187,F02_transcript_16027,F01_transcript_12800
Initiation factor eIF2 gamma, C terminal	F01_transcript_48409,F01_transcript_8532
Sister chromatid cohesion C-terminus	F01_transcript_69112,F01_transcript_66971,F02_transcript_81930,F01_transcript_46399,F01_transcript_44461
THO complex subunit 1 transcription elongation factor	F02_transcript_81598,F01_transcript_20922,F02_transcript_79402,F02_transcript_6857
NUC153 domain	F02_transcript_47909,F02_transcript_61638
Domain of unknown function	F01_transcript_28590,F01_transcript_1212,F02_transcript_90179,F02_transcript_47987
Zinc finger C-x8-C-x5-C-x3-H type (and similar)	F02_transcript_61294,F01_transcript_51332,F02_transcript_11060,F02_transcript_82501,F02_transcript_74051,F02_transcript_30185,F02_transcript_36195,F02_transcript_41385,F01_transcript_32956,F02_transcript_74798,F01_transcript_47592,F02_transcript_57274,F01_transcript_62732,F02_transcript_66031,F01_transcript_57837,F01_transcript_51361,F02_transcript_67466,F02_transcript_72042,F02_transcript_37611,…
Acyclic terpene utilisation family protein AtuA	F02_transcript_87677
Uncharacterised protein family UPF0564	F02_transcript_43861,F02_transcript_75178
Endoribonuclease L-PSP	F02_transcript_37418,F02_transcript_42952,F02_transcript_77184,F02_transcript_85297,F02_transcript_25396
Sigma-70, region 4	F02_transcript_37785
Glucose inhibited division protein A	F02_transcript_56699,F01_transcript_4029,F01_transcript_38000,F02_transcript_58431,F02_transcript_41524,F02_transcript_12752,F01_transcript_9899,F02_transcript_5901
ARP2/3 complex 20 kDa subunit (ARPC4)	F01_transcript_11630,F02_transcript_79362,F01_transcript_43990,F02_transcript_80607
3-hydroxyacyl-CoA dehydrogenase, C-terminal domain	F02_transcript_16336,F01_transcript_23853,F02_transcript_52554,F01_transcript_2858,F02_transcript_4454,F01_transcript_45102,F02_transcript_67715,F02_transcript_61682,F02_transcript_80400,F02_transcript_7503
SH3 domain-binding protein 5 (SH3BP5)	F02_transcript_27050,F02_transcript_4367,F02_transcript_7947,F01_transcript_4382
N-terminal of Homeobox Meis and PKNOX1	F01_transcript_43096,F01_transcript_46629,F01_transcript_7348,F02_transcript_40563,F02_transcript_41763,F02_transcript_70329,F01_transcript_2299,F02_transcript_6738,F02_transcript_2558,F01_transcript_48112,F01_transcript_58155,F02_transcript_57966,F02_transcript_2950,F02_transcript_3706,F02_transcript_41506,F02_transcript_53860,F01_transcript_68809,F01_transcript_50303,F02_transcript_7757,F01_tra…
Activator of Hsp90 ATPase homolog 1-like protein	F02_transcript_46710,F01_transcript_41233,F01_transcript_6321
Domain of unknown function (DUF4806)	F02_transcript_4767,F01_transcript_68888,F02_transcript_38433,F01_transcript_55042
Cortactin-binding protein-2	F01_transcript_31913,F02_transcript_77597,F02_transcript_41340,F01_transcript_46169,F02_transcript_2770,F02_transcript_67332,F02_transcript_25797,F01_transcript_70198,F02_transcript_41057,F02_transcript_869,F01_transcript_28496
Coiled-coil domain-containing protein 71L	F02_transcript_51848
Family with sequence similarity 184, A and B	F02_transcript_1156,F02_transcript_77802,F01_transcript_9214
Serpentine type 7TM GPCR chemoreceptor Srw	F02_transcript_26090,F02_transcript_61122,F02_transcript_63033,F01_transcript_60131,F01_transcript_60540,F01_transcript_5281,F01_transcript_34693,F02_transcript_43855,F02_transcript_6955,F02_transcript_69789,F01_transcript_40388,F02_transcript_87151,F02_transcript_9782,F02_transcript_11374,F02_transcript_37867,F02_transcript_54918,F02_transcript_50534,F02_transcript_37022
Iron-containing alcohol dehydrogenase	F01_transcript_6362,F01_transcript_38089
Bacterial Ig-like domain (group 2)	F02_transcript_33573,F01_transcript_40887
Protein of unknown function (DUF1394)	F02_transcript_580,F02_transcript_77275,F02_transcript_76372,F02_transcript_4083,F01_transcript_33928,F01_transcript_2901,F02_transcript_81393,F02_transcript_6250,F02_transcript_85573,F02_transcript_10856,F02_transcript_88858,F01_transcript_44132,F02_transcript_15347,F02_transcript_80075,F01_transcript_7624,F02_transcript_5097,F01_transcript_10499
Oesophageal cancer-related gene 4	F01_transcript_49489,F02_transcript_93643,F01_transcript_30921
IQ calmodulin-binding motif	F02_transcript_63071,F01_transcript_28817,F01_transcript_32935,F02_transcript_46708,F02_transcript_41711,F02_transcript_92494,F02_transcript_17495,F02_transcript_79353,F01_transcript_42512,F02_transcript_5361,F02_transcript_1145,F02_transcript_77207,F01_transcript_51158,F02_transcript_61,F01_transcript_65234,F01_transcript_5,F01_transcript_46555,F01_transcript_29438,F02_transcript_54531,F02_trans…
Modifier of rudimentary (Mod(r)) protein	F02_transcript_64308,F01_transcript_33999,F01_transcript_37814,F02_transcript_45047,F01_transcript_1822,F02_transcript_54376,F01_transcript_6523,F02_transcript_81233
Putative ABC-transporter type IV	F02_transcript_8822,F01_transcript_27772,F01_transcript_4447
Mitochondrial carrier protein	F01_transcript_28335,F02_transcript_80309,F01_transcript_1942,F01_transcript_6619,F02_transcript_38394,F01_transcript_51167,F02_transcript_59247,F01_transcript_7954,F01_transcript_59608,F02_transcript_26154,F02_transcript_30917,F02_transcript_59244,F02_transcript_77149,F01_transcript_3832,F02_transcript_85713,F01_transcript_7135,F02_transcript_15141,F02_transcript_73547,F02_transcript_34138,F01_t…
STIM1 Orai1-activating region	F02_transcript_83989,F01_transcript_57355,F02_transcript_45256,F02_transcript_83313,F01_transcript_54931,F01_transcript_25466,F02_transcript_61904,F02_transcript_9371,F02_transcript_29061,F02_transcript_32456,F01_transcript_39805,F02_transcript_87709
ASF1 like histone chaperone	F01_transcript_9770,F02_transcript_11702
EF-hand	F01_transcript_3737,F02_transcript_74755,F02_transcript_640,F02_transcript_1487,F02_transcript_1558,F01_transcript_22737,F02_transcript_57764,F02_transcript_38287,F02_transcript_60383,F02_transcript_40281,F01_transcript_31258,F02_transcript_905,F02_transcript_1017
Transcription termination and cleavage factor C-terminal	F02_transcript_56857,F02_transcript_46540
Antibiotic biosynthesis monooxygenase	F02_transcript_3451,F01_transcript_22535,F01_transcript_59564,F02_transcript_16237
TFIIE beta subunit core domain	F02_transcript_16174
N2,N2-dimethylguanosine tRNA methyltransferase	F01_transcript_37162,F01_transcript_3503,F02_transcript_6347,F02_transcript_81399,F01_transcript_63194
Laminin Domain I	F01_transcript_66958,F02_transcript_40559,F01_transcript_67627
Myelin proteolipid protein (PLP or lipophilin)	F02_transcript_4098,F01_transcript_9033,F02_transcript_2656,F02_transcript_65766,F02_transcript_44511,F02_transcript_73234,F02_transcript_25892,F01_transcript_8556,F02_transcript_31095,F02_transcript_2245,F01_transcript_43172,F01_transcript_12026,F02_transcript_67610,F02_transcript_46314,F02_transcript_4881,F02_transcript_4820,F02_transcript_4249,F02_transcript_38868,F02_transcript_60731,F02_tran…
Domain of unknown function (DUF1992)	F02_transcript_32213,F02_transcript_27022
Domain of unknown function (DUF4695)	F01_transcript_46299
DNA ligase 3 BRCT domain	F01_transcript_20978,F02_transcript_54640,F02_transcript_38356,F02_transcript_1098,F02_transcript_55602,F01_transcript_1960,F02_transcript_66532,F01_transcript_33920,F02_transcript_35683,F01_transcript_34894
Profilin	F02_transcript_63907,F02_transcript_76364,F02_transcript_77664,F02_transcript_48829,F01_transcript_6591,F02_transcript_55796,F02_transcript_78556,F02_transcript_73701,F02_transcript_85948,F02_transcript_88067,F02_transcript_7878,F02_transcript_35494,F01_transcript_41132,F02_transcript_26800,F02_transcript_39654,F01_transcript_48821,F02_transcript_6122,F01_transcript_68549,F02_transcript_4003
Vacuolar protein sorting 55	F02_transcript_67064,F01_transcript_8248,F01_transcript_71086
Glucose dehydrogenase C-terminus	F02_transcript_14713
Zinc-finger double-stranded RNA-binding	F02_transcript_91150,F02_transcript_8534,F01_transcript_55669,F02_transcript_45138,F01_transcript_8210,F02_transcript_82282,F01_transcript_69759,F02_transcript_79951,F02_transcript_5783,F02_transcript_71041,F02_transcript_77506,F01_transcript_34760,F01_transcript_298,F01_transcript_69615,F01_transcript_351,F01_transcript_23885,F01_transcript_67440,F02_transcript_7580,F01_transcript_33881,F02_tran…
Transport protein Avl9	F02_transcript_6476,F02_transcript_49477,F02_transcript_47005,F02_transcript_4425,F02_transcript_38464,F02_transcript_69239,F02_transcript_5904
UBX domain	F02_transcript_9275,F01_transcript_7128,F01_transcript_66161,F02_transcript_63755,F02_transcript_37013,F01_transcript_63427,F01_transcript_11056,F02_transcript_39352,F01_transcript_39711,F02_transcript_77609,F01_transcript_29894,F01_transcript_58943,F01_transcript_40265,F01_transcript_56446,F01_transcript_71022,F01_transcript_3451,F01_transcript_46883,F02_transcript_46089,F01_transcript_40116,F02…
Ergosterol biosynthesis ERG4/ERG24 family	F02_transcript_14926,F02_transcript_11180,F02_transcript_79901,F02_transcript_43740,F02_transcript_81702,F02_transcript_2414,F02_transcript_77668,F02_transcript_79198
ATP12 chaperone protein	F02_transcript_67730
Phosphoglycerate kinase	F02_transcript_10680,F02_transcript_10421
MutS domain I	F02_transcript_72500,F02_transcript_85379,F01_transcript_37376
Queuosine biosynthesis protein QueC	F01_transcript_65667
Haemopoietic lineage transmembrane helix	F01_transcript_56438
KCNMB2, ball and chain domain	F02_transcript_28774
Arginine/Serine-Rich protein 1	F02_transcript_37344,F02_transcript_26399,F01_transcript_35100
Flavivirus DEAD domain	F02_transcript_45875,F02_transcript_42368,F02_transcript_26015,F01_transcript_42967,F02_transcript_75558
Headcase protein	F01_transcript_5517,F01_transcript_22281,F02_transcript_40652
PMP-22/EMP/MP20/Claudin family	F02_transcript_48264,F01_transcript_45476,F01_transcript_5540,F02_transcript_6425,F02_transcript_54998,F02_transcript_45699,F01_transcript_6302,F02_transcript_60319,F02_transcript_65782,F02_transcript_16829,F01_transcript_50769,F01_transcript_44403,F02_transcript_48706,F01_transcript_30366,F01_transcript_62072,F02_transcript_52693,F01_transcript_38961,F02_transcript_10012,F01_transcript_62793,F02…
Microtubule associated protein (MAP65/ASE1 family)	F01_transcript_4027
Surface antigen variable number repeat	F02_transcript_74652,F02_transcript_77658
Otospiralin	F02_transcript_49706,F02_transcript_19723
Protein of unknown function (DUF1241)	F01_transcript_47222,F01_transcript_68385,F02_transcript_84543
M domain of GW182	F02_transcript_61415,F02_transcript_50514,F02_transcript_93152
Trimeric coiled-coil oligomerisation domain of matrilin	F01_transcript_7100,F02_transcript_10422,F02_transcript_9755,F01_transcript_684,F01_transcript_54275,F02_transcript_60184,F01_transcript_46054,F02_transcript_9206,F01_transcript_49987,F01_transcript_25596,F01_transcript_27370,F02_transcript_35970,F01_transcript_71787,F01_transcript_1243,F01_transcript_2646,F02_transcript_40459,F02_transcript_38137,F02_transcript_4564
Calcineurin-like phosphoesterase	F01_transcript_6960,F02_transcript_1896,F02_transcript_51523,F01_transcript_5462,F02_transcript_75795,F01_transcript_39693,F01_transcript_71863,F02_transcript_63851,F02_transcript_2966,F01_transcript_51379,F02_transcript_53956,F02_transcript_46668,F01_transcript_42923,F02_transcript_13000,F02_transcript_47729,F01_transcript_47558,F02_transcript_72735,F02_transcript_28212,F02_transcript_88811,F01_…
Myosin-like coiled-coil protein	F02_transcript_62774,F02_transcript_12825,F02_transcript_57139,F02_transcript_28133,F02_transcript_81740,F01_transcript_61333,F02_transcript_84078,F02_transcript_2614,F02_transcript_66447
GAT domain	F02_transcript_75759,F02_transcript_2270,F02_transcript_12380,F01_transcript_1107,F01_transcript_28300,F01_transcript_884,F02_transcript_90849,F01_transcript_108,F02_transcript_11896,F02_transcript_83819,F02_transcript_40586,F02_transcript_2668,F01_transcript_71657,F01_transcript_1213,F02_transcript_11009
Apolipoprotein O	F02_transcript_43791,F01_transcript_12948,F02_transcript_37363,F02_transcript_4635,F01_transcript_21087,F01_transcript_12826,F02_transcript_14681
Peptidase C65 Otubain	F02_transcript_90716,F02_transcript_37885,F02_transcript_82249,F01_transcript_10306,F01_transcript_56557,F02_transcript_8231,F02_transcript_10603,F02_transcript_16858,F02_transcript_16679,F02_transcript_86542
Vacuolar protein sorting-associated protein 26	F01_transcript_4492,F01_transcript_42679,F02_transcript_8044,F01_transcript_30658,F01_transcript_5717,F02_transcript_75749,F02_transcript_93195,F02_transcript_49205,F02_transcript_51059,F02_transcript_42373,F02_transcript_5345,F02_transcript_1267
Daxx N-terminal Rassf1C-interacting domain	F01_transcript_60864
PHD-finger	F01_transcript_22250,F02_transcript_75389,F02_transcript_3697,F02_transcript_72546,F02_transcript_91422,F02_transcript_59576,F02_transcript_81208,F02_transcript_85729,F02_transcript_62325,F01_transcript_60588,F02_transcript_757,F01_transcript_8600,F02_transcript_52333,F02_transcript_47293,F01_transcript_32297,F02_transcript_68721,F01_transcript_27096,F02_transcript_4712,F01_transcript_10794,F02_t…
Learning-associated protein	F02_transcript_18328,F01_transcript_12752,F02_transcript_78050
HIRAN domain	F02_transcript_35690,F01_transcript_41684
3-oxo-5-alpha-steroid 4-dehydrogenase	F01_transcript_27174,F02_transcript_58281,F02_transcript_52991,F02_transcript_90672,F02_transcript_56714,F01_transcript_60342,F02_transcript_31610,F01_transcript_6296,F01_transcript_22445
Na,K-Atpase Interacting protein	F02_transcript_12248
UPA domain	F02_transcript_68793,F02_transcript_62776,F02_transcript_55638,F02_transcript_85840,F02_transcript_50426,F02_transcript_69155,F02_transcript_67720,F02_transcript_73148,F01_transcript_59231,F01_transcript_63130,F02_transcript_88361
Binding domain of Nse4/EID3 to Nse3-MAGE	F02_transcript_92792,F01_transcript_59174
CDC6, C terminal winged helix domain	F01_transcript_69176
Ephrin type-A receptor 2 transmembrane domain	F01_transcript_69372,F02_transcript_65041,F02_transcript_82842,F02_transcript_49814,F02_transcript_50970,F02_transcript_71372,F01_transcript_47702,F02_transcript_70857,F02_transcript_63900,F02_transcript_82565,F02_transcript_84790
Ribosome-associated complex head domain	F01_transcript_5671
Serpentine type 7TM GPCR chemoreceptor Srsx	F01_transcript_3350,F01_transcript_42147,F01_transcript_67190,F01_transcript_46790,F02_transcript_26090,F02_transcript_34294,F01_transcript_60131,F02_transcript_60685,F02_transcript_48214,F01_transcript_67479,F02_transcript_64271,F02_transcript_50532,F02_transcript_88088,F01_transcript_34125,F01_transcript_31095,F02_transcript_69527,F01_transcript_21377,F02_transcript_83813,F02_transcript_90908,F…
PI31 proteasome regulator	F02_transcript_41257
Aida N-terminus	F02_transcript_2605
Clathrin, heavy-chain linker	F01_transcript_54085,F02_transcript_62,F02_transcript_62358,F02_transcript_72956,F02_transcript_49009,F01_transcript_65802
HNH endonuclease	F01_transcript_4959
Regulator of volume decrease after cellular swelling	F02_transcript_16347,F01_transcript_69392
F-box	F02_transcript_54893,F02_transcript_4474,F01_transcript_39443,F02_transcript_45765,F02_transcript_46987,F02_transcript_88220
Ornithine decarboxylase antizyme	F02_transcript_17437,F02_transcript_14925
Domain of unknown function (DUF4939)	F01_transcript_3999,F02_transcript_86459
Nop53 (60S ribosomal biogenesis)	F02_transcript_15221,F01_transcript_23304,F01_transcript_72362
Hypothetical methyltransferase	F02_transcript_89796,F02_transcript_49539,F02_transcript_48304,F01_transcript_7022,F02_transcript_82625,F01_transcript_44853,F02_transcript_13928,F02_transcript_42173
Translocon-associated protein beta (TRAPB)	F01_transcript_28162
DAD family	F02_transcript_89833,F02_transcript_19855
Histone lysine methyltransferase SET associated	F01_transcript_43268,F01_transcript_2087,F02_transcript_4377,F02_transcript_3963,F01_transcript_25491,F02_transcript_90007,F02_transcript_73130,F02_transcript_4728
Domain of unknown function (DUF4477)	F02_transcript_83166,F01_transcript_34576
Phytanoyl-CoA dioxygenase (PhyH)	F02_transcript_32415,F02_transcript_85839,F01_transcript_10554,F02_transcript_64473
Replication factor RFC1 C terminal domain	F02_transcript_52864,F01_transcript_30713,F01_transcript_240
Homeodomain leucine-zipper encoding, Homez	F01_transcript_37738,F02_transcript_25751,F02_transcript_45082,F02_transcript_66221,F02_transcript_1235,F02_transcript_40287
Calcium-activated chloride channel	F01_transcript_60132,F01_transcript_10604,F02_transcript_4099,F02_transcript_2456,F02_transcript_318,F01_transcript_45415,F02_transcript_90214,F02_transcript_89053,F02_transcript_79305,F02_transcript_63247,F01_transcript_55821,F02_transcript_1553,F02_transcript_76063,F02_transcript_88592,F02_transcript_55417,F02_transcript_76037,F01_transcript_490,F02_transcript_30547
Cofilin/tropomyosin-type actin-binding protein	F02_transcript_70688,F02_transcript_9960,F02_transcript_19270,F02_transcript_32463,F01_transcript_8638,F02_transcript_53595,F01_transcript_19970,F02_transcript_90594,F01_transcript_33547,F02_transcript_79149,F02_transcript_5481,F02_transcript_448,F02_transcript_11451,F02_transcript_67718,F02_transcript_47149,F01_transcript_39156,F01_transcript_10254,F02_transcript_5820,F02_transcript_5986,F02_tra…
XFP N-terminal domain	F02_transcript_7273,F02_transcript_58134,F01_transcript_2346
hTAFII28-like protein conserved region	F02_transcript_16837
EGF domain	F01_transcript_59400,F02_transcript_55917,F02_transcript_61657,F02_transcript_85400,F01_transcript_4773,F02_transcript_53135,F02_transcript_1101,F02_transcript_11142,F02_transcript_34340,F02_transcript_44823,F02_transcript_61663,F02_transcript_46970,F01_transcript_45092,F02_transcript_80946,F02_transcript_28473,F01_transcript_22826,F01_transcript_42526,F02_transcript_65107,F02_transcript_93098,F0…
Mjmu-R1-like protein family	F02_transcript_10267,F02_transcript_10666
Tubulin-tyrosine ligase family	F01_transcript_51638,F02_transcript_1008,F01_transcript_61020,F02_transcript_74232,F02_transcript_30228,F02_transcript_89730,F02_transcript_82596,F02_transcript_55167,F02_transcript_33318,F02_transcript_86707,F01_transcript_57376,F02_transcript_38794,F01_transcript_21510
Multivesicular body subunit 12	F02_transcript_62960,F01_transcript_9754,F01_transcript_38311,F01_transcript_69230,F01_transcript_69144,F02_transcript_75231
Regulator of G protein signaling domain	F02_transcript_7139,F01_transcript_5624,F02_transcript_15715,F02_transcript_41581,F02_transcript_50798,F01_transcript_47333,F02_transcript_70173,F02_transcript_72310,F01_transcript_38898,F02_transcript_31611,F01_transcript_67370,F01_transcript_8498,F02_transcript_40888,F02_transcript_1765,F02_transcript_34731,F02_transcript_43138,F02_transcript_93771,F01_transcript_67373,F02_transcript_55603,F01_…
Anaphase-promoting complex subunit 15	F02_transcript_18612,F02_transcript_70010
Domain of unknown function (DUF4571)	F01_transcript_27286,F02_transcript_60318
Spermatogenesis-associated C-terminus	F02_transcript_85740
Ribosomal protein S5, N-terminal domain	F01_transcript_67825,F01_transcript_23812,F01_transcript_64349,F02_transcript_30997,F02_transcript_87866,F02_transcript_16103,F02_transcript_77869
Fumarylacetoacetase N-terminal	F02_transcript_55706,F01_transcript_38273,F02_transcript_12718,F01_transcript_46199
HbrB-like	F02_transcript_29560,F02_transcript_85583,F02_transcript_92016,F01_transcript_8311,F02_transcript_8908,F01_transcript_27192,F01_transcript_60173,F02_transcript_33943
TMEM141 protein family	F02_transcript_19767
BTB And C-terminal Kelch	F02_transcript_28275,F01_transcript_69936,F01_transcript_67021,F02_transcript_1389,F02_transcript_3217,F02_transcript_2129,F02_transcript_7279,F02_transcript_6426,F02_transcript_2409,F01_transcript_53798,F02_transcript_4696,F02_transcript_25313,F02_transcript_6655,F02_transcript_61470,F02_transcript_82618,F02_transcript_73577,F02_transcript_42760,F02_transcript_48030,F02_transcript_906,F02_transc…
Bin/amphiphysin/Rvs domain for vesicular trafficking	F02_transcript_10447,F02_transcript_26998,F02_transcript_40159,F02_transcript_33366,F02_transcript_9246,F02_transcript_37866,F02_transcript_11370,F01_transcript_798,F01_transcript_740,F01_transcript_27428,F02_transcript_30116,F01_transcript_35314,F02_transcript_69282
NACHT domain	F01_transcript_36649,F02_transcript_42628,F01_transcript_62142,F01_transcript_67594,F02_transcript_83155,F02_transcript_51999,F02_transcript_29197,F01_transcript_52096,F02_transcript_32850,F02_transcript_28541,F01_transcript_55441,F01_transcript_37491,F02_transcript_42578,F02_transcript_52305,F01_transcript_33338,F02_transcript_36858,F02_transcript_30771,F01_transcript_258,F02_transcript_49965,F0…
Peptidase family M41	F02_transcript_35850,F02_transcript_3764,F01_transcript_1171,F01_transcript_63270,F02_transcript_37100,F02_transcript_87267,F01_transcript_27881,F01_transcript_64235,F01_transcript_62751
Voltage gated chloride channel	F01_transcript_55631,F02_transcript_28278,F02_transcript_87823,F02_transcript_45464,F02_transcript_77912,F02_transcript_72673,F02_transcript_84264,F01_transcript_67510,F01_transcript_43940,F02_transcript_66604,F02_transcript_33821,F02_transcript_86411,F01_transcript_72333,F02_transcript_91347,F02_transcript_44866
Tuberin	F02_transcript_72691,F01_transcript_38190
RQC domain	F01_transcript_2129,F01_transcript_59799,F02_transcript_58615,F01_transcript_24941,F01_transcript_47087
Protein of unknown function (DUF1604)	F02_transcript_3066
Scavenger mRNA decapping enzyme (DcpS) N-terminal	F02_transcript_61989
FUN14 family	F01_transcript_22104,F02_transcript_16291,F02_transcript_17476,F02_transcript_18633,F01_transcript_44618,F02_transcript_15629,F01_transcript_31456
Domain of unknown function (DUF4174)	F02_transcript_63998,F02_transcript_43996,F01_transcript_27177,F02_transcript_53448,F01_transcript_41874,F02_transcript_92448,F02_transcript_92918,F02_transcript_40600
E2F-associated phosphoprotein	F02_transcript_49384
FAST kinase-like protein, subdomain 1	F01_transcript_2975,F02_transcript_2497,F02_transcript_5406,F01_transcript_29746,F01_transcript_4854,F01_transcript_30273,F02_transcript_217
Inner membrane component of T3SS, cytoplasmic domain	F01_transcript_60867,F01_transcript_43504
recA bacterial DNA recombination protein	F02_transcript_71570
Trypsin	F02_transcript_7803,F01_transcript_4578,F02_transcript_32857,F01_transcript_9812,F01_transcript_5131,F01_transcript_6997,F01_transcript_2677,F02_transcript_82295,F01_transcript_71408,F01_transcript_12424,F01_transcript_23019,F02_transcript_53598,F01_transcript_33142,F02_transcript_37238,F02_transcript_8736,F01_transcript_59353,F01_transcript_47332,F01_transcript_46996,F01_transcript_45642,F01_tra…
lactate/malate dehydrogenase, alpha/beta C-terminal domain	F02_transcript_92795,F02_transcript_36634,F02_transcript_90105,F02_transcript_10317,F01_transcript_10110,F02_transcript_63855,F02_transcript_8907,F02_transcript_14877,F02_transcript_9191,F01_transcript_9309,F02_transcript_47193,F01_transcript_8988,F01_transcript_10357,F01_transcript_6328,F01_transcript_42039,F02_transcript_8801,F02_transcript_48803,F01_transcript_6386
E3 Ubiquitin ligase	F02_transcript_44742,F01_transcript_69400,F02_transcript_14865
Gem-associated protein 7 (Gemin7)	F01_transcript_25902,F01_transcript_14432
Predicted membrane protein (DUF2053)	F01_transcript_12064,F02_transcript_40104
Patched family	F01_transcript_571,F02_transcript_30620,F02_transcript_942,F02_transcript_3088,F02_transcript_3437,F02_transcript_71386,F02_transcript_84840,F02_transcript_65335,F02_transcript_901,F02_transcript_3243,F02_transcript_39552,F01_transcript_57263,F01_transcript_42409
Rieske [2Fe-2S] domain	F02_transcript_90375,F01_transcript_23372,F02_transcript_3211,F02_transcript_56194,F01_transcript_49365,F01_transcript_10550,F01_transcript_22509,F02_transcript_92207,F01_transcript_12928,F02_transcript_17668
TAF RNA Polymerase I subunit A	F02_transcript_13220,F02_transcript_93803
DAZ associated protein 2 (DAZAP2)	F02_transcript_37858,F02_transcript_62665,F02_transcript_42587,F02_transcript_34034,F02_transcript_4905,F02_transcript_91155
TRADD, N-terminal domain	F02_transcript_16595
Mediator of RNA polymerase II transcription complex subunit 8	F02_transcript_18017
Biotin carboxylase C-terminal domain	F02_transcript_68468,F02_transcript_29263,F02_transcript_4016,F02_transcript_40198,F02_transcript_2767,F01_transcript_58734,F02_transcript_3163
WAP-type (Whey Acidic Protein) 'four-disulfide core'	F02_transcript_83177,F02_transcript_19681,F01_transcript_38087,F01_transcript_57261,F02_transcript_20627,F01_transcript_44974,F02_transcript_3943,F01_transcript_45576,F01_transcript_7566
Cadherin cytoplasmic C-terminal	F02_transcript_4204,F02_transcript_65308,F02_transcript_74583,F02_transcript_72345,F02_transcript_2550,F02_transcript_78888,F02_transcript_61399,F02_transcript_59033,F02_transcript_12008,F02_transcript_89117,F02_transcript_26061,F02_transcript_50940,F02_transcript_90292,F01_transcript_35152,F02_transcript_73636,F02_transcript_29011,F02_transcript_62611,F01_transcript_70782,F02_transcript_46326,F0…
N-terminal domain of ribose phosphate pyrophosphokinase	F02_transcript_8251,F02_transcript_13414,F02_transcript_8792,F02_transcript_9780,F02_transcript_13739,F01_transcript_8499,F01_transcript_4659,F02_transcript_60605,F02_transcript_84361,F02_transcript_78705,F02_transcript_28259
Casein Kinase 2 substrate	F01_transcript_30434
Membrane-proximal domain, switch, for ADAM17	F01_transcript_36571
Dihydroorotate dehydrogenase	F02_transcript_1518,F01_transcript_21185,F02_transcript_85765,F02_transcript_42468
Prefoldin subunit	F02_transcript_19021,F01_transcript_14048,F01_transcript_11892,F02_transcript_15886,F02_transcript_9873,F01_transcript_42384,F01_transcript_12283,F02_transcript_60531,F01_transcript_13186,F02_transcript_41946,F02_transcript_19682,F02_transcript_7088,F01_transcript_54569
ATP synthase subunit D	F01_transcript_10202
Oligosaccharyl transferase STT3 subunit	F02_transcript_4472,F02_transcript_73688,F01_transcript_39685,F02_transcript_70023
Transketolase, thiamine diphosphate binding domain	F02_transcript_7273,F02_transcript_58134,F01_transcript_2346
Calcium/calmodulin-dependent protein kinase II inhibitor	F01_transcript_59349,F01_transcript_9662,F02_transcript_15862,F02_transcript_14671,F02_transcript_58738,F01_transcript_11037,F01_transcript_5923,F02_transcript_12607,F01_transcript_12144
Adenosine-deaminase (editase) domain	F02_transcript_40323,F02_transcript_67801,F01_transcript_33486,F02_transcript_69898,F02_transcript_28432,F02_transcript_39297,F01_transcript_34355
RNA helicase (UPF2 interacting domain)	F01_transcript_55996
Eukaryotic Mediator 12 subunit domain	F01_transcript_45033,F02_transcript_81188
DEK C terminal domain	F02_transcript_75586,F02_transcript_55771,F01_transcript_39128,F02_transcript_82901,F02_transcript_38951,F02_transcript_6649,F02_transcript_33025,F02_transcript_83606,F01_transcript_61878
Phosphoglucomutase/phosphomannomutase, alpha/beta/alpha domain III	F01_transcript_3280,F01_transcript_37026,F01_transcript_21885,F02_transcript_81949,F02_transcript_78624,F01_transcript_58595
Domain of unknown function (DUF4596)	F02_transcript_69561
Domain of unknown function (DUF3361)	F02_transcript_2292,F02_transcript_2059,F02_transcript_32771,F02_transcript_35954,F02_transcript_1621,F02_transcript_1969,F01_transcript_27067,F01_transcript_71861
Helix-turn-helix DNA-binding domain of SPT6	F02_transcript_49695
tRNA-splicing ligase RtcB	F02_transcript_38245,F02_transcript_11437
Domain of unknown function (DUF4481)	F02_transcript_13950,F02_transcript_85300,F02_transcript_48710
Protein of unknown function (DUF2475)	F01_transcript_37245
Occludin homology domain	F02_transcript_616,F01_transcript_56277,F02_transcript_70373,F02_transcript_32884,F01_transcript_3394,F01_transcript_49325,F01_transcript_4804,F01_transcript_38477,F02_transcript_2955,F01_transcript_2261,F01_transcript_37829,F01_transcript_4168,F02_transcript_9494,F02_transcript_71410,F01_transcript_35323,F02_transcript_5673,F02_transcript_80581
Glycosyl transferase family 90	F02_transcript_12084,F01_transcript_36878,F02_transcript_31837,F02_transcript_68865,F01_transcript_2169,F01_transcript_4094
ThiS family	F01_transcript_66774,F01_transcript_31655,F01_transcript_62571
Myc target protein 1	F02_transcript_42931,F01_transcript_21483
Centrosomin N-terminal motif 1	F02_transcript_42185,F02_transcript_93325,F02_transcript_1435,F02_transcript_1770,F01_transcript_20316,F02_transcript_44294,F01_transcript_224
La domain	F02_transcript_9156,F02_transcript_8514,F02_transcript_68539,F02_transcript_83807,F02_transcript_73585,F02_transcript_8461,F02_transcript_176,F02_transcript_63918,F02_transcript_54058,F02_transcript_53995,F02_transcript_73127,F02_transcript_71700,F02_transcript_7611,F02_transcript_69558,F01_transcript_39584,F02_transcript_70331,F02_transcript_47291
Fibroblast growth factor	F02_transcript_49079,F01_transcript_35489,F02_transcript_73657,F02_transcript_40417,F02_transcript_4409,F02_transcript_90317,F02_transcript_88930,F01_transcript_59742,F02_transcript_4353,F02_transcript_77177,F02_transcript_60049,F01_transcript_50270,F02_transcript_87490,F01_transcript_29417,F01_transcript_29362,F01_transcript_67167,F02_transcript_33566,F01_transcript_71459,F01_transcript_25835,F0…
Acetohydroxy acid isomeroreductase, NADPH-binding domain	F02_transcript_62164,F01_transcript_5982,F02_transcript_3260,F02_transcript_51239,F02_transcript_68303,F02_transcript_9078,F01_transcript_61808,F01_transcript_7099,F02_transcript_5637
tRNA intron endonuclease, catalytic C-terminal domain	F01_transcript_19327,F02_transcript_14425,F02_transcript_90386,F02_transcript_62772
TATA element modulatory factor 1 DNA binding	F02_transcript_412
Protein of unknown function (DUF1674)	F02_transcript_51071,F02_transcript_19028
Colipase-like	F02_transcript_83548
Renal amino acid transporter	F01_transcript_25928
Perilipin family	F02_transcript_13192,F01_transcript_9395
Penicillin-Binding Protein C-terminus Family	F02_transcript_67062,F02_transcript_91714,F02_transcript_80456,F02_transcript_56184
Phospholipase B	F02_transcript_2033,F02_transcript_41593,F02_transcript_38882,F02_transcript_1936,F01_transcript_32907,F02_transcript_87769,F01_transcript_32158,F01_transcript_850,F01_transcript_3461,F01_transcript_47980
Glutaminyl-tRNA synthetase, non-specific RNA binding region part 1	F02_transcript_78366,F02_transcript_5950
Ankyrin-G binding motif of KCNQ2-3	F02_transcript_53752,F02_transcript_3061
WTAP/Mum2p family	F01_transcript_22589,F02_transcript_5109,F01_transcript_6542,F01_transcript_51112,F02_transcript_74021,F02_transcript_51087
ORF11CD3 domain	F02_transcript_6527,F02_transcript_85747,F01_transcript_4461,F01_transcript_37287,F01_transcript_44540,F01_transcript_25880,F02_transcript_10293,F02_transcript_83817
Glucose / Sorbosone dehydrogenase	F01_transcript_221,F02_transcript_47334
E3 ubiquitin-protein ligase UBR4	F02_transcript_86438,F02_transcript_89202,F01_transcript_22123,F01_transcript_27300
Amino acid permease	F01_transcript_781,F02_transcript_64265,F02_transcript_71591,F01_transcript_52718,F01_transcript_43692,F02_transcript_62970,F02_transcript_84469,F02_transcript_8961,F02_transcript_26540,F01_transcript_53809,F01_transcript_47443,F02_transcript_7874,F02_transcript_55884,F02_transcript_29950,F02_transcript_27443,F02_transcript_200,F02_transcript_64953,F02_transcript_71325,F02_transcript_36178,F01_tr…
Ataxin-1 and HBP1 module (AXH)	F02_transcript_25992,F02_transcript_50912,F02_transcript_61974,F01_transcript_62924,F01_transcript_64251,F01_transcript_57746,F02_transcript_38992
POPLD (NUC188) domain	F02_transcript_3425,F01_transcript_40798
Erythropoietin/thrombopoietin	F02_transcript_36045,F02_transcript_64428
Vacuolar sorting protein 39 domain 2	F02_transcript_54624,F02_transcript_89393,F02_transcript_587,F02_transcript_3930,F02_transcript_5726
Choline/ethanolamine kinase	F01_transcript_27588,F02_transcript_2424,F02_transcript_1182,F02_transcript_34650,F02_transcript_11548,F02_transcript_86937,F01_transcript_41791,F01_transcript_43157,F02_transcript_59036,F02_transcript_42725,F02_transcript_72683,F02_transcript_13677,F02_transcript_84728,F02_transcript_73872,F02_transcript_1925,F01_transcript_55544,F01_transcript_46360,F01_transcript_26268,F02_transcript_87954,F02…
DNA polymerase phi	F02_transcript_47375,F01_transcript_29464,F01_transcript_510,F02_transcript_89408
Uncharacterized coiled-coil protein (DUF2353)	F02_transcript_80266,F02_transcript_31535,F02_transcript_71403,F01_transcript_5828
MraW methylase family	F01_transcript_60412
DAN domain	F01_transcript_32316,F02_transcript_7738,F02_transcript_44747,F02_transcript_4068,F01_transcript_72003,F02_transcript_78658,F02_transcript_73508,F02_transcript_18078,F01_transcript_52719,F02_transcript_17501
Domain of unknown function (DUF4482)	F02_transcript_36678,F02_transcript_93275,F02_transcript_34741,F01_transcript_49210
Specifically androgen-regulated gene protein	F01_transcript_44,F01_transcript_1284,F01_transcript_1776
Domain of Unknown Function (DUF1087)	F02_transcript_48729,F01_transcript_32297,F02_transcript_27580,F02_transcript_57243,F02_transcript_73413,F02_transcript_83962
Predicted AdoMet-dependent methyltransferase	F02_transcript_8858
Conserved oligomeric complex COG6	F01_transcript_50649,F01_transcript_3257,F02_transcript_43225
Polyprenyl synthetase	F01_transcript_8427,F02_transcript_71772,F02_transcript_5387,F01_transcript_32402,F01_transcript_43711,F02_transcript_8419,F01_transcript_8616,F01_transcript_20541,F02_transcript_88788,F01_transcript_23762
Adaptin AP4 complex epsilon appendage platform	F02_transcript_85314,F01_transcript_71442
Cytochrome C1 family	F02_transcript_16064
Arylesterase	F01_transcript_59400,F01_transcript_63429,F02_transcript_7158,F01_transcript_54731,F02_transcript_16171,F01_transcript_11357
Domain of unknown function (DUF3827)	F02_transcript_72922
Zinc-finger of C2H2 type	F02_transcript_91150,F02_transcript_8534,F01_transcript_55669,F02_transcript_45138,F01_transcript_8210,F02_transcript_82282,F01_transcript_69759,F02_transcript_79951,F02_transcript_5783,F02_transcript_71041,F02_transcript_77506,F01_transcript_298,F01_transcript_69615,F01_transcript_351,F02_transcript_7580,F01_transcript_33881,F02_transcript_91092,F01_transcript_5413,F02_transcript_85711,F01_trans…
Clusterin-associated protein-1	F02_transcript_35228,F02_transcript_85023
CO dehydrogenase beta subunit/acetyl-CoA synthase epsilon subunit	F02_transcript_64193
Zn-finger in ubiquitin-hydrolases and other protein	F01_transcript_33881,F02_transcript_885,F01_transcript_4342,F02_transcript_37010,F02_transcript_61751,F02_transcript_38181,F01_transcript_38316,F02_transcript_5959,F01_transcript_66717,F02_transcript_47956,F02_transcript_63691,F02_transcript_27579,F02_transcript_3905,F02_transcript_74283,F02_transcript_71402,F02_transcript_1052,F01_transcript_1232,F01_transcript_6578,F01_transcript_23187,F02_tran…
RNA polymerase Rpb5, N-terminal domain	F01_transcript_12717,F02_transcript_78162
Alanine racemase, N-terminal domain	F01_transcript_60730,F02_transcript_10500,F01_transcript_7444,F01_transcript_4095,F02_transcript_49267
Domain of unknown function (DUF4200)	F01_transcript_54772,F02_transcript_81612
rRNA processing	F02_transcript_53524,F02_transcript_31876
CXCXC repeat	F02_transcript_65487
Rab3 GTPase-activating protein regulatory subunit N-terminus	F02_transcript_186,F01_transcript_38619
JAKMIP CC3 domain	F01_transcript_46773,F02_transcript_8485,F02_transcript_86980,F02_transcript_30006,F02_transcript_93691
Hermansky-Pudlak syndrome 6 protein	F02_transcript_52616
Cytoplasmic activation/proliferation-associated protein-1 C term	F02_transcript_4657,F01_transcript_24066,F01_transcript_56814,F01_transcript_29621,F01_transcript_48234,F02_transcript_4950,F01_transcript_35091,F02_transcript_56458
C-terminal topoisomerase domain	F02_transcript_62505,F01_transcript_6649,F02_transcript_10418,F02_transcript_82251
Neural chondroitin sulphate proteoglycan cytoplasmic domain	F02_transcript_33625,F02_transcript_6065,F02_transcript_45570,F02_transcript_61138,F01_transcript_67242
Casein kinase 1 gamma C terminal	F02_transcript_63043,F01_transcript_4640,F02_transcript_52552,F02_transcript_66498,F01_transcript_43384,F02_transcript_92913,F01_transcript_1123,F02_transcript_39841,F01_transcript_1687,F02_transcript_62151
Carbohydrate/starch-binding module (family 21)	F02_transcript_64725,F02_transcript_12475,F02_transcript_55401,F02_transcript_14049,F01_transcript_33784,F02_transcript_69591,F02_transcript_4647,F01_transcript_58406,F02_transcript_3872,F02_transcript_78863,F01_transcript_1180,F02_transcript_2374,F02_transcript_74631
Saposin-like type B, region 2	F01_transcript_45816,F02_transcript_56899,F02_transcript_10349,F01_transcript_72596,F01_transcript_51239,F02_transcript_90484,F02_transcript_71955,F02_transcript_92540,F01_transcript_3531,F01_transcript_59935,F01_transcript_65917,F02_transcript_91029,F01_transcript_11638,F01_transcript_30014,F01_transcript_55528,F02_transcript_7755,F02_transcript_18112
AAA domain	F02_transcript_46559,F02_transcript_39817,F01_transcript_901,F01_transcript_63954,F01_transcript_22049,F01_transcript_42052,F02_transcript_77280,F01_transcript_34053,F02_transcript_81673,F02_transcript_92279,F02_transcript_1848,F02_transcript_31019,F02_transcript_66519,F01_transcript_31212,F02_transcript_4419,F02_transcript_5463,F02_transcript_49291,F02_transcript_39642,F02_transcript_1276,F02_tr…
Ribonuclease P 40kDa (Rpp40) subunit	F01_transcript_61082
Na+ dependent nucleoside transporter N-terminus	F02_transcript_45751
beta-glucosidase 2, glycosyl-hydrolase family 116 N-term	F01_transcript_71629
RasGEF domain	F02_transcript_63572,F02_transcript_2447,F02_transcript_35767,F02_transcript_81869,F01_transcript_33220,F02_transcript_7055,F02_transcript_67302,F01_transcript_58971,F02_transcript_578,F01_transcript_32811,F02_transcript_72274,F02_transcript_41994,F02_transcript_62799,F02_transcript_74906,F02_transcript_63917,F01_transcript_67959,F02_transcript_40767,F02_transcript_42438,F01_transcript_5552,F01_t…
Solute carrier family 3 member 2 N-terminus	F01_transcript_5260,F02_transcript_93554,F01_transcript_28638,F02_transcript_31851,F01_transcript_7657,F01_transcript_47561,F02_transcript_61527,F01_transcript_6298,F02_transcript_88511
Cullin protein neddylation domain	F02_transcript_80407,F01_transcript_36847,F02_transcript_42303,F02_transcript_2962,F02_transcript_74015,F02_transcript_47457,F02_transcript_2821,F02_transcript_76191,F02_transcript_58705,F02_transcript_4380,F01_transcript_37748,F02_transcript_68307,F02_transcript_41001,F02_transcript_3403,F01_transcript_2927,F02_transcript_38977,F02_transcript_90488,F01_transcript_32619,F02_transcript_87693,F02_t…
Nucleoporin FG repeated region	F02_transcript_6450,F01_transcript_36190,F01_transcript_50232,F02_transcript_5557
F-box associated region	F02_transcript_54466,F02_transcript_47245,F02_transcript_65390,F02_transcript_30363,F02_transcript_11116,F01_transcript_39633,F02_transcript_9748,F02_transcript_50587,F02_transcript_22287,F02_transcript_68231,F01_transcript_4482,F02_transcript_83001,F01_transcript_26224
SSXT protein (N-terminal region)	F02_transcript_47748,F01_transcript_6699,F02_transcript_67582,F02_transcript_56975,F01_transcript_60272,F02_transcript_19144,F02_transcript_12349,F02_transcript_41106
GDP-fucose protein O-fucosyltransferase	F02_transcript_84841,F01_transcript_7325,F02_transcript_66864,F02_transcript_10767
TMC domain	F02_transcript_88080,F02_transcript_3190,F01_transcript_1345,F02_transcript_89602,F02_transcript_78915,F02_transcript_66337,F02_transcript_75812,F01_transcript_2152,F01_transcript_1498,F02_transcript_51743,F01_transcript_64594,F02_transcript_5932,F02_transcript_36872
Bacterial transcriptional activator domain	F02_transcript_80385,F01_transcript_6260,F01_transcript_767,F01_transcript_34794,F02_transcript_54764,F01_transcript_34138,F02_transcript_39443,F01_transcript_34340
Proline-rich AKT1 substrate 1	F01_transcript_51393,F02_transcript_83349,F01_transcript_32288,F02_transcript_79602
Aminopeptidase I zinc metalloprotease (M18)	F02_transcript_57674,F02_transcript_13680
Skp1 family, tetramerisation domain	F01_transcript_11739,F02_transcript_89704,F02_transcript_17693,F01_transcript_46387,F02_transcript_28457,F02_transcript_53766,F01_transcript_12684
FAM70 protein	F02_transcript_45993,F02_transcript_36186,F01_transcript_41870,F02_transcript_37695,F01_transcript_34372,F02_transcript_90574
eRF1 domain 1	F01_transcript_21750,F01_transcript_7199,F01_transcript_60110,F01_transcript_42198,F02_transcript_34083,F01_transcript_56974,F01_transcript_49500,F01_transcript_2125,F02_transcript_4689,F02_transcript_81984,F01_transcript_50150,F01_transcript_2772
Carboxypeptidase activation peptide	F02_transcript_78878,F02_transcript_15826
Regulator of Ty1 transposition protein 107 BRCT domain	F01_transcript_20978,F02_transcript_54640,F02_transcript_55602
ADAM cysteine-rich	F02_transcript_600,F02_transcript_2981,F02_transcript_43499,F02_transcript_73168,F02_transcript_36187,F01_transcript_187,F01_transcript_55743,F02_transcript_34415,F01_transcript_33146,F02_transcript_1913,F01_transcript_56357,F02_transcript_43840,F02_transcript_43373,F01_transcript_52339,F02_transcript_1129,F02_transcript_89801,F02_transcript_40713,F01_transcript_39170,F02_transcript_87672,F02_tra…
Beta-eliminating lyase	F02_transcript_88138,F01_transcript_5779,F02_transcript_51013,F02_transcript_45872,F01_transcript_5521,F02_transcript_40924,F02_transcript_43353,F02_transcript_31994,F02_transcript_8727,F02_transcript_87900
Lipase (class 3)	F01_transcript_1914,F02_transcript_3208,F02_transcript_69877,F01_transcript_44290,F01_transcript_2216
Coiled-coil domain-containing protein 66	F01_transcript_40868,F01_transcript_69159
Ceroid-lipofuscinosis neuronal protein 5	F02_transcript_16513,F02_transcript_47091
short chain dehydrogenase	F01_transcript_35194,F02_transcript_60382,F02_transcript_38683,F02_transcript_12469,F02_transcript_28188,F02_transcript_55887,F02_transcript_81171,F02_transcript_68659,F02_transcript_11621,F02_transcript_83244,F02_transcript_55123,F02_transcript_9269,F01_transcript_65592,F01_transcript_10708,F01_transcript_3279,F01_transcript_3808,F01_transcript_54998,F02_transcript_39500,F01_transcript_5431,F02_…
Mitochondrial 28S ribosomal protein S34	F01_transcript_11569
Proteasome complex subunit Rpn13 ubiquitin receptor	F01_transcript_7760,F01_transcript_9866
NADH-ubiquinone oxidoreductase B12 subunit family	F01_transcript_50469,F02_transcript_71182,F02_transcript_35266,F02_transcript_20488
SANT/Myb-like domain of DAMP1	F02_transcript_8699,F02_transcript_45640
Coiled-coil domain-containing protein 56	F02_transcript_20186,F02_transcript_88330,F02_transcript_17583
Catalase-related immune-responsive	F01_transcript_4721,F01_transcript_58523
Tropomyosin like	F02_transcript_71516,F02_transcript_32686,F02_transcript_12649,F01_transcript_8271,F01_transcript_4513,F02_transcript_13594,F02_transcript_53170,F02_transcript_15298,F02_transcript_79862,F01_transcript_51627,F02_transcript_25463,F02_transcript_62530,F02_transcript_63292,F01_transcript_42676,F02_transcript_15090,F02_transcript_31392,F01_transcript_54494,F01_transcript_39589,F02_transcript_14231,F0…
Cytochrome oxidase complex assembly protein 1	F01_transcript_30550,F01_transcript_28387
Sec23/Sec24 zinc finger	F02_transcript_2538,F01_transcript_49750,F01_transcript_171,F01_transcript_63267,F01_transcript_7414,F01_transcript_62630,F02_transcript_1606,F02_transcript_626,F02_transcript_85128,F02_transcript_46446,F02_transcript_29207,F02_transcript_47133,F02_transcript_31189,F02_transcript_48955,F01_transcript_72607,F01_transcript_70499,F01_transcript_54176
Glyceraldehyde 3-phosphate dehydrogenase, C-terminal domain	F02_transcript_15155,F02_transcript_54859,F02_transcript_53180,F02_transcript_25735,F01_transcript_56198,F01_transcript_14464,F01_transcript_5425,F02_transcript_93425,F02_transcript_73203,F01_transcript_10894
Protein of unknown function (DUF2723)	F02_transcript_41408
WTX protein	F01_transcript_1829,F02_transcript_1753,F02_transcript_44533,F02_transcript_40364
Thiamin pyrophosphokinase, catalytic domain	F02_transcript_56820
Progressive ankylosis protein (ANKH)	F02_transcript_54006,F01_transcript_52362,F02_transcript_54336,F01_transcript_33745,F02_transcript_29819,F02_transcript_59739
Cytolethal distending toxin A/C domain	F01_transcript_49572
MOSC N-terminal beta barrel domain	F02_transcript_46165,F02_transcript_50335,F02_transcript_91687,F02_transcript_14288,F02_transcript_49212
E2F/DP family winged-helix DNA-binding domain	F01_transcript_67425,F01_transcript_21996,F01_transcript_26690,F01_transcript_20840,F02_transcript_11938,F01_transcript_66646,F01_transcript_53147,F02_transcript_82582,F02_transcript_9920,F02_transcript_3346,F02_transcript_55957,F01_transcript_3408,F01_transcript_27235
WD40-like Beta Propeller Repeat	F02_transcript_13744,F01_transcript_9138,F02_transcript_14107,F01_transcript_68701,F02_transcript_45948,F02_transcript_2592,F02_transcript_2583,F02_transcript_51323,F02_transcript_52827,F02_transcript_11493,F02_transcript_47433
Domain of unknown function (DUF5348)	F01_transcript_11494
Domain of unknown function (DUF4682)	F02_transcript_77721,F02_transcript_85106,F02_transcript_28250
Caveolin	F02_transcript_50103,F01_transcript_48046,F02_transcript_63490,F02_transcript_42568,F02_transcript_15151,F01_transcript_35425,F02_transcript_51587,F02_transcript_19042,F02_transcript_55583,F02_transcript_57315,F01_transcript_61302,F01_transcript_63017,F02_transcript_64728
Myc amino-terminal region	F02_transcript_13900,F02_transcript_3299,F01_transcript_2239,F01_transcript_57546,F01_transcript_31468,F01_transcript_29433,F02_transcript_35749,F02_transcript_65667,F02_transcript_86082
Protein phosphatase inhibitor 1/DARPP-32	F02_transcript_69999,F02_transcript_50227,F01_transcript_59240,F02_transcript_72160,F01_transcript_66408,F01_transcript_813
Vestigial/Tondu family	F01_transcript_44583,F01_transcript_9895,F02_transcript_12177,F02_transcript_63936,F02_transcript_1840,F02_transcript_11833,F01_transcript_9903,F02_transcript_61827,F01_transcript_8420
Aromatic-di-Alanine (AdAR) repeat	F02_transcript_70039,F01_transcript_21712
Chaperone for wingless signalling and trafficking of LDL receptor	F02_transcript_63287
Domain of unknown function (DUF4147)	F02_transcript_86253,F02_transcript_32139,F02_transcript_10448,F02_transcript_9850,F01_transcript_43662,F01_transcript_24396
Paxillin family	F02_transcript_1050,F02_transcript_3408,F02_transcript_29669
Ribosomal proteins 50S-L18Ae/60S-L20/60S-L18A	F02_transcript_53022,F01_transcript_13780
WH2 motif	F02_transcript_84513,F01_transcript_62301,F02_transcript_88906,F02_transcript_33607,F01_transcript_50758,F01_transcript_67534,F02_transcript_74369,F01_transcript_2219,F02_transcript_5518,F02_transcript_60902,F02_transcript_72531,F02_transcript_62626,F02_transcript_79049,F02_transcript_76529,F02_transcript_2677,F01_transcript_2019,F01_transcript_25718,F02_transcript_52012,F01_transcript_35492,F01_…
Pre-mRNA 3'-end-processing endonuclease polyadenylation factor C-term	F02_transcript_5818
Jun-like transcription factor	F01_transcript_6922,F02_transcript_48629,F01_transcript_54063,F01_transcript_64364,F01_transcript_31791,F02_transcript_2437,F01_transcript_25849,F02_transcript_15632,F01_transcript_41569,F02_transcript_11058
Probable RNA and SrmB- binding site of polymerase A	F01_transcript_21618,F01_transcript_31929
Eukaryotic cytochrome b561	F02_transcript_16987,F02_transcript_32474,F01_transcript_30981,F02_transcript_29187,F02_transcript_45212,F02_transcript_48326,F02_transcript_13947,F01_transcript_22926,F01_transcript_51120,F02_transcript_90934,F02_transcript_41297,F02_transcript_60353,F02_transcript_14259,F02_transcript_14513
Cytochrome c oxidase subunit VIc	F01_transcript_14983,F01_transcript_15364
FAD linked oxidases, C-terminal domain	F01_transcript_48809,F01_transcript_36380,F01_transcript_7593,F02_transcript_66717
Ion transport protein N-terminal	F02_transcript_66018,F01_transcript_19655
Prp18 domain	F02_transcript_15074,F01_transcript_27859,F01_transcript_55136,F02_transcript_57307
Cadherin cytoplasmic region	F02_transcript_68875,F01_transcript_961,F02_transcript_67679,F01_transcript_21608,F02_transcript_69458,F02_transcript_62260,F01_transcript_449,F02_transcript_63374,F02_transcript_32858,F01_transcript_50319,F01_transcript_41694,F02_transcript_29511,F02_transcript_1807,F02_transcript_658,F01_transcript_34295,F01_transcript_58670,F02_transcript_52819,F02_transcript_1789,F02_transcript_37054,F02_tran…
SWI/SNF-like complex subunit BAF250/Osa	F02_transcript_55147,F02_transcript_33363,F01_transcript_49631,F01_transcript_41355,F01_transcript_20430,F02_transcript_81609,F02_transcript_55215
Cgr1 family	F01_transcript_11186
MCM3AP domain of GANP	F02_transcript_55824
Aldehyde oxidase and xanthine dehydrogenase, a/b hammerhead domain	F02_transcript_65500,F02_transcript_25473,F02_transcript_46240,F02_transcript_345,F01_transcript_27013,F01_transcript_64756
Magnesium transporter NIPA	F02_transcript_30453,F01_transcript_45508,F02_transcript_55970,F02_transcript_71610,F01_transcript_65656,F01_transcript_10136,F01_transcript_8623,F02_transcript_76799,F02_transcript_6382,F02_transcript_81685,F02_transcript_3476,F02_transcript_53232,F01_transcript_66969,F02_transcript_15157,F02_transcript_43422,F02_transcript_34955
Domain of unknown function (DUF3342)	F01_transcript_54226,F02_transcript_40658,F02_transcript_52064,F02_transcript_11695,F02_transcript_76844,F02_transcript_49888,F02_transcript_11753,F02_transcript_31053,F01_transcript_49995,F02_transcript_1755,F02_transcript_29762,F02_transcript_39868,F02_transcript_87563,F02_transcript_45197
impB/mucB/samB family C-terminal domain	F02_transcript_38356,F02_transcript_9745,F02_transcript_86463,F01_transcript_45986
Autophagocytosis associated protein C-terminal	F02_transcript_52467,F01_transcript_5700,F01_transcript_66729,F01_transcript_54123
Cartilage oligomeric matrix protein	F01_transcript_694,F01_transcript_22826,F01_transcript_45790,F02_transcript_48912,F02_transcript_85933,F02_transcript_65293
Prominin	F02_transcript_48780,F02_transcript_29908,F01_transcript_19820,F01_transcript_685,F01_transcript_29135,F01_transcript_64244,F02_transcript_33193,F02_transcript_87213
Forkhead N-terminal region	F01_transcript_7552,F01_transcript_55119
EBP50, C-terminal	F02_transcript_5128,F02_transcript_29388,F02_transcript_75844,F02_transcript_71117,F02_transcript_30588,F02_transcript_11620,F01_transcript_6615,F02_transcript_89585,F01_transcript_4031
FAM92 protein	F02_transcript_62482,F02_transcript_74782
Isy1-like splicing family	F01_transcript_32169,F02_transcript_45944,F01_transcript_11421,F01_transcript_10248,F02_transcript_34943
DNA double-strand break repair and V(D)J recombination protein XRCC4	F02_transcript_26393,F02_transcript_70959
Hereditary spastic paraplegia protein strumpellin	F02_transcript_39110,F02_transcript_1081
RAWUL domain RING finger- and WD40-associated ubiquitin-like	F02_transcript_8502,F02_transcript_92468,F01_transcript_5642,F02_transcript_52751,F01_transcript_30913,F01_transcript_55209,F01_transcript_20533,F02_transcript_10579
RFX DNA-binding domain	F02_transcript_7956,F02_transcript_41021,F02_transcript_2370,F02_transcript_33377,F01_transcript_55907,F01_transcript_57604,F02_transcript_86445,F02_transcript_33173,F02_transcript_87972
Malic enzyme, NAD binding domain	F02_transcript_3988,F02_transcript_5467,F02_transcript_72661,F02_transcript_82348,F02_transcript_11515,F01_transcript_2189,F02_transcript_39723,F02_transcript_3326
Protein melan-A	F01_transcript_12907
Calcium homeostasis modulator	F02_transcript_57530,F01_transcript_61706,F01_transcript_54235,F01_transcript_61696,F02_transcript_51230,F01_transcript_42062,F01_transcript_25128,F02_transcript_64610,F02_transcript_69663,F02_transcript_34203
Protein-arginine deiminase (PAD)	F02_transcript_2942,F02_transcript_50967
EURL protein	F02_transcript_4523
Helix-turn-helix domain of resolvase	F01_transcript_63197,F01_transcript_61637
FERM N-terminal domain	F02_transcript_56584,F02_transcript_39703,F02_transcript_2268,F01_transcript_34141,F02_transcript_4552,F02_transcript_74543,F01_transcript_5370,F01_transcript_56870,F01_transcript_38479,F01_transcript_30285,F02_transcript_69995,F02_transcript_38440,F02_transcript_35615,F02_transcript_35694,F02_transcript_4867,F02_transcript_42394,F02_transcript_1732,F01_transcript_33320,F02_transcript_76481,F02_t…
Microtubule-binding stalk of dynein motor	F02_transcript_70332,F02_transcript_79790,F02_transcript_84258,F01_transcript_54842,F02_transcript_83874
GIT coiled-coil Rho guanine nucleotide exchange factor	F02_transcript_252,F02_transcript_47155,F02_transcript_71209,F02_transcript_62773,F02_transcript_74344,F02_transcript_1136,F02_transcript_74729,F02_transcript_63953,F02_transcript_1530,F01_transcript_20871,F01_transcript_44158,F01_transcript_63708
R3H domain	F02_transcript_1798,F01_transcript_3318,F02_transcript_65700,F01_transcript_71857,F01_transcript_21282,F02_transcript_89764,F02_transcript_6077,F01_transcript_56432,F02_transcript_83353,F02_transcript_91538,F02_transcript_92620,F02_transcript_90336,F01_transcript_66943,F02_transcript_50736,F01_transcript_30801,F02_transcript_1009,F02_transcript_1720,F01_transcript_484,F02_transcript_43075,F02_tra…
CAP-Gly domain	F01_transcript_417,F01_transcript_23300,F01_transcript_55226,F02_transcript_61765,F02_transcript_32412,F02_transcript_53144,F02_transcript_32688,F02_transcript_36145,F02_transcript_2701,F02_transcript_53172,F02_transcript_44723,F01_transcript_44422,F01_transcript_50662,F02_transcript_350,F01_transcript_33366,F02_transcript_25262,F01_transcript_25561,F02_transcript_39234,F02_transcript_9652,F02_tr…
Globin	F01_transcript_32403,F02_transcript_17797,F02_transcript_73849,F02_transcript_73681,F01_transcript_3872,F01_transcript_14309,F01_transcript_14487,F02_transcript_19872,F01_transcript_14338,F02_transcript_7086
NADH:ubiquinone oxidoreductase subunit B14.5a (Complex I-B14.5a)	F01_transcript_58660,F02_transcript_21369
Domain of unknown function (DUF4743)	F01_transcript_23854,F01_transcript_10408
MRVI1 protein	F01_transcript_65160,F02_transcript_36749,F02_transcript_84655,F02_transcript_86977,F02_transcript_31038,F02_transcript_39804
Ubiquinol-cytochrome c reductase 8 kDa, N-terminal	F01_transcript_10550,F02_transcript_17668
Domain of unknown function (DUF4430)	F01_transcript_48332,F02_transcript_12447,F02_transcript_61556
DDHD domain	F01_transcript_38269,F01_transcript_36349,F01_transcript_20611,F02_transcript_42290,F02_transcript_67456,F01_transcript_44436,F02_transcript_33661
Uncharacterised protein family UPF0547	F01_transcript_27585,F01_transcript_32191
Vacuolar sorting-associated protein 13, N-terminal	F02_transcript_66138,F01_transcript_34342
Ribosomal protein L10	F01_transcript_12953,F01_transcript_10996,F01_transcript_46163,F02_transcript_43955,F01_transcript_64822
Class II Aldolase and Adducin N-terminal domain	F02_transcript_332,F02_transcript_50109,F01_transcript_40113,F02_transcript_64448,F02_transcript_76175,F02_transcript_77736,F02_transcript_8467,F02_transcript_55375,F02_transcript_58822,F02_transcript_8163,F02_transcript_76986,F01_transcript_12517,F01_transcript_40449,F01_transcript_5746,F01_transcript_72346,F01_transcript_50111,F01_transcript_35911,F02_transcript_60135,F02_transcript_9340,F01_tr…
Stealth protein CR2, conserved region 2	F02_transcript_170
Natural killer cell receptor 2B4	F02_transcript_32321,F02_transcript_66675,F01_transcript_10439,F02_transcript_88376,F02_transcript_80807,F01_transcript_71140,F02_transcript_69695,F01_transcript_6400,F02_transcript_92654,F01_transcript_8878,F02_transcript_36159,F02_transcript_89711,F02_transcript_26333,F02_transcript_81150,F02_transcript_63157,F02_transcript_70983,F02_transcript_1628,F01_transcript_45248,F01_transcript_52396,F01…
Alpha amylase, C-terminal all-beta domain	F02_transcript_92683,F02_transcript_22089,F01_transcript_57803,F01_transcript_42622,F02_transcript_75188,F01_transcript_39308
MYM-type Zinc finger with FCS sequence motif	F02_transcript_83344,F02_transcript_47303,F02_transcript_39462,F02_transcript_240,F01_transcript_43775,F02_transcript_92689,F01_transcript_69931,F01_transcript_57898
Hydantoinase/oxoprolinase	F02_transcript_742
Assembly, mitochondrial proton-transport ATP synth complex	F01_transcript_12706
Cohesin loading factor	F01_transcript_48730,F02_transcript_34492,F01_transcript_68734,F02_transcript_51639
Paralemmin	F01_transcript_60702,F02_transcript_51527,F01_transcript_2431,F02_transcript_37824,F01_transcript_46047,F02_transcript_6864,F02_transcript_79662,F02_transcript_115,F02_transcript_2160,F01_transcript_45036,F02_transcript_54648,F02_transcript_151,F02_transcript_93424,F02_transcript_78610,F01_transcript_31890,F01_transcript_53192,F02_transcript_40206,F02_transcript_40555,F02_transcript_55181
Unstructured region on nuclear receptor coactivator protein	F02_transcript_61088,F02_transcript_42135
Clp protease	F02_transcript_28057,F01_transcript_5447
REJ domain	F02_transcript_79101,F02_transcript_90179,F02_transcript_47987
Glycosyl hydrolase family 63 N-terminal domain	F02_transcript_59160
F-actin capping protein, beta subunit	F01_transcript_8214,F02_transcript_17332,F01_transcript_57558,F02_transcript_14096,F02_transcript_60267,F02_transcript_12547,F01_transcript_45638,F02_transcript_12854,F01_transcript_8933,F01_transcript_30400
Forty-two-three protein	F02_transcript_14253,F02_transcript_45408
Melibiase	F01_transcript_8104,F01_transcript_42099
Domain of unknown function (DUF3512)	F02_transcript_85213,F02_transcript_60081,F01_transcript_66306,F01_transcript_55624,F02_transcript_37253,F02_transcript_46500,F02_transcript_88057
Proteasome-substrate-size regulator, mid region	F02_transcript_90517,F02_transcript_36864,F02_transcript_88555,F02_transcript_66624,F01_transcript_7,F02_transcript_57303
Ribophorin I	F01_transcript_2389
Protein of unknown function (DUF2680)	F01_transcript_67105,F02_transcript_44448
FERM adjacent (FA)	F02_transcript_56584,F02_transcript_39703,F02_transcript_4552,F02_transcript_74543,F01_transcript_61935,F01_transcript_30285,F02_transcript_38440,F02_transcript_35615,F02_transcript_35694,F01_transcript_50563,F02_transcript_42394,F01_transcript_265,F02_transcript_81606,F02_transcript_619,F01_transcript_20956,F02_transcript_73436,F02_transcript_46271,F02_transcript_101,F02_transcript_85305,F02_tra…
Hexapeptide repeat of succinyl-transferase	F02_transcript_6967,F02_transcript_62929
Poly(A) polymerase predicted RNA binding domain	F02_transcript_4684,F02_transcript_1564,F02_transcript_37592
Nuclear cap-binding protein subunit 3	F02_transcript_4008
NAD-dependent glycerol-3-phosphate dehydrogenase C-terminus	F02_transcript_3686,F02_transcript_13037,F01_transcript_10725,F01_transcript_36362,F01_transcript_9682,F01_transcript_7896,F01_transcript_51960,F01_transcript_50671,F02_transcript_11841,F01_transcript_5563
SPFH domain / Band 7 family	F02_transcript_41712,F02_transcript_89080,F02_transcript_67327,F02_transcript_50040,F02_transcript_2798,F02_transcript_2574,F02_transcript_79824,F02_transcript_84781,F02_transcript_4835,F02_transcript_62734,F02_transcript_15407,F02_transcript_85288,F02_transcript_2065,F02_transcript_9197,F02_transcript_45659,F02_transcript_68235,F02_transcript_8032,F01_transcript_922,F02_transcript_15480,F02_tran…
Argininosuccinate lyase C-terminal	F01_transcript_8133
ARP2/3 complex 16 kDa subunit (p16-Arc)	F02_transcript_32887,F01_transcript_22971,F01_transcript_48306,F02_transcript_13324,F01_transcript_53941,F02_transcript_9674
eIF3 subunit 6 N terminal domain	F02_transcript_70480,F01_transcript_8607,F02_transcript_47797
MutS domain III	F02_transcript_72500,F02_transcript_85379,F01_transcript_37376
ATP dependent DNA ligase domain	F02_transcript_1098,F02_transcript_2276,F01_transcript_33920
HemN C-terminal domain	F01_transcript_7630,F02_transcript_51097,F02_transcript_65527
FAM193 family C-terminal	F01_transcript_67845,F02_transcript_280
PHD domain of transcriptional enhancer, Asx	F02_transcript_50046,F01_transcript_63966
Cadherin-like	F01_transcript_53533,F01_transcript_961,F02_transcript_77136,F02_transcript_69458,F02_transcript_47577,F02_transcript_62327,F01_transcript_20870,F02_transcript_4204,F01_transcript_449,F02_transcript_68286,F02_transcript_34795,F02_transcript_65308,F02_transcript_53536,F02_transcript_63374,F02_transcript_74583,F02_transcript_72345,F02_transcript_2550,F02_transcript_78888,F01_transcript_50319,F02_tr…
AKAP7 2'5' RNA ligase-like domain	F01_transcript_27656,F01_transcript_56074,F01_transcript_40888,F02_transcript_83533,F02_transcript_88553,F02_transcript_13112,F02_transcript_35936,F02_transcript_47667
Domain of unknown function (DUF4611)	F01_transcript_13219,F02_transcript_27256
DWNN domain	F01_transcript_67135,F02_transcript_14370
Translin-associated factor X-interacting N-terminus	F01_transcript_37487
ADP-ribosyltransferase exoenzyme	F02_transcript_91210
Polypeptide deformylase	F01_transcript_13090
Urb2/Npa2 family	F01_transcript_28968
Rab-GTPase-TBC domain	F02_transcript_68062,F01_transcript_69116,F02_transcript_2053,F01_transcript_64136,F02_transcript_721,F02_transcript_92821,F02_transcript_77513,F01_transcript_457,F01_transcript_59765,F02_transcript_56605,F02_transcript_32780,F01_transcript_34764,F01_transcript_68909,F01_transcript_7155,F02_transcript_31597,F02_transcript_1998,F01_transcript_62058,F02_transcript_4478,F02_transcript_1124,F02_trans…
Syntaxin 6, N-terminal	F01_transcript_52042,F02_transcript_6229
Tubby N-terminal	F02_transcript_64393,F02_transcript_81766,F01_transcript_683
Beta-amyloid peptide (beta-APP)	F02_transcript_44480,F01_transcript_803,F02_transcript_2405,F02_transcript_1835,F02_transcript_47440,F02_transcript_2708,F02_transcript_66234,F01_transcript_37112,F02_transcript_59043,F02_transcript_34947,F02_transcript_4327,F02_transcript_84920,F01_transcript_38797,F01_transcript_57501,F02_transcript_3446
Domain of unknown function (DUF4801)	F01_transcript_43936,F02_transcript_92044
Uncharacterised protein family (UPF0184)	F01_transcript_6625
Methylpurine-DNA glycosylase (MPG)	F01_transcript_71366
MBOAT, membrane-bound O-acyltransferase family	F02_transcript_6701,F01_transcript_25951,F02_transcript_3783,F01_transcript_51164,F02_transcript_44579,F02_transcript_44589,F01_transcript_34406,F02_transcript_10191,F01_transcript_6214,F01_transcript_40363,F01_transcript_70590,F02_transcript_52209,F02_transcript_5379,F02_transcript_65268,F02_transcript_7216,F02_transcript_4509,F01_transcript_39493,F01_transcript_53897,F02_transcript_10495,F01_tr…
Ricin-type beta-trefoil lectin domain	F02_transcript_7965,F02_transcript_4020,F01_transcript_50610,F02_transcript_36704,F02_transcript_37677,F02_transcript_87149,F02_transcript_6216,F01_transcript_19512,F01_transcript_53426,F01_transcript_62130,F01_transcript_68113,F01_transcript_45855,F02_transcript_5931,F01_transcript_29315,F01_transcript_49572,F01_transcript_44620,F01_transcript_45030,F01_transcript_57945,F02_transcript_15138,F02_…
DNA polymerase III, delta subunit	F02_transcript_50887,F01_transcript_42663,F02_transcript_84571,F01_transcript_50052
Sec20	F02_transcript_76186
NFRKB Winged Helix-like	F02_transcript_51532
Uncharacterised protein family UPF0640	F02_transcript_87079
V-ATPase subunit C	F02_transcript_37514,F02_transcript_80430,F02_transcript_49553,F02_transcript_12376,F01_transcript_7731,F02_transcript_26213
Dynein associated protein	F01_transcript_69408,F02_transcript_32412,F02_transcript_29280,F02_transcript_77,F02_transcript_324
Zinc carboxypeptidase	F02_transcript_45601,F02_transcript_6565,F01_transcript_4949,F02_transcript_1384,F02_transcript_78878,F01_transcript_49216,F02_transcript_8390,F02_transcript_30814,F01_transcript_35756,F01_transcript_26474,F02_transcript_65950,F02_transcript_64458,F02_transcript_15826,F01_transcript_61006,F02_transcript_25530,F02_transcript_2188,F02_transcript_40776,F02_transcript_2862,F01_transcript_832,F02_tran…
N-acylglucosamine 2-epimerase (GlcNAc 2-epimerase)	F02_transcript_12071
TFIIH C1-like domain	F02_transcript_27646,F02_transcript_45403,F01_transcript_59222,F01_transcript_551,F01_transcript_38681
Folate receptor family	F01_transcript_24761,F02_transcript_9693,F02_transcript_47334
Methylaspartate ammonia-lyase C-terminus	F02_transcript_80759,F02_transcript_13262,F02_transcript_27707,F02_transcript_39602,F02_transcript_15058,F01_transcript_14027
Thymopoietin protein	F02_transcript_69030,F02_transcript_47519,F02_transcript_42133
Uncharacterised protein KIAA1328	F02_transcript_11388
Ubiquinol-cytochrome C chaperone	F01_transcript_42362,F02_transcript_85992,F01_transcript_9941
Domain of unknown function (DUF384)	F01_transcript_10444,F01_transcript_10643
Thymosin beta-4 family	F02_transcript_21070,F01_transcript_36065,F01_transcript_25966,F01_transcript_14656,F01_transcript_32816
TGS domain	F01_transcript_23703,F02_transcript_5605,F01_transcript_2741,F02_transcript_56955,F01_transcript_10396,F01_transcript_19412,F02_transcript_91879,F02_transcript_77540,F01_transcript_19744
ABC transporter transmembrane region	F01_transcript_46069,F01_transcript_60596,F01_transcript_38790,F02_transcript_68558,F02_transcript_80242,F02_transcript_35804,F02_transcript_38931,F01_transcript_19125,F01_transcript_69830,F01_transcript_30565,F01_transcript_61897,F02_transcript_90186,F01_transcript_37,F02_transcript_66123,F01_transcript_27736,F02_transcript_46410,F02_transcript_58846,F02_transcript_64445,F02_transcript_67272,F02…
Eukaryotic protein of unknown function (DUF842)	F01_transcript_13151
ATP synthase alpha/beta chain, C terminal domain	F01_transcript_7302,F02_transcript_11994,F02_transcript_39575
PET Domain	F01_transcript_71587,F02_transcript_1851,F02_transcript_28721,F01_transcript_54888,F01_transcript_5427,F01_transcript_5839
Thioredoxin-like	F02_transcript_49403,F01_transcript_66161,F02_transcript_63755,F02_transcript_9823,F02_transcript_80590,F01_transcript_1715,F02_transcript_72717,F02_transcript_72021,F01_transcript_753,F01_transcript_52182,F01_transcript_13322,F02_transcript_13433,F01_transcript_5443,F02_transcript_18805,F01_transcript_3822,F01_transcript_72251,F01_transcript_1692,F02_transcript_48929,F01_transcript_27299,F01_tra…
Putative WW-binding domain and destruction box	F02_transcript_3375,F01_transcript_12469,F02_transcript_59886,F02_transcript_51016,F02_transcript_73769,F02_transcript_58137,F01_transcript_862,F02_transcript_2202,F02_transcript_42678,F01_transcript_51828,F02_transcript_4154,F02_transcript_49201,F01_transcript_62692,F02_transcript_61383,F01_transcript_34300,F01_transcript_36644
RNA polymerase II transcription factor SIII (Elongin) subunit A	F01_transcript_3270,F01_transcript_24847
Helix-loop-helix DNA-binding domain	F02_transcript_61841,F02_transcript_62473,F01_transcript_11286,F01_transcript_27017,F01_transcript_50508,F01_transcript_53458,F01_transcript_69822,F02_transcript_7330,F02_transcript_13900,F01_transcript_53816,F01_transcript_40419,F02_transcript_35610,F02_transcript_27645,F01_transcript_2040,F02_transcript_61084,F02_transcript_82637,F02_transcript_25426,F02_transcript_58601,F02_transcript_60220,F0…
7 transmembrane receptor (rhodopsin family)	F01_transcript_4805,F02_transcript_9093,F01_transcript_3350,F01_transcript_9391,F02_transcript_82769,F02_transcript_72451,F01_transcript_42147,F01_transcript_67190,F01_transcript_3051,F02_transcript_40183,F02_transcript_8127,F02_transcript_28764,F01_transcript_46790,F01_transcript_51548,F02_transcript_12692,F01_transcript_31285,F02_transcript_29002,F02_transcript_2929,F02_transcript_26090,F02_tra…
Galactose oxidase, central domain	F02_transcript_28275,F01_transcript_69936,F01_transcript_67021,F02_transcript_1389,F01_transcript_23972,F02_transcript_3217,F02_transcript_44917,F02_transcript_2129,F02_transcript_6426,F02_transcript_2409,F02_transcript_60799,F02_transcript_4696,F02_transcript_6655,F02_transcript_5891,F01_transcript_63758,F02_transcript_84751,F02_transcript_73577,F02_transcript_48030,F02_transcript_906,F02_transc…
Peptide-N-glycosidase F, N terminal	F02_transcript_48890,F01_transcript_51923,F02_transcript_4369
ERCC4 domain	F02_transcript_55594,F02_transcript_2221,F02_transcript_42208,F02_transcript_31638
Vps16, N-terminal region	F01_transcript_55091,F02_transcript_2958
AMP-binding enzyme C-terminal domain	F02_transcript_87115,F02_transcript_6480,F02_transcript_9271,F02_transcript_77227,F02_transcript_3629,F02_transcript_35700,F02_transcript_39383,F01_transcript_58603,F01_transcript_6147,F01_transcript_1550,F02_transcript_38286,F02_transcript_74016,F02_transcript_77759,F01_transcript_65817,F02_transcript_52508,F02_transcript_53544,F01_transcript_2294,F01_transcript_59921,F01_transcript_49996,F02_tr…
Natural resistance-associated macrophage protein	F02_transcript_4604,F01_transcript_4674,F01_transcript_54243,F02_transcript_79542,F01_transcript_42947,F01_transcript_768,F01_transcript_7265,F01_transcript_59649,F01_transcript_6872,F01_transcript_6008,F01_transcript_975,F02_transcript_36827
Homer-binding domain of metabotropic glutamate receptor	F02_transcript_29079
Phosphotransferase enzyme family	F02_transcript_2424,F02_transcript_1182,F01_transcript_3703,F02_transcript_25746,F01_transcript_31951,F02_transcript_13871,F02_transcript_11548,F02_transcript_53106,F02_transcript_79585,F01_transcript_8136,F01_transcript_64960,F02_transcript_51288,F01_transcript_41791,F01_transcript_62297,F01_transcript_70043,F02_transcript_59036,F01_transcript_35335,F02_transcript_68351,F02_transcript_34046,F02_…
Domain of unknown function (DUF4201)	F02_transcript_67412,F01_transcript_50460
CHDCT2 (NUC038) domain	F02_transcript_48729,F02_transcript_27580,F02_transcript_73413,F01_transcript_48645
Mannose-6-phosphate receptor	F01_transcript_2498,F01_transcript_57879
TM2 domain	F02_transcript_52737,F01_transcript_59605,F02_transcript_59993,F02_transcript_93357
Putative NAD(P)-binding	F02_transcript_65020,F02_transcript_34597
Endonuclease/Exonuclease/phosphatase family	F01_transcript_32092,F02_transcript_46412,F01_transcript_26012,F02_transcript_527,F02_transcript_30494,F01_transcript_36318,F01_transcript_8397,F02_transcript_73952,F01_transcript_29099,F02_transcript_59760,F01_transcript_69791,F01_transcript_64453,F02_transcript_79389,F02_transcript_81220,F02_transcript_70349,F02_transcript_48988,F01_transcript_32748,F01_transcript_4020,F02_transcript_55404,F02_…
Peptidase C1-like family	F02_transcript_51712,F02_transcript_15292,F01_transcript_6932,F01_transcript_23359,F02_transcript_6842,F01_transcript_59514,F02_transcript_13494,F02_transcript_75098,F02_transcript_14071,F01_transcript_9246,F01_transcript_27895,F01_transcript_2384,F02_transcript_47900,F02_transcript_50786,F01_transcript_63666,F01_transcript_10610,F01_transcript_1592,F02_transcript_11686
FG-GAP repeat	F02_transcript_54408,F02_transcript_80146,F01_transcript_38186,F02_transcript_59820,F02_transcript_56991,F01_transcript_27479,F01_transcript_52342,F01_transcript_70524,F02_transcript_88,F02_transcript_71323,F02_transcript_44063,F02_transcript_14902,F02_transcript_87839,F02_transcript_74978,F02_transcript_84072,F01_transcript_255,F02_transcript_31270,F02_transcript_516,F02_transcript_65089,F01_tra…
Domain of unknown function (DUF4656)	F02_transcript_71008,F02_transcript_66288
Domain of unknown function (DUF3538)	F02_transcript_504,F02_transcript_506,F02_transcript_54844,F02_transcript_39393
GTP cyclohydrolase I	F01_transcript_9617,F01_transcript_45372,F01_transcript_71958,F02_transcript_92777
Fungal ubiquitin-associated domain	F01_transcript_2312,F02_transcript_58925,F02_transcript_44737
CD80-like C2-set immunoglobulin domain	F02_transcript_47681,F02_transcript_54493,F02_transcript_72782,F02_transcript_10341,F01_transcript_66798,F02_transcript_64563,F01_transcript_57645,F02_transcript_89221,F02_transcript_26881,F02_transcript_88704,F02_transcript_14616,F01_transcript_48896,F02_transcript_79738,F02_transcript_91047,F01_transcript_5392,F01_transcript_11548,F02_transcript_62581,F01_transcript_25974,F01_transcript_33952,F…
HIT domain	F02_transcript_56859,F02_transcript_83096,F01_transcript_14638,F02_transcript_90769,F02_transcript_38695,F01_transcript_11176,F02_transcript_16845,F02_transcript_68069,F02_transcript_17318,F02_transcript_14431,F01_transcript_54596,F02_transcript_41823,F01_transcript_12362
U3 small nucleolar RNA-associated protein 10	F02_transcript_92852,F02_transcript_41966
Alanine-glyoxylate amino-transferase	F02_transcript_78264,F02_transcript_31640
Inscuteable LGN-binding domain	F01_transcript_5084,F02_transcript_92007,F02_transcript_69332
Interferon-alpha/beta receptor, fibronectin type III	F01_transcript_66798,F01_transcript_69226,F02_transcript_57198,F01_transcript_2418,F02_transcript_5923,F01_transcript_32919,F02_transcript_58554,F01_transcript_35592,F01_transcript_41595,F02_transcript_46591,F01_transcript_50668,F01_transcript_42516,F02_transcript_78600,F02_transcript_44804,F01_transcript_4919,F01_transcript_44909,F01_transcript_32646,F01_transcript_68554,F02_transcript_70246,F02…
SH3 domain	F01_transcript_71753,F02_transcript_50260,F02_transcript_153,F02_transcript_93672,F02_transcript_18394,F02_transcript_75593,F01_transcript_64898,F01_transcript_22,F01_transcript_19230,F02_transcript_82066,F02_transcript_58616,F01_transcript_7755,F02_transcript_57431,F01_transcript_43203,F01_transcript_24618,F02_transcript_83263,F01_transcript_63386,F02_transcript_34366,F01_transcript_31279,F02_tr…
Beta-galactosidase jelly roll domain	F02_transcript_6278,F02_transcript_6767
Mini-chromosome maintenance protein 2	F01_transcript_1580
Zinc finger, ZZ type	F02_transcript_65324,F01_transcript_3737,F02_transcript_45828,F02_transcript_39282,F01_transcript_66804,F02_transcript_74755,F02_transcript_40708,F01_transcript_62250,F01_transcript_6402,F02_transcript_87463,F02_transcript_640,F02_transcript_57095,F02_transcript_1487,F01_transcript_9412,F02_transcript_1558,F01_transcript_22737,F02_transcript_38287,F02_transcript_60383,F02_transcript_40281,F01_tra…
Unstructured region on APC between SAMP and APC_crr	F02_transcript_44209,F02_transcript_29361
EF-hand domain	F01_transcript_49115,F02_transcript_84131,F01_transcript_42680,F01_transcript_60644,F02_transcript_51723,F01_transcript_2447,F02_transcript_2250,F02_transcript_79127,F02_transcript_83263,F02_transcript_810,F02_transcript_65639,F02_transcript_12624,F02_transcript_89344,F02_transcript_57370,F02_transcript_33957,F01_transcript_5768,F01_transcript_1161,F02_transcript_89179,F02_transcript_2491,F02_tra…
Sea anemone cytotoxic protein	F01_transcript_71492
Elongation factor 1 gamma, conserved domain	F02_transcript_81074,F01_transcript_52930,F01_transcript_37423
Bcl-2 homology region 4	F02_transcript_8055,F01_transcript_21848,F02_transcript_6648,F02_transcript_16609,F02_transcript_68257,F02_transcript_11903,F02_transcript_54267,F01_transcript_41444
Proline rich region of Caskin proteins	F02_transcript_85131
CAS/CSE protein, C-terminus	F01_transcript_579,F01_transcript_59068,F01_transcript_909,F02_transcript_81447
Importin beta binding domain	F02_transcript_1867,F02_transcript_41993,F02_transcript_11929,F01_transcript_52193,F01_transcript_54914,F02_transcript_36485,F01_transcript_3631,F01_transcript_8156,F02_transcript_87695,F02_transcript_888,F01_transcript_66640,F02_transcript_74001,F01_transcript_7886
XPA protein N-terminal	F02_transcript_27646,F02_transcript_83691,F02_transcript_68740,F02_transcript_53967,F02_transcript_83358,F02_transcript_55002,F02_transcript_91236,F01_transcript_30503,F02_transcript_70043,F01_transcript_70773,F02_transcript_58314,F02_transcript_46030,F02_transcript_36533,F02_transcript_66915,F02_transcript_25341,F01_transcript_70156,F02_transcript_8174,F01_transcript_7490
Ribosomal L38e protein family	F01_transcript_8901,F02_transcript_46298,F01_transcript_54245,F02_transcript_20723
DNA topoisomerase	F01_transcript_2181
Reprolysin (M12B) family zinc metalloprotease	F02_transcript_600,F02_transcript_2981,F01_transcript_64157,F02_transcript_43499,F02_transcript_48376,F02_transcript_73168,F01_transcript_1082,F02_transcript_36187,F01_transcript_187,F02_transcript_29977,F01_transcript_55743,F02_transcript_52961,F01_transcript_33146,F02_transcript_74829,F02_transcript_87003,F02_transcript_1913,F01_transcript_56357,F01_transcript_52658,F02_transcript_43373,F01_tra…
Galactosyltransferase	F02_transcript_37557,F01_transcript_67727,F02_transcript_5175,F01_transcript_57267,F02_transcript_86662,F02_transcript_11458,F01_transcript_20409,F02_transcript_41754,F01_transcript_67410,F02_transcript_26638,F02_transcript_6832,F01_transcript_63964,F02_transcript_5613,F02_transcript_75519,F02_transcript_81371,F01_transcript_65679,F02_transcript_7261,F02_transcript_91859,F02_transcript_30407,F02_…
DNL zinc finger	F02_transcript_18641
ETC complex I subunit conserved region	F02_transcript_20902,F01_transcript_37277,F01_transcript_19349,F02_transcript_19805
DOR family	F02_transcript_71111,F02_transcript_16322,F02_transcript_80760,F02_transcript_42936,F02_transcript_62274,F01_transcript_51854,F01_transcript_50210,F01_transcript_1257
Uncharacterized conserved protein CG6151-P	F01_transcript_68493,F02_transcript_1120
E2 domain of amyloid precursor protein	F02_transcript_129,F02_transcript_44480,F01_transcript_803,F01_transcript_225,F01_transcript_22941,F02_transcript_2405,F02_transcript_719,F02_transcript_1835,F02_transcript_47440,F02_transcript_2708,F02_transcript_66234,F02_transcript_584,F01_transcript_37112,F02_transcript_59043,F02_transcript_34947,F02_transcript_28428,F02_transcript_4327,F02_transcript_84920,F01_transcript_38797,F01_transcript…
Cyclin-dependent kinase 2-associated protein	F02_transcript_71184,F01_transcript_55398,F02_transcript_34117
Interleukin-1 / 18	F02_transcript_60245,F02_transcript_57393
EGF-like domain	F02_transcript_50685,F01_transcript_67013,F02_transcript_89881,F01_transcript_35138,F02_transcript_13483,F02_transcript_81057,F01_transcript_7100,F02_transcript_32697,F01_transcript_59400,F02_transcript_55917,F01_transcript_55595,F01_transcript_33996,F02_transcript_57198,F01_transcript_4244,F02_transcript_61657,F02_transcript_54125,F02_transcript_82295,F02_transcript_85400,F01_transcript_5347,F02…
Siah interacting protein, N terminal	F02_transcript_52193
Spc24 subunit of Ndc80	F01_transcript_33816
NAC domain	F01_transcript_12818,F02_transcript_74555,F02_transcript_5403,F01_transcript_13057,F02_transcript_5529,F01_transcript_58843,F02_transcript_36270,F02_transcript_5841,F02_transcript_11874,F02_transcript_65484,F01_transcript_65594,F01_transcript_51894,F02_transcript_45435,F01_transcript_31703,F01_transcript_12591,F02_transcript_92967
Linker region between SH3 and WW domains on ARHGAP12	F02_transcript_54489,F02_transcript_76248,F02_transcript_73342,F02_transcript_78298,F02_transcript_395,F01_transcript_59793
Protein-arginine deiminase (PAD) N-terminal domain	F02_transcript_2942
Root hair defective 3 GTP-binding protein (RHD3)	F02_transcript_64583
Clock interacting protein circadian	F02_transcript_565,F02_transcript_81918,F02_transcript_39514,F01_transcript_34728,F02_transcript_55990
Interleukin-4 receptor alpha chain, N-terminal	F01_transcript_71741,F02_transcript_12107,F02_transcript_27434,F02_transcript_31450,F01_transcript_4542,F02_transcript_3806,F01_transcript_45117
ALMS motif	F01_transcript_20454,F01_transcript_53670,F02_transcript_48275,F01_transcript_41292,F02_transcript_52071,F02_transcript_78056,F02_transcript_84698,F01_transcript_61079,F02_transcript_82100
GETHR pentapeptide repeat (5 copies)	F02_transcript_71157,F02_transcript_35219,F02_transcript_79295,F01_transcript_21974,F02_transcript_12274,F02_transcript_11581,F01_transcript_7623
Ribosomal protein L6	F01_transcript_44384,F02_transcript_33827
Domain of unknown function (DUF4205)	F01_transcript_27175,F02_transcript_38401,F02_transcript_79483,F01_transcript_71489,F02_transcript_4266
Vault protein inter-alpha-trypsin domain	F02_transcript_62332,F02_transcript_88077,F02_transcript_75727,F02_transcript_84708,F01_transcript_1076,F02_transcript_50692,F01_transcript_46974,F01_transcript_58924,F01_transcript_618,F01_transcript_34041,F02_transcript_57551,F01_transcript_23473,F02_transcript_69526,F01_transcript_56029,F02_transcript_71335,F02_transcript_4744,F01_transcript_1719,F02_transcript_85888,F01_transcript_51414,F02_t…
Ssl1-like	F02_transcript_45403,F01_transcript_10067,F01_transcript_8967,F02_transcript_57974
Rieske-like [2Fe-2S] domain	F02_transcript_90375,F01_transcript_23372,F02_transcript_3211,F01_transcript_22509,F02_transcript_92207
Phosphatidylinositol 3- and 4-kinase	F01_transcript_28171,F02_transcript_89529,F02_transcript_75541,F01_transcript_47972,F01_transcript_397,F02_transcript_84217,F01_transcript_32845,F02_transcript_79903,F02_transcript_84846,F02_transcript_37123,F02_transcript_41714,F01_transcript_62530,F02_transcript_71128,F02_transcript_29759,F02_transcript_2525,F02_transcript_30425,F02_transcript_714,F02_transcript_78860,F02_transcript_52818,F01_t…
Thiolase, N-terminal domain	F01_transcript_42773,F02_transcript_12479,F01_transcript_62971,F01_transcript_44053,F02_transcript_45873,F01_transcript_8139,F01_transcript_66753,F01_transcript_5389,F02_transcript_77432,F01_transcript_9022,F02_transcript_8457,F01_transcript_29737,F02_transcript_9094,F01_transcript_6293,F01_transcript_3953
Sodium/calcium exchanger protein	F02_transcript_77589,F01_transcript_38367,F02_transcript_49031,F02_transcript_93067,F02_transcript_27029,F02_transcript_80805,F02_transcript_70852,F02_transcript_9465,F02_transcript_68494,F01_transcript_42435,F02_transcript_31997,F02_transcript_73425,F01_transcript_52836,F01_transcript_71923,F02_transcript_64712
Domain of unknown function (DUF543)	F02_transcript_17572
Arginine and glutamate-rich 1	F02_transcript_59125,F02_transcript_73424,F02_transcript_33797
Flavodoxin-like fold	F02_transcript_91849
Fcf2 pre-rRNA processing	F02_transcript_61939,F02_transcript_68079,F02_transcript_86544
Hsp70 protein	F02_transcript_85665,F01_transcript_33940,F01_transcript_31018,F02_transcript_83623,F02_transcript_32864,F02_transcript_74547,F02_transcript_81200,F01_transcript_3351,F02_transcript_7986,F01_transcript_47765,F02_transcript_5091,F02_transcript_80317,F02_transcript_66416,F02_transcript_58429,F02_transcript_84680,F02_transcript_57438,F02_transcript_6915,F02_transcript_91920,F01_transcript_3884,F02_t…
Transcription factor TFIIB repeat	F01_transcript_66084,F01_transcript_41591,F01_transcript_9851
Dolichol-phosphate mannosyltransferase subunit 3 (DPM3)	F01_transcript_38495,F01_transcript_36995
Domain found in Dishevelled, Egl-10, and Pleckstrin (DEP)	F01_transcript_55286,F01_transcript_5624,F02_transcript_86283,F02_transcript_13341,F01_transcript_49841,F02_transcript_72310,F01_transcript_35140,F01_transcript_2018,F02_transcript_63326,F02_transcript_4709,F01_transcript_39264,F02_transcript_57658,F02_transcript_55603,F02_transcript_78495,F02_transcript_43612,F02_transcript_66875,F02_transcript_63342,F01_transcript_36555,F02_transcript_55640,F02…
FOP N terminal dimerisation domain	F02_transcript_25723,F01_transcript_13084,F01_transcript_9704,F02_transcript_35446,F02_transcript_12953,F01_transcript_9273
Sel1 repeat	F02_transcript_81895,F02_transcript_48556,F01_transcript_1351,F01_transcript_1868,F02_transcript_3650,F02_transcript_47472,F01_transcript_568,F01_transcript_29335,F01_transcript_31790,F02_transcript_4036,F02_transcript_25677,F02_transcript_72084,F02_transcript_44948,F02_transcript_492,F01_transcript_68256,F02_transcript_85698,F01_transcript_10567,F02_transcript_87572,F02_transcript_79912
Calmodulin-binding domain C0 of NMDA receptor NR1 subunit	F02_transcript_199,F01_transcript_46725,F02_transcript_53790,F02_transcript_81561,F02_transcript_31212
Immediate early response protein (IER)	F01_transcript_11637,F01_transcript_8962,F02_transcript_16088,F02_transcript_33159,F02_transcript_36174
impB/mucB/samB family	F02_transcript_38356,F02_transcript_9745,F02_transcript_86463,F02_transcript_91470,F01_transcript_45986
Immunoglobulin C1-set domain	F02_transcript_47681,F02_transcript_47143,F01_transcript_3761,F02_transcript_72782,F02_transcript_10341,F01_transcript_66798,F02_transcript_89019,F01_transcript_43834,F01_transcript_51723,F01_transcript_42605,F02_transcript_45990,F02_transcript_14616,F01_transcript_48896,F02_transcript_79738,F02_transcript_48779,F01_transcript_5392,F02_transcript_52705,F01_transcript_11548,F01_transcript_8023,F02…
Pecanex protein (C-terminus)	F02_transcript_34218,F02_transcript_53061,F02_transcript_35959
Uncharacterised protein family (UPF0121)	F01_transcript_54675,F02_transcript_13376
Fibrillarin	F02_transcript_11284
PA domain	F01_transcript_59957,F01_transcript_6149,F02_transcript_75573,F01_transcript_154,F01_transcript_6843,F02_transcript_80437,F02_transcript_64794,F02_transcript_32507,F02_transcript_5059,F02_transcript_9937,F01_transcript_1721,F02_transcript_3347,F02_transcript_52107,F02_transcript_10822,F02_transcript_67774,F02_transcript_41331,F02_transcript_26202,F01_transcript_22611,F02_transcript_74049,F01_tran…
GUCT (NUC152) domain	F01_transcript_3955,F01_transcript_34831,F01_transcript_4717,F01_transcript_2534,F02_transcript_74333,F01_transcript_14455,F01_transcript_32091,F01_transcript_13655,F01_transcript_53507,F02_transcript_52192
PKD-like domain	F01_transcript_45173,F01_transcript_50752,F02_transcript_51440,F02_transcript_732
Galactose binding lectin domain	F02_transcript_41893,F02_transcript_80594,F02_transcript_65266,F01_transcript_37097,F02_transcript_79101,F02_transcript_36604,F02_transcript_44775,F01_transcript_33585,F02_transcript_9439,F02_transcript_35844
Chitin synthase	F02_transcript_1877,F02_transcript_56018
Sec23-binding domain of Sec16	F02_transcript_2514,F02_transcript_85399,F02_transcript_64324,F01_transcript_73,F02_transcript_84539
Calcium/calmodulin dependent protein kinase II association domain	F01_transcript_2007,F02_transcript_32660,F02_transcript_32154,F02_transcript_69668,F02_transcript_77011,F02_transcript_45463,F02_transcript_48005,F02_transcript_47238,F02_transcript_3607,F02_transcript_74881,F02_transcript_62651,F02_transcript_7976,F01_transcript_46128,F02_transcript_886,F02_transcript_1058,F02_transcript_74465,F02_transcript_45682,F02_transcript_8086,F01_transcript_37284,F02_tra…
Dak1 domain	F01_transcript_71011,F01_transcript_1574,F02_transcript_11687
Phosphatidylinositol-specific phospholipase C, Y domain	F02_transcript_32500,F02_transcript_810,F02_transcript_209,F02_transcript_30283,F02_transcript_33223,F02_transcript_90617,F02_transcript_49904,F02_transcript_60979,F02_transcript_245,F02_transcript_1144,F02_transcript_83921,F02_transcript_46398,F01_transcript_38859,F01_transcript_62661,F02_transcript_91750,F02_transcript_88732,F02_transcript_29773,F02_transcript_40122,F02_transcript_45165,F02_tra…
AT hook motif	F01_transcript_70282,F01_transcript_20334,F01_transcript_3532,F02_transcript_46562
PSP	F01_transcript_33294,F01_transcript_31078,F01_transcript_2220
Cleavage and polyadenylation factor 2 C-terminal	F01_transcript_2146
Histone deacetylase complex subunit SAP130 C-terminus	F01_transcript_38985,F01_transcript_38464,F02_transcript_93174,F02_transcript_52523
Glucose-6-phosphate dehydrogenase, NAD binding domain	F01_transcript_8797,F02_transcript_1066,F01_transcript_2111
Amiloride-sensitive sodium channel	F02_transcript_59455,F02_transcript_4260,F01_transcript_38253,F02_transcript_70584
GHMP kinases N terminal domain	F01_transcript_33749,F02_transcript_75856,F01_transcript_3653,F02_transcript_79233,F01_transcript_28700,F02_transcript_1337,F02_transcript_54990,F02_transcript_35396,F02_transcript_47532,F01_transcript_2318,F02_transcript_12588
Amylo-alpha-1,6-glucosidase	F02_transcript_59160,F01_transcript_32767,F02_transcript_58303,F01_transcript_68698,F02_transcript_124,F01_transcript_22188,F01_transcript_64661
Ribosomal protein L37e	F02_transcript_65971,F01_transcript_8800,F01_transcript_15858
Glucosamine-6-phosphate isomerases/6-phosphogluconolactonase	F02_transcript_63464,F02_transcript_17165,F02_transcript_4122,F02_transcript_4985,F01_transcript_36242,F02_transcript_27832,F02_transcript_1066,F01_transcript_1986,F02_transcript_62471
Coiled-coil domain-containing protein 167	F02_transcript_61645
Glycosyl transferase family 64 domain	F02_transcript_45401,F01_transcript_60911,F02_transcript_3774,F02_transcript_74919,F01_transcript_1532,F02_transcript_48552,F02_transcript_90312,F02_transcript_65848,F02_transcript_49768,F02_transcript_52833,F02_transcript_30938,F02_transcript_704,F02_transcript_71563,F02_transcript_48209
Pericentrin-AKAP-450 domain of centrosomal targeting protein	F02_transcript_636,F02_transcript_48865
Alpha galactosidase A	F01_transcript_8104,F01_transcript_42099,F01_transcript_7762,F01_transcript_20171
4Fe-4S binding domain	F01_transcript_10191,F02_transcript_93215,F02_transcript_1518,F02_transcript_85765,F02_transcript_42468,F02_transcript_37860
Signal recognition particle 9 kDa protein (SRP9)	F02_transcript_26514,F01_transcript_13389
Aminopeptidase P, N-terminal domain	F01_transcript_7045,F01_transcript_29660,F02_transcript_82720
Pro-opiomelanocortin, N-terminal region	F02_transcript_82995,F01_transcript_29839
Radical_SAM C-terminal domain	F01_transcript_3849
DNA polymerases epsilon N terminal	F02_transcript_13029
Uncharacterised protein family (UPF0258)	F02_transcript_48381,F02_transcript_469,F02_transcript_62808
Mouse development and cellular proliferation protein Cullin-7	F01_transcript_27795,F02_transcript_51399
Mitochondria-eating protein	F02_transcript_45069
Inhibitor of growth proteins N-terminal histone-binding	F02_transcript_57319,F02_transcript_8928,F02_transcript_35319,F02_transcript_9830,F01_transcript_41568,F02_transcript_25219,F01_transcript_7073,F01_transcript_52416
Phorbol esters/diacylglycerol binding domain (C1 domain)	F02_transcript_93828,F02_transcript_2447,F01_transcript_66504,F02_transcript_52696,F02_transcript_50489,F02_transcript_4900,F02_transcript_39834,F02_transcript_1323,F02_transcript_2733,F02_transcript_85630,F02_transcript_27646,F01_transcript_38237,F02_transcript_86859,F01_transcript_21514,F02_transcript_7055,F02_transcript_38676,F02_transcript_61703,F02_transcript_93383,F01_transcript_38906,F02_t…
Putative RNA methyltransferase	F01_transcript_27318
D-isomer specific 2-hydroxyacid dehydrogenase, NAD binding domain	F01_transcript_61471,F02_transcript_55288,F01_transcript_50302,F02_transcript_8771,F02_transcript_50099,F02_transcript_29987,F02_transcript_45723,F02_transcript_73094,F02_transcript_47436,F02_transcript_2549,F02_transcript_75861,F02_transcript_82978,F01_transcript_6918,F01_transcript_2938,F02_transcript_45567,F02_transcript_3260,F02_transcript_57727,F02_transcript_14386,F01_transcript_40699,F02_t…
tRNA synthetases class II (A)	F02_transcript_1419,F02_transcript_85493
CS domain	F02_transcript_52193,F02_transcript_64777,F02_transcript_83638,F02_transcript_13557,F02_transcript_52600,F02_transcript_53936,F02_transcript_12982,F01_transcript_68451,F02_transcript_13495,F02_transcript_76922,F01_transcript_10077,F02_transcript_56953,F01_transcript_39183,F01_transcript_71358,F01_transcript_50435,F01_transcript_10686
Alcohol dehydrogenase transcription factor Myb/SANT-like	F02_transcript_30705,F02_transcript_81659,F02_transcript_85455,F02_transcript_89075,F01_transcript_26547,F01_transcript_44949,F02_transcript_49140,F01_transcript_11703,F02_transcript_68459,F01_transcript_55704,F02_transcript_74499,F02_transcript_55296,F01_transcript_26588,F02_transcript_7343,F01_transcript_64461,F02_transcript_15934,F02_transcript_75585
Domain of unknown function (DUF3498)	F01_transcript_66665,F02_transcript_33802,F01_transcript_23739,F02_transcript_84814,F02_transcript_38197,F02_transcript_38711,F01_transcript_44308,F02_transcript_60195,F01_transcript_47665
FTO C-terminal domain	F01_transcript_24053,F01_transcript_67918
Chromo shadow domain	F02_transcript_66255,F02_transcript_30799,F01_transcript_27018,F01_transcript_3549,F01_transcript_3367,F02_transcript_46366,F02_transcript_83774,F01_transcript_13859,F01_transcript_28064,F02_transcript_84232,F01_transcript_45154,F02_transcript_84823,F02_transcript_19941,F02_transcript_55443,F02_transcript_54280,F01_transcript_20439,F01_transcript_35527,F02_transcript_8746
CDP-alcohol phosphatidyltransferase	F02_transcript_29364,F02_transcript_89292,F02_transcript_11754,F02_transcript_64140,F02_transcript_39307,F01_transcript_9721,F02_transcript_11386,F01_transcript_495,F02_transcript_38124,F02_transcript_1425,F02_transcript_37030,F01_transcript_70664,F01_transcript_2817,F02_transcript_55989,F02_transcript_77678,F01_transcript_34723,F01_transcript_51868,F01_transcript_7757,F02_transcript_60834,F01_tr…
Protein of unknown function (DUF1624)	F02_transcript_3393
HEPN domain	F02_transcript_82856,F02_transcript_27154,F02_transcript_30711
Targeting protein for Xklp2 (TPX2)	F02_transcript_5746
TAFA family	F02_transcript_31690,F02_transcript_2711,F02_transcript_43096,F02_transcript_13540,F02_transcript_79829,F02_transcript_71815,F02_transcript_69343
Mediator complex subunit 26 middle domain	F02_transcript_1214
Thg1 C terminal domain	F01_transcript_30276
Hexokinase	F02_transcript_63480,F01_transcript_70363,F02_transcript_2347,F01_transcript_48662,F01_transcript_63382,F02_transcript_870,F02_transcript_2697,F02_transcript_37413,F01_transcript_33529,F01_transcript_49609,F02_transcript_88766
Saccharopine dehydrogenase NADP binding domain	F02_transcript_35038,F02_transcript_81171,F02_transcript_13639,F02_transcript_47322,F01_transcript_5065,F02_transcript_59688,F02_transcript_74527
Mid domain of argonaute	F02_transcript_57887,F01_transcript_45632
DMPK coiled coil domain like	F02_transcript_41268,F01_transcript_39426
Period protein 2/3C-terminal region	F01_transcript_63676,F02_transcript_963,F01_transcript_66666,F02_transcript_79371,F02_transcript_69114,F02_transcript_42,F02_transcript_90,F01_transcript_26,F01_transcript_22870,F02_transcript_75,F02_transcript_27538,F02_transcript_58936,F02_transcript_56285
Mitochondrial 39-S ribosomal protein L47 (MRP-L47)	F01_transcript_64097,F02_transcript_19334
Neurogenesis glycoprotein	F02_transcript_26892,F02_transcript_16564,F02_transcript_68667,F02_transcript_17547,F02_transcript_4148,F02_transcript_80016,F02_transcript_32879,F02_transcript_40731,F01_transcript_48833,F02_transcript_51083,F02_transcript_46968,F02_transcript_10434,F02_transcript_17396
Prokineticin	F02_transcript_76287
SIT4 phosphatase-associated protein	F02_transcript_25675,F01_transcript_30915,F02_transcript_54462,F02_transcript_1207,F02_transcript_85283,F02_transcript_39608,F02_transcript_1808
BLOC-1-related complex sub-unit 8	F02_transcript_67637,F02_transcript_17835,F01_transcript_67848
Protein-tyrosine phosphatase receptor IA-2	F02_transcript_61876,F02_transcript_68313,F02_transcript_25321,F02_transcript_86018,F02_transcript_1465,F02_transcript_119,F02_transcript_1011,F02_transcript_47749
Uncharacterized protein family UPF0016	F02_transcript_8210
MFS_1 like family	F02_transcript_1946,F01_transcript_43694,F01_transcript_2168,F02_transcript_1744,F02_transcript_48390,F02_transcript_44644,F02_transcript_2123,F01_transcript_33658,F02_transcript_63485,F02_transcript_3006,F01_transcript_33900,F01_transcript_66344
Opioids neuropeptide	F02_transcript_82995,F01_transcript_57749,F01_transcript_29839
Recombination activating protein 2	F02_transcript_10505
SAP domain	F01_transcript_23781,F02_transcript_87545,F02_transcript_2581,F02_transcript_11393,F02_transcript_1276,F01_transcript_157,F01_transcript_60002,F01_transcript_64684,F01_transcript_13291,F01_transcript_24142,F01_transcript_13161,F02_transcript_83069,F02_transcript_1598,F02_transcript_1258,F02_transcript_64679,F01_transcript_26116,F01_transcript_4824,F02_transcript_65071,F02_transcript_56254,F02_tra…
Munc13 (mammalian uncoordinated) homology domain	F01_transcript_50127
Aspartyl beta-hydroxylase N-terminal region	F02_transcript_14739,F02_transcript_88054,F01_transcript_438,F02_transcript_1116,F02_transcript_2121,F02_transcript_81330
Domain of unknown function (DUF3449)	F02_transcript_11193,F01_transcript_36988,F01_transcript_59343
PLAT/LH2 domain	F02_transcript_81103,F02_transcript_3615,F02_transcript_69528,F01_transcript_2013,F02_transcript_30730,F02_transcript_4329,F01_transcript_64087,F01_transcript_4158,F01_transcript_70308,F01_transcript_51191,F02_transcript_66593,F02_transcript_86994,F01_transcript_2739,F02_transcript_79101,F02_transcript_82881,F01_transcript_41206,F01_transcript_69293,F02_transcript_8335,F01_transcript_51979,F02_tr…
Esterase PHB depolymerase	F02_transcript_78457,F02_transcript_4059,F02_transcript_68017
Spy0128-like isopeptide containing domain	F01_transcript_55383,F01_transcript_71015
FR47-like protein	F02_transcript_831,F01_transcript_9347,F02_transcript_57115,F01_transcript_37631,F02_transcript_18855,F02_transcript_15398,F01_transcript_12350,F01_transcript_62984,F02_transcript_78124,F02_transcript_40800,F02_transcript_6478,F02_transcript_70037,F02_transcript_79508,F02_transcript_88050
Phosphomevalonate kinase	F02_transcript_12339,F02_transcript_54390
Yip1 domain	F02_transcript_13373,F02_transcript_9470,F02_transcript_27389,F02_transcript_73497,F01_transcript_54923,F02_transcript_45375,F02_transcript_80523,F02_transcript_51423,F01_transcript_6869,F01_transcript_8213,F01_transcript_49709,F02_transcript_68609
Transcription factor Tfb4	F02_transcript_36893,F02_transcript_65220
Mature oligodendrocyte transmembrane protein, TMEM132D, C-term	F02_transcript_50451,F02_transcript_93563
GTP1/OBG	F01_transcript_56458,F02_transcript_69313,F01_transcript_55728
POM121 family	F02_transcript_85635
Golgi casein kinase, C-terminal, Fam20	F01_transcript_59646,F02_transcript_90073,F01_transcript_32070,F02_transcript_58675,F01_transcript_3652
Transcriptional regulator	F02_transcript_82398
FAM212 family	F02_transcript_16702
Predicted transmembrane protein 161AB	F02_transcript_7383
Telomere regulation protein Stn1	F01_transcript_10330
Male germ-cell putative homeodomain transcription factor	F02_transcript_51714,F02_transcript_846,F02_transcript_56387,F01_transcript_37035,F02_transcript_36313,F02_transcript_87093,F02_transcript_1561,F02_transcript_64623,F02_transcript_37404,F02_transcript_72244,F02_transcript_2714
Pre-pro-megakaryocyte potentiating factor precursor (Mesothelin)	F01_transcript_42295,F01_transcript_66326,F01_transcript_28536,F01_transcript_63602
non-SMC mitotic condensation complex subunit 1	F01_transcript_2213,F02_transcript_47693,F01_transcript_35123,F01_transcript_22630,F01_transcript_1094,F02_transcript_83463,F02_transcript_4482,F02_transcript_69984,F02_transcript_8914,F01_transcript_1553,F02_transcript_28559,F02_transcript_37760,F02_transcript_605,F01_transcript_378,F01_transcript_71954,F02_transcript_2202,F02_transcript_10011,F01_transcript_36061,F01_transcript_54598,F02_transc…
RAD9, RAD1, HUS1-interacting nuclear orphan protein	F01_transcript_33311
25S rRNA (adenine(2142)-N(1))-methyltransferase, Bmt2	F01_transcript_779,F01_transcript_31126,F01_transcript_770
Rhodanese-like domain	F02_transcript_16954,F02_transcript_2053,F02_transcript_2639,F02_transcript_3934,F01_transcript_1385,F02_transcript_39290,F01_transcript_2873,F01_transcript_9559,F02_transcript_15537,F02_transcript_1998,F01_transcript_751,F02_transcript_18823,F02_transcript_40105,F01_transcript_7067,F02_transcript_92693,F01_transcript_29714,F01_transcript_32291,F01_transcript_45420,F01_transcript_3202,F01_transcr…
Mitochondrial ATP synthase g subunit	F01_transcript_14760,F02_transcript_27846
Cilia BBSome complex subunit 10	F02_transcript_19494
Sen15 protein	F02_transcript_72085,F02_transcript_88525,F01_transcript_60149,F01_transcript_19729
DIX domain	F01_transcript_2018,F02_transcript_4709,F01_transcript_39264,F02_transcript_29544,F02_transcript_241,F02_transcript_31598,F02_transcript_63342,F01_transcript_46415,F02_transcript_55640,F02_transcript_2512,F02_transcript_32462,F02_transcript_87622,F01_transcript_26512,F01_transcript_37301,F02_transcript_43798,F02_transcript_60640,F01_transcript_39489,F02_transcript_39784,F02_transcript_36372
GSG1-like protein	F02_transcript_48264,F01_transcript_28036,F02_transcript_73114,F01_transcript_40354,F02_transcript_67113
Snf2-ATP coupling, chromatin remodelling complex	F02_transcript_79826,F02_transcript_34658,F01_transcript_31417,F02_transcript_26983
DNA repair REX1-B	F02_transcript_17400
DRG Family Regulatory Proteins, Tma46	F02_transcript_17609,F02_transcript_8361
Dynein heavy chain, N-terminal region 2	F01_transcript_54842,F02_transcript_40277
Glycosyl hydrolases family 38 N-terminal domain	F02_transcript_27057,F01_transcript_261,F01_transcript_54137,F02_transcript_30203,F02_transcript_1944
Pacifastin inhibitor (LCMII)	F02_transcript_33978
NADH dehydrogenase	F01_transcript_2416,F02_transcript_8886,F02_transcript_34130
TATA-binding protein interacting (TIP20)	F02_transcript_83463,F01_transcript_378,F02_transcript_43928,F02_transcript_63267
ZIP Zinc transporter	F02_transcript_63370,F02_transcript_6300,F01_transcript_71989,F02_transcript_76527,F02_transcript_32487,F01_transcript_71998,F01_transcript_54719,F02_transcript_13237,F02_transcript_28048,F02_transcript_93505,F02_transcript_5847,F01_transcript_47489,F01_transcript_40790,F02_transcript_74310,F02_transcript_6485,F02_transcript_9479,F01_transcript_24671,F01_transcript_63333,F02_transcript_82043,F02_…
Zinc-finger of the MIZ type in Nse subunit	F02_transcript_1545,F02_transcript_77683,F01_transcript_56944,F02_transcript_66825,F01_transcript_68822,F02_transcript_43697
Uncharacterised conserved protein (DUF2228)	F01_transcript_7342
Transient receptor ion channel II	F02_transcript_32205,F02_transcript_50904,F02_transcript_31290,F02_transcript_71569,F02_transcript_82519
Giardia variant-specific surface protein	F01_transcript_29655,F01_transcript_69027
BING4CT (NUC141) domain	F02_transcript_35495,F01_transcript_31278
Tap, RNA-binding	F01_transcript_2963,F01_transcript_45345
LysM domain	F01_transcript_8047,F02_transcript_53395,F02_transcript_15601,F02_transcript_824,F02_transcript_26861,F02_transcript_52680,F02_transcript_27930,F01_transcript_69028,F01_transcript_9032,F01_transcript_62575,F02_transcript_13723,F02_transcript_1169,F02_transcript_56350,F02_transcript_771,F02_transcript_927
Fin bud initiation factor homologue	F01_transcript_44984,F01_transcript_3378,F02_transcript_30750
Late exocytosis, associated with Golgi transport	F01_transcript_68509,F02_transcript_44020,F02_transcript_89353
Delta-aminolevulinic acid dehydratase	F02_transcript_70582
Uncharacterized conserved protein (DUF2075)	F02_transcript_75415,F01_transcript_55996
Transmembrane protein	F02_transcript_19336,F02_transcript_79725,F01_transcript_46359
Ceramidase	F02_transcript_7175,F02_transcript_65101,F02_transcript_55539
Glycosyltransferase family 18	F02_transcript_2713,F01_transcript_52066,F02_transcript_76629,F02_transcript_83753,F02_transcript_87953,F01_transcript_46876
Archease protein family (MTH1598/TM1083)	F02_transcript_49612,F02_transcript_18022,F02_transcript_80520,F01_transcript_26900
Coiled-coil domain-containing protein 106	F02_transcript_64840,F02_transcript_30367,F01_transcript_51335,F02_transcript_91331,F01_transcript_7525
Asparagine synthase	F02_transcript_46796,F02_transcript_3263,F01_transcript_5852
PUL domain	F02_transcript_5301
Nuclear receptor-interacting protein 1 repression 2	F02_transcript_93,F01_transcript_45862
Fic/DOC family	F02_transcript_6107
Cytochrome C oxidase subunit II, periplasmic domain	F01_transcript_17416,F02_transcript_18169,F02_transcript_14169,F02_transcript_33979
Rab effector MyRIP/melanophilin C-terminus	F02_transcript_37415,F02_transcript_57007,F01_transcript_27535
Putative mitochondrial precursor protein	F02_transcript_19813,F02_transcript_40071
DEAD_2	F01_transcript_27492,F01_transcript_25517,F02_transcript_6307
Zinc finger FYVE domain-containing protein 21 C-terminus	F02_transcript_53104,F02_transcript_66103,F01_transcript_71861
Domain of unknown function (DUF4605)	F02_transcript_71735
Phosphoenolpyruvate-dependent sugar phosphotransferase system, EIIA 2	F02_transcript_53710,F01_transcript_50849,F01_transcript_27097,F02_transcript_5539,F02_transcript_40040,F02_transcript_77628,F02_transcript_53981,F02_transcript_39279
Telomere-length maintenance and DNA damage repair	F02_transcript_37760
Ribosomal protein S17	F01_transcript_65215,F01_transcript_16614,F02_transcript_92132,F01_transcript_51924
Zinc ribbon domain	F02_transcript_82282,F02_transcript_87526,F01_transcript_41074,F02_transcript_9654,F02_transcript_71854,F02_transcript_27646,F02_transcript_64205,F02_transcript_86859,F02_transcript_28986,F01_transcript_45970,F02_transcript_52254,F02_transcript_61703,F02_transcript_45355,F01_transcript_49750,F01_transcript_60206,F02_transcript_83691,F02_transcript_47766,F02_transcript_84918,F01_transcript_49026,F…
CCSMST1 family	F01_transcript_44817
Glycosyltransferase family 87	F02_transcript_48350,F02_transcript_60130
Clathrin-H-link	F01_transcript_54085,F02_transcript_62,F02_transcript_62358,F02_transcript_72956,F02_transcript_49009,F01_transcript_65802
PRP8 domain IV core	F02_transcript_11
YjeF-related protein N-terminus	F01_transcript_38127,F02_transcript_50359,F02_transcript_87351,F02_transcript_38929,F01_transcript_12426,F01_transcript_27056,F02_transcript_92340,F01_transcript_32081
Limb expression 1	F02_transcript_87623,F02_transcript_66867
Mediator of CRAC channel activity	F02_transcript_91686,F02_transcript_76386,F02_transcript_63411,F02_transcript_3336,F01_transcript_28558
Proteasome regulatory subunit C-terminal	F02_transcript_37688,F02_transcript_43430,F01_transcript_7029,F02_transcript_43971
LBP / BPI / CETP family, N-terminal domain	F02_transcript_32836,F02_transcript_13345,F01_transcript_3397,F01_transcript_5522,F02_transcript_42852,F02_transcript_87682,F02_transcript_25296,F02_transcript_67516,F02_transcript_12346,F01_transcript_3108
AF-4 proto-oncoprotein	F01_transcript_36497,F01_transcript_50205,F01_transcript_24194,F02_transcript_59533,F01_transcript_23307,F02_transcript_71445,F02_transcript_43414,F02_transcript_29324,F02_transcript_53298
Phenazine biosynthesis-like protein	F02_transcript_38174,F02_transcript_15838,F01_transcript_52811,F01_transcript_33018,F01_transcript_46429,F02_transcript_15895
SHP2-interacting transmembrane adaptor protein, SIT	F01_transcript_24107
Iron hydrogenase small subunit	F02_transcript_68512,F02_transcript_9344,F01_transcript_4879,F02_transcript_80934,F01_transcript_45230
Urm1 (Ubiquitin related modifier)	F02_transcript_58496,F01_transcript_53072
Coiled-coil domain-containing protein 55 (DUF2040)	F01_transcript_8795
Metallo-beta-lactamase superfamily domain	F02_transcript_5818,F02_transcript_85773,F01_transcript_5385,F01_transcript_2146
Domain of unknown function (DUF3883)	F02_transcript_31556
Domain of unknown function (DUF4414)	F02_transcript_38356,F02_transcript_32599
Proliferating cell nuclear antigen, N-terminal domain	F02_transcript_72360,F02_transcript_82887,F02_transcript_16298,F01_transcript_9950
Ribonucleotide reductase, small chain	F01_transcript_45192,F02_transcript_86999,F01_transcript_52526
Ribosomal protein S21	F01_transcript_14708
Protein of unknown function (DUF3689)	F02_transcript_69164,F02_transcript_89679,F02_transcript_66054
Nuclear envelope localisation domain	F02_transcript_82964,F01_transcript_59177,F02_transcript_42989,F02_transcript_83668,F02_transcript_69743,F02_transcript_32021,F02_transcript_72114,F02_transcript_36412,F01_transcript_59096,F02_transcript_92822,F02_transcript_75015
tRNA methyltransferase complex GCD14 subunit	F02_transcript_2132,F02_transcript_2020,F02_transcript_68979,F01_transcript_968,F02_transcript_11284,F02_transcript_14964,F01_transcript_63160,F02_transcript_14829,F02_transcript_2175,F01_transcript_19135,F02_transcript_52388
Actin interacting protein 3	F01_transcript_48718,F02_transcript_34280,F02_transcript_49128
NADPH-dependent FMN reductase	F02_transcript_91849
Anti-Mullerian hormone, N terminal region	F01_transcript_32955
Eukaryotic protein of unknown function (DUF2003)	F01_transcript_6361
SHS2 domain found in N terminus of Rpb7p/Rpc25p/MJ0397	F01_transcript_23498,F02_transcript_26476,F02_transcript_55907,F02_transcript_59170,F02_transcript_16744,F01_transcript_7645
Suppressor of forked protein (Suf)	F01_transcript_49669,F01_transcript_32967,F02_transcript_4825,F01_transcript_20176,F02_transcript_32636,F02_transcript_68117,F02_transcript_6393,F02_transcript_26102
Kunitz/Bovine pancreatic trypsin inhibitor domain	F01_transcript_7391,F02_transcript_32195,F01_transcript_57974,F01_transcript_803,F01_transcript_225,F01_transcript_54153,F02_transcript_66364,F01_transcript_30051,F02_transcript_719,F02_transcript_685,F02_transcript_1835,F01_transcript_72623,F01_transcript_26880,F02_transcript_47440,F01_transcript_55718,F01_transcript_57261,F01_transcript_3450,F01_transcript_54108,F01_transcript_3538,F02_transcri…
Ubiquitin carboxyl-terminal hydrolase, family 1	F02_transcript_25662,F02_transcript_68377,F01_transcript_863,F01_transcript_72169,F02_transcript_51233,F02_transcript_41039,F02_transcript_56597,F02_transcript_19436,F01_transcript_46048,F02_transcript_32046,F02_transcript_48977,F01_transcript_28001
Ezrin/radixin/moesin family	F02_transcript_2268,F01_transcript_34141,F01_transcript_38479,F02_transcript_82424,F02_transcript_4867,F02_transcript_1732,F01_transcript_33320,F02_transcript_76481,F02_transcript_92704,F01_transcript_62243,F01_transcript_50821,F01_transcript_33268
Anaphylotoxin-like domain	F01_transcript_27112,F02_transcript_81137,F01_transcript_36898,F02_transcript_70118,F02_transcript_56136,F01_transcript_30,F02_transcript_68507,F01_transcript_27994,F02_transcript_148,F02_transcript_51995,F02_transcript_136
Rhomboid serine protease	F01_transcript_25234,F02_transcript_52422,F02_transcript_32984,F01_transcript_23656,F02_transcript_62671,F01_transcript_29003
Ligand-binding domain of nuclear hormone receptor	F02_transcript_84664,F01_transcript_5848,F02_transcript_13359,F02_transcript_79227,F01_transcript_1889,F01_transcript_25004,F02_transcript_36138,F02_transcript_46674,F01_transcript_48449,F01_transcript_23999,F02_transcript_41732,F02_transcript_47202,F01_transcript_554,F02_transcript_39663,F02_transcript_3708,F02_transcript_92102,F01_transcript_67413,F01_transcript_66927,F02_transcript_43923,F01_t…
ELMO/CED-12 family	F02_transcript_65090,F02_transcript_2292,F02_transcript_14197,F02_transcript_2059,F01_transcript_59161,F02_transcript_32771,F02_transcript_2229,F02_transcript_54076,F02_transcript_35954,F02_transcript_1621,F02_transcript_1969,F01_transcript_27067,F01_transcript_71861
Peptide hormone	F02_transcript_70207,F02_transcript_18463,F02_transcript_18063,F02_transcript_92584,F02_transcript_18798,F02_transcript_71792,F02_transcript_69347
Cell-cycle sustaining, positive selection,	F01_transcript_38356,F01_transcript_71451,F02_transcript_71198,F02_transcript_90453,F02_transcript_69158,F01_transcript_65867,F01_transcript_62902
pre-mRNA processing factor 3 (PRP3)	F02_transcript_3029,F01_transcript_59703
Rio2, N-terminal	F01_transcript_8136,F01_transcript_58100
RHS Repeat	F02_transcript_81590,F02_transcript_92696
NRDE-2, necessary for RNA interference	F02_transcript_62187
Reticulon	F02_transcript_10861,F02_transcript_5747,F02_transcript_44874,F02_transcript_46041,F01_transcript_63898,F02_transcript_12851,F02_transcript_48353,F01_transcript_58939,F02_transcript_67459,F02_transcript_65921,F02_transcript_82298,F02_transcript_31913,F01_transcript_7036,F02_transcript_40834,F02_transcript_3302,F01_transcript_4142,F01_transcript_10940,F02_transcript_912,F02_transcript_31864,F02_tr…
Allantoicase repeat	F02_transcript_67301
Proteasome activator pa28 beta subunit	F02_transcript_17023,F01_transcript_68870,F01_transcript_30991,F02_transcript_34347,F02_transcript_13945
Unstructured region on APC between APC_crr regions 5 and 6	F02_transcript_29361
VPS28 protein	F02_transcript_14767,F01_transcript_7679,F02_transcript_71845
Lon protease (S16) C-terminal proteolytic domain	F01_transcript_937,F02_transcript_51185,F02_transcript_69198,F01_transcript_65541
Splicing factor 3B subunit 1	F01_transcript_52855,F02_transcript_79401,F01_transcript_49,F01_transcript_61662
Domain of unknown function (DUF3510)	F02_transcript_56028,F01_transcript_39612,F01_transcript_28076,F01_transcript_32337
CsiD	F01_transcript_43559,F02_transcript_45079
MYND finger	F01_transcript_60912,F02_transcript_41679,F01_transcript_6403,F01_transcript_38949,F02_transcript_10602,F01_transcript_4959,F02_transcript_83638,F01_transcript_51540,F02_transcript_74178,F01_transcript_7446,F01_transcript_10525,F02_transcript_42793,F01_transcript_68017,F01_transcript_48552,F02_transcript_44413,F02_transcript_92087,F02_transcript_38760,F01_transcript_2591,F02_transcript_90129,F02_…
SWIRM-associated domain at the N-terminal	F02_transcript_2771,F01_transcript_53329
SLBB domain	F02_transcript_40078
Helix-hairpin-helix motif	F01_transcript_49390,F02_transcript_74844,F01_transcript_19491,F01_transcript_51628,F02_transcript_9058,F02_transcript_44338,F02_transcript_90396,F02_transcript_49695,F02_transcript_15816,F02_transcript_48197,F01_transcript_72291,F01_transcript_25212,F01_transcript_67318
Malonyl-CoA decarboxylase N-terminal domain	F02_transcript_64789,F01_transcript_645
Protein of unknown function (DUF504)	F02_transcript_83533,F02_transcript_88553,F02_transcript_13112
AP-5 complex subunit sigma-1	F02_transcript_53285,F02_transcript_32930
CARMIL C-terminus	F02_transcript_9210,F01_transcript_35696,F02_transcript_66737,F02_transcript_54565,F02_transcript_64347
Putative zinc-finger between two C2H2 zinc-fingers on Patz	F01_transcript_64386
Tumour necrosis factor receptor stn_TNFRSF12A_TNFR domain	F02_transcript_11839,F02_transcript_29396
Growth hormone receptor binding	F01_transcript_3776,F02_transcript_87707,F01_transcript_33675,F01_transcript_30959
Endoplasmic Reticulum Oxidoreductin 1 (ERO1)	F01_transcript_20467,F01_transcript_1431,F01_transcript_1140,F01_transcript_56954,F01_transcript_55319,F01_transcript_62291,F02_transcript_55600,F02_transcript_69184,F01_transcript_66255,F02_transcript_88435
Costars	F02_transcript_16826,F02_transcript_37197
PPR repeat	F02_transcript_57756,F01_transcript_27856,F01_transcript_61631,F02_transcript_48472
Churchill protein	F01_transcript_9755,F02_transcript_51750
Nuclear transport factor 2 (NTF2) domain	F02_transcript_7553,F02_transcript_37271,F02_transcript_84098,F01_transcript_6144,F02_transcript_8122,F02_transcript_58306,F01_transcript_72109,F02_transcript_8038,F01_transcript_5419,F02_transcript_44081,F01_transcript_2963,F02_transcript_65591,F02_transcript_57884,F01_transcript_43198,F01_transcript_66740,F02_transcript_64187,F01_transcript_30074,F01_transcript_12972,F01_transcript_34356
Dimerisation and cyclophilin-binding domain of Mon2	F02_transcript_18,F02_transcript_47136
Arb2 domain	F01_transcript_49024
AhpC/TSA antioxidant enzyme	F01_transcript_42452,F02_transcript_27142,F02_transcript_16772,F02_transcript_63105,F02_transcript_39651
Replication protein A OB domain	F02_transcript_52794,F01_transcript_3469
Neural proliferation differentiation control-1 protein (NPDC1)	F02_transcript_46543,F02_transcript_4964,F02_transcript_90671
Proline dehydrogenase	F02_transcript_2180,F01_transcript_44675,F02_transcript_4575
SCO1/SenC	F02_transcript_17725,F02_transcript_50082
RUN domain	F02_transcript_1037,F02_transcript_75232,F02_transcript_66933,F02_transcript_6847,F02_transcript_53742,F02_transcript_3043,F02_transcript_69528,F02_transcript_85865,F02_transcript_477,F02_transcript_27449,F01_transcript_2625,F02_transcript_4676,F02_transcript_62147,F02_transcript_8751,F02_transcript_38736,F02_transcript_58710,F02_transcript_65171,F02_transcript_88317,F02_transcript_88074,F02_tran…
Alpha-macro-globulin thiol-ester bond-forming region	F01_transcript_70167,F01_transcript_27112,F02_transcript_81137,F02_transcript_46915,F01_transcript_36898,F02_transcript_90320,F01_transcript_30,F01_transcript_60943,F02_transcript_68507,F01_transcript_61781,F02_transcript_364,F01_transcript_33465,F01_transcript_58745,F01_transcript_62295,F01_transcript_20154,F01_transcript_60724,F02_transcript_82141,F02_transcript_148,F02_transcript_51995,F02_tra…
Nrap protein PAP/OAS-like domain	F02_transcript_1347,F02_transcript_37218
PT repeat	F02_transcript_54929,F01_transcript_12252,F02_transcript_67365,F02_transcript_31759
TATA box binding protein associated factor (TAF)	F02_transcript_20820,F01_transcript_37115,F02_transcript_30590,F01_transcript_58204
Domain of unknown function (DUF4556)	F02_transcript_75583,F02_transcript_38532
Fatty acid desaturase	F02_transcript_11124,F02_transcript_6465,F02_transcript_71773,F02_transcript_5756,F02_transcript_4476,F01_transcript_2118,F02_transcript_4875,F01_transcript_21850,F02_transcript_36248,F01_transcript_8378,F02_transcript_48537,F01_transcript_3660,F02_transcript_8539,F02_transcript_7043,F01_transcript_53125,F02_transcript_38072,F02_transcript_72741,F02_transcript_45908
Domain of unknown function (DUF4584)	F02_transcript_35377,F02_transcript_3077
beta-acetyl hexosaminidase like	F02_transcript_29035,F02_transcript_11079,F01_transcript_26606,F01_transcript_6568,F01_transcript_58464
MITF/TFEB/TFEC/TFE3 N-terminus	F02_transcript_61841,F02_transcript_32423,F02_transcript_81787,F01_transcript_62666,F01_transcript_38382,F01_transcript_48181,F02_transcript_58600,F01_transcript_30761,F02_transcript_83469
PrkA AAA domain	F01_transcript_937,F02_transcript_16295
Peptidyl-tRNA hydrolase	F02_transcript_75318
Prp19/Pso4-like	F02_transcript_10820
Lysosome-associated membrane glycoprotein (Lamp)	F01_transcript_72176,F02_transcript_82303,F02_transcript_3036,F02_transcript_89900,F02_transcript_8807,F02_transcript_3694,F02_transcript_77867,F02_transcript_3184,F02_transcript_52916,F02_transcript_35737,F02_transcript_11602,F02_transcript_4510,F02_transcript_69762,F02_transcript_72893,F02_transcript_26211,F01_transcript_65486,F02_transcript_7767,F01_transcript_45252,F01_transcript_7018,F01_tra…
Cathelicidin	F02_transcript_59800,F02_transcript_17508,F02_transcript_47549,F02_transcript_17283
ADAM-TS Spacer 1	F01_transcript_27493,F02_transcript_48376,F02_transcript_58114,F02_transcript_685,F02_transcript_50445,F01_transcript_56301,F02_transcript_29977,F02_transcript_83285,F02_transcript_74829,F01_transcript_19488,F02_transcript_38269,F02_transcript_30839,F02_transcript_77337,F02_transcript_63961,F02_transcript_39566,F02_transcript_68817,F02_transcript_49939,F02_transcript_59654,F01_transcript_39449
MIR domain	F02_transcript_54936,F02_transcript_87287,F01_transcript_53637,F02_transcript_74058,F02_transcript_36607,F02_transcript_16395,F02_transcript_60456
Ribose 5-phosphate isomerase A (phosphoriboisomerase A)	F02_transcript_11718
CHCH domain	F01_transcript_13469,F02_transcript_85068,F01_transcript_13875,F02_transcript_18761,F01_transcript_39849
Atrophin-1 family	F01_transcript_31211,F02_transcript_39501,F01_transcript_47849,F01_transcript_39011,F02_transcript_67417,F02_transcript_63040,F02_transcript_47224,F02_transcript_44910,F02_transcript_53231,F02_transcript_58069,F01_transcript_63626,F02_transcript_30577
Microtubule binding	F02_transcript_11627,F02_transcript_16613,F02_transcript_83040,F01_transcript_42345,F02_transcript_73219,F02_transcript_34051,F02_transcript_56811,F02_transcript_9316,F02_transcript_49,F02_transcript_56750,F01_transcript_29462,F01_transcript_1075,F01_transcript_2045,F02_transcript_34700,F02_transcript_889,F02_transcript_12147,F02_transcript_76146,F02_transcript_24,F02_transcript_42944,F02_transcr…
Lipoma HMGIC fusion partner-like protein	F02_transcript_78920,F01_transcript_37934,F02_transcript_33427,F02_transcript_70030,F01_transcript_6468,F01_transcript_21322,F02_transcript_40100,F02_transcript_2853,F02_transcript_1725,F02_transcript_41938,F02_transcript_49327,F01_transcript_8552,F02_transcript_6997,F02_transcript_1568,F02_transcript_6638,F01_transcript_9435,F02_transcript_32987
Ig-like domain from next to BRCA1 gene	F02_transcript_11494,F02_transcript_1138,F02_transcript_52595,F01_transcript_11767,F01_transcript_61415
Cytochrome c/c1 heme lyase	F02_transcript_14037,F01_transcript_9300
SAPK-interacting protein 1 (Sin1), middle CRIM domain	F02_transcript_64484,F02_transcript_32911
Carbamoyl-phosphate synthetase large chain, oligomerisation domain	F02_transcript_57837
AAA domain, putative AbiEii toxin, Type IV TA system	F01_transcript_45465,F02_transcript_7405,F01_transcript_4104,F02_transcript_26863,F01_transcript_58798,F02_transcript_38976,F02_transcript_86410,F02_transcript_57633,F01_transcript_41586,F02_transcript_35930,F01_transcript_61897,F02_transcript_93215,F01_transcript_3349,F01_transcript_26894,F02_transcript_4000,F02_transcript_37237,F02_transcript_62022,F02_transcript_70938,F02_transcript_74216,F02_…
tRNA synthetases class II core domain (F)	F01_transcript_6559,F01_transcript_31924,F01_transcript_66339,F01_transcript_4744,F02_transcript_86796,F01_transcript_5491,F02_transcript_40558,F02_transcript_34667,F02_transcript_83042,F02_transcript_50136
Telomerase ribonucleoprotein complex - RNA binding domain	F01_transcript_66618,F02_transcript_50236
HOIP UBA domain pair	F02_transcript_50653,F02_transcript_42808
AAR2 protein	F02_transcript_51187
Eukaryotic DNA topoisomerase I, DNA binding fragment	F02_transcript_62505,F01_transcript_6649,F02_transcript_10418,F02_transcript_47019,F02_transcript_82251
HOOK protein	F02_transcript_41721,F02_transcript_66354,F01_transcript_33506,F02_transcript_43690,F01_transcript_61294,F02_transcript_49944,F02_transcript_25926,F02_transcript_36598,F02_transcript_90745,F02_transcript_37847,F02_transcript_3140
Polysaccharide biosynthesis	F02_transcript_18818
Histone acetyl transferase HAT1 N-terminus	F02_transcript_13880
Reverse transcriptase (RNA-dependent DNA polymerase)	F01_transcript_43076,F02_transcript_67520,F02_transcript_93143,F02_transcript_40321,F02_transcript_28995,F02_transcript_51335,F02_transcript_67339,F02_transcript_86189,F02_transcript_44971,F02_transcript_44271,F02_transcript_49451,F02_transcript_78684,F01_transcript_61262,F02_transcript_71421,F01_transcript_64835,F01_transcript_32310,F02_transcript_52117,F01_transcript_31973,F02_transcript_42669,…
Bromodomain	F02_transcript_50014,F02_transcript_74622,F01_transcript_8405,F01_transcript_37438,F02_transcript_79826,F01_transcript_27225,F02_transcript_54819,F01_transcript_32273,F02_transcript_42824,F01_transcript_25710,F02_transcript_25487,F02_transcript_85213,F01_transcript_71077,F02_transcript_34658,F02_transcript_2130,F01_transcript_34538,F02_transcript_4331,F01_transcript_67614,F01_transcript_51841,F01…
Takusan	F02_transcript_75091,F02_transcript_41213
Cytochrome P450	F02_transcript_36687,F01_transcript_54467,F02_transcript_77617,F02_transcript_54846,F02_transcript_13067,F01_transcript_7121,F01_transcript_55022,F01_transcript_5072,F02_transcript_33337,F01_transcript_332,F02_transcript_52361,F01_transcript_21003,F02_transcript_7796,F02_transcript_26974,F01_transcript_29987,F02_transcript_60117,F02_transcript_8139,F02_transcript_69309,F01_transcript_52329,F01_tr…
Transcription factor subunit Med10 of Mediator complex	F01_transcript_12824
Extracellular matrix protein 1 (ECM1)	F01_transcript_31373,F02_transcript_28662,F01_transcript_50187
Calpain inhibitor	F02_transcript_82102,F01_transcript_731,F02_transcript_1088,F02_transcript_69842,F02_transcript_40573,F02_transcript_1816,F02_transcript_883,F02_transcript_1782,F02_transcript_52853,F02_transcript_1024,F02_transcript_76034,F02_transcript_67879,F02_transcript_68612,F01_transcript_37666,F02_transcript_58950,F02_transcript_84877,F02_transcript_1245,F02_transcript_84789,F02_transcript_33410,F02_trans…
Conserved region of Rad21 / Rec8 like protein	F02_transcript_30670,F02_transcript_5796,F01_transcript_66514
RNA polymerase Rpb1, domain 6	F02_transcript_50286
Det1 complexing ubiquitin ligase	F02_transcript_9883
Eukaryotic membrane protein family	F02_transcript_48163,F02_transcript_75648,F01_transcript_32855,F01_transcript_300,F02_transcript_74830
Prokaryotic E2 family B	F02_transcript_15771,F02_transcript_34804,F01_transcript_3611,F02_transcript_37729,F02_transcript_15348,F02_transcript_12652,F02_transcript_37904,F02_transcript_68050,F01_transcript_5073,F02_transcript_30491
Neutral/alkaline non-lysosomal ceramidase, N-terminal	F01_transcript_70814
Dynamin family	F02_transcript_58371,F01_transcript_53260,F02_transcript_43976,F01_transcript_2787,F02_transcript_5560,F02_transcript_87958,F02_transcript_83410,F01_transcript_50518,F02_transcript_3734,F02_transcript_74258,F02_transcript_1185,F02_transcript_2846,F02_transcript_299,F01_transcript_34543,F01_transcript_1893,F02_transcript_39893,F01_transcript_70805,F02_transcript_2850,F02_transcript_42400,F01_trans…
PCAF (P300/CBP-associated factor) N-terminal domain	F01_transcript_51841,F02_transcript_1227
Secreted protein acidic and rich in cysteine Ca binding region	F01_transcript_49115,F02_transcript_51723,F02_transcript_2250,F02_transcript_79127,F02_transcript_12624,F02_transcript_57370,F01_transcript_8576,F02_transcript_89179,F01_transcript_58471,F02_transcript_69039,F02_transcript_445,F02_transcript_49216,F02_transcript_70708,F02_transcript_82158,F02_transcript_33776,F02_transcript_45281,F01_transcript_71731,F01_transcript_61636,F02_transcript_54259,F02_…
pre-mRNA splicing factor component	F01_transcript_56982,F02_transcript_3123
PRA1 family protein	F01_transcript_60743,F02_transcript_51027,F01_transcript_8750,F02_transcript_5006,F01_transcript_21085,F02_transcript_67611,F01_transcript_8481,F02_transcript_60253,F02_transcript_56824,F02_transcript_63595
Cytidylyltransferase-like	F02_transcript_6112,F02_transcript_77425,F01_transcript_35714,F01_transcript_33350,F02_transcript_82631,F02_transcript_5238,F01_transcript_3096,F02_transcript_7826,F02_transcript_6690,F02_transcript_67643,F02_transcript_2589,F01_transcript_47923,F02_transcript_8069,F02_transcript_14024,F02_transcript_32107,F01_transcript_55190,F02_transcript_3900,F02_transcript_82879
NeuB family	F02_transcript_15191
SecA DEAD-like domain	F02_transcript_42000,F02_transcript_40004
Ferric reductase NAD binding domain	F02_transcript_49254,F01_transcript_71249,F01_transcript_4200,F02_transcript_93748,F01_transcript_23581,F02_transcript_2969,F02_transcript_14725,F02_transcript_6783,F02_transcript_27624,F02_transcript_38726,F02_transcript_71356,F01_transcript_9029,F02_transcript_78109,F02_transcript_3374,F02_transcript_38318
Mitochondrial ribosomal protein L51 / S25 / CI-B8 domain	F01_transcript_64059,F01_transcript_15562,F02_transcript_66225,F02_transcript_54508,F01_transcript_13006,F02_transcript_64074
Diaphanous FH3 Domain	F02_transcript_90926,F02_transcript_76588,F02_transcript_678,F02_transcript_56980,F02_transcript_67278,F02_transcript_87053,F02_transcript_64337,F01_transcript_36684,F01_transcript_273,F02_transcript_36202,F02_transcript_47818,F02_transcript_37188,F02_transcript_76856,F02_transcript_713,F02_transcript_302,F02_transcript_76920,F02_transcript_83088,F01_transcript_33835,F02_transcript_29404,F02_tran…
p21-C-terminal region-binding protein	F02_transcript_16849
Xylanase inhibitor C-terminal	F01_transcript_6903,F01_transcript_61502,F01_transcript_71176,F01_transcript_8511,F02_transcript_2265
Phosphodiester glycosidase	F01_transcript_1210,F02_transcript_6259
Ligated ion channel L-glutamate- and glycine-binding site	F02_transcript_66229,F02_transcript_47004,F02_transcript_82752,F02_transcript_663,F02_transcript_199,F01_transcript_46725,F02_transcript_3620,F02_transcript_29052,F02_transcript_43679,F02_transcript_69236,F02_transcript_50399,F02_transcript_53790,F02_transcript_57283,F02_transcript_39407,F02_transcript_80901,F02_transcript_81768,F02_transcript_38083,F02_transcript_87119,F01_transcript_70652,F02_t…
Glycolipid transfer protein (GLTP)	F02_transcript_10965,F02_transcript_2111,F01_transcript_10832
Domain of unknown function (DUF4525)	F02_transcript_60817,F01_transcript_25216,F01_transcript_52066,F02_transcript_56506,F02_transcript_50334,F01_transcript_51233,F01_transcript_46876
Sin3 family co-repressor	F01_transcript_29259,F01_transcript_20159,F02_transcript_29952
DSS1/SEM1 family	F01_transcript_15021
M-phase phosphoprotein 6	F01_transcript_45996
Endothelin family	F02_transcript_16540,F02_transcript_90829,F02_transcript_39327
mbt repeat	F02_transcript_2043,F02_transcript_76197,F02_transcript_1617,F02_transcript_1225,F02_transcript_88700,F01_transcript_1499,F01_transcript_61201,F01_transcript_69206,F01_transcript_57012,F02_transcript_37231,F01_transcript_30327,F02_transcript_50632,F02_transcript_79846,F01_transcript_21734,F01_transcript_35994,F01_transcript_313,F02_transcript_45211,F01_transcript_64079,F02_transcript_31068,F01_tr…
GRF zinc finger	F01_transcript_30149,F01_transcript_6299
SWIRM domain	F02_transcript_38843,F02_transcript_82147,F02_transcript_86186,F01_transcript_847,F02_transcript_56301,F02_transcript_2771,F02_transcript_56218,F02_transcript_84156,F02_transcript_49925,F02_transcript_88804,F01_transcript_53329,F01_transcript_39514
SdrD B-like domain	F01_transcript_175,F02_transcript_80747
Ribosomal S3Ae family	F01_transcript_12819,F02_transcript_46179
Nucleoporin subcomplex protein binding to Pom34	F02_transcript_83
Ribosomal Proteins L2, C-terminal domain	F02_transcript_18591,F02_transcript_15317,F02_transcript_72566,F02_transcript_22296,F01_transcript_15386,F01_transcript_37865
Copine	F02_transcript_90696,F02_transcript_3811,F02_transcript_4688,F02_transcript_84820,F02_transcript_7680,F02_transcript_65491,F02_transcript_63183,F02_transcript_68384,F01_transcript_56501,F02_transcript_62662,F02_transcript_3983,F02_transcript_7992,F02_transcript_85136,F01_transcript_46729,F02_transcript_48425,F01_transcript_2134,F02_transcript_55052,F02_transcript_38761,F02_transcript_5005,F01_tra…
RWD domain	F02_transcript_65678,F01_transcript_40924,F02_transcript_60614,F02_transcript_34804,F02_transcript_9520,F01_transcript_53849,F02_transcript_17609,F01_transcript_68443,F02_transcript_32056,F02_transcript_37729,F02_transcript_16939,F02_transcript_12652,F02_transcript_49459,F02_transcript_37904,F02_transcript_13882,F01_transcript_39739,F02_transcript_76785,F01_transcript_5073,F02_transcript_30491
CDK-activating kinase assembly factor MAT1	F02_transcript_35764
Domain of unknown function (DUF4707)	F02_transcript_69774
Leukemia-associated protein 7	F02_transcript_78382
Avidin family	F02_transcript_53118,F02_transcript_59330,F01_transcript_37288
Replication protein A C terminal	F01_transcript_11543,F01_transcript_48048
Inositol-pentakisphosphate 2-kinase	F02_transcript_85825,F01_transcript_345
Frataxin-like domain	F02_transcript_32367
Steroid receptor coactivator	F02_transcript_61088,F02_transcript_42135
Inositol polyphosphate kinase	F02_transcript_59914,F02_transcript_89702,F02_transcript_5938,F02_transcript_85424,F02_transcript_60449,F02_transcript_7480,F02_transcript_34318,F02_transcript_39097,F02_transcript_1070,F02_transcript_41875,F02_transcript_52098,F02_transcript_68615,F02_transcript_5681,F02_transcript_6637,F01_transcript_59991,F02_transcript_31023
FAM167	F02_transcript_8377,F01_transcript_38839
Nup133 N terminal like	F01_transcript_540,F01_transcript_38420,F02_transcript_71634
Cys/Met metabolism PLP-dependent enzyme	F01_transcript_72115,F02_transcript_69451,F02_transcript_8352,F01_transcript_28986,F02_transcript_82990,F01_transcript_6828
U11-48K-like CHHC zinc finger	F01_transcript_47672,F02_transcript_32736,F02_transcript_79097
B12 binding domain	F02_transcript_34693,F02_transcript_83182,F02_transcript_47466,F02_transcript_77603,F01_transcript_51225,F01_transcript_55269
Ciliary rootlet component, centrosome cohesion	F01_transcript_42674,F01_transcript_47642,F02_transcript_90667
CUB-like domain	F01_transcript_30806,F02_transcript_88133,F01_transcript_7742,F01_transcript_43056,F01_transcript_23227,F01_transcript_48051,F02_transcript_72727,F01_transcript_28797
SPOC domain	F01_transcript_60588,F01_transcript_44354,F02_transcript_64759,F01_transcript_52196,F01_transcript_38823,F02_transcript_48054,F02_transcript_37349,F02_transcript_72152
Domain of unknown function (DUF1986)	F02_transcript_7803,F01_transcript_9812,F01_transcript_2677,F01_transcript_23019,F01_transcript_46996,F01_transcript_2271,F01_transcript_21993,F01_transcript_12749,F02_transcript_62504,F01_transcript_39151,F01_transcript_36792,F02_transcript_10797,F02_transcript_79363,F01_transcript_72319,F02_transcript_76729,F01_transcript_1859,F01_transcript_49790,F01_transcript_9477,F02_transcript_41124,F02_tr…
Adaptin N terminal region	F02_transcript_47693,F02_transcript_8914,F01_transcript_1553,F01_transcript_71954,F02_transcript_10011,F01_transcript_36061,F01_transcript_54598,F02_transcript_78877,F01_transcript_1597,F02_transcript_58640,F01_transcript_33440,F01_transcript_40231,F01_transcript_26217,F02_transcript_86701,F01_transcript_942,F02_transcript_73171,F02_transcript_457,F02_transcript_82522,F02_transcript_85314,F01_tra…
Pre-mRNA-splicing factor 38-associated hydrophilic C-term	F02_transcript_16133
Polycomb-like MTF2 factor 2	F02_transcript_77936
Ubiquinol-cytochrome C reductase complex, 6.4kD protein	F02_transcript_19897,F02_transcript_82805,F01_transcript_13020,F01_transcript_14077
MARCKS family	F02_transcript_13785,F01_transcript_31892,F01_transcript_6831,F01_transcript_43312,F02_transcript_13486,F01_transcript_9322
Nuclear receptor-binding factor 2, autophagy regulator	F01_transcript_12442,F02_transcript_35941,F01_transcript_48991,F02_transcript_74249,F01_transcript_4381
ESSS subunit of NADH:ubiquinone oxidoreductase (complex I)	F01_transcript_45516,F02_transcript_19764
Flavodoxin	F02_transcript_55201,F02_transcript_29229,F02_transcript_1315,F01_transcript_292,F01_transcript_65516,F02_transcript_73588,F01_transcript_34061,F01_transcript_5756,F01_transcript_43777,F01_transcript_1253,F01_transcript_1768,F01_transcript_37039,F01_transcript_63987,F01_transcript_63446,F01_transcript_2143,F02_transcript_81113,F02_transcript_8369,F02_transcript_3187,F02_transcript_76351
Spc97 / Spc98 family	F02_transcript_32711,F01_transcript_327,F01_transcript_31752,F02_transcript_3680,F02_transcript_68414,F02_transcript_65056,F02_transcript_791
Fructose-bisphosphate aldolase class-I	F01_transcript_4946,F01_transcript_9173,F01_transcript_9155,F02_transcript_8437,F02_transcript_62364,F01_transcript_8859
Tetrapyrrole (Corrin/Porphyrin) Methylases	F02_transcript_60927,F01_transcript_29499
Zinc finger, C4 type (two domains)	F01_transcript_5848,F02_transcript_13359,F02_transcript_79227,F01_transcript_1889,F01_transcript_25004,F02_transcript_36138,F02_transcript_46674,F01_transcript_48449,F01_transcript_23999,F02_transcript_41732,F02_transcript_47202,F01_transcript_554,F02_transcript_39663,F01_transcript_58122,F02_transcript_3708,F02_transcript_92102,F01_transcript_67413,F01_transcript_66927,F01_transcript_50344,F02_t…
N-acetylglucosaminyltransferase II (MGAT2)	F01_transcript_69895,F02_transcript_11500,F02_transcript_58272,F02_transcript_16539,F02_transcript_3230
WD repeat-containing and planar cell polarity effector protein Fritz	F02_transcript_88552,F01_transcript_4614,F02_transcript_47941,F01_transcript_44244,F02_transcript_58062
Vertebrate interleukin-3 regulated transcription factor	F01_transcript_6371,F02_transcript_34231
dUTPase	F02_transcript_15931
Ferroportin1 (FPN1)	F01_transcript_34621,F02_transcript_66045,F02_transcript_1086
NADH-ubiquinone oxidoreductase MWFE subunit	F02_transcript_21129
Interferon-related protein conserved region	F02_transcript_30313,F02_transcript_41003,F02_transcript_33138,F02_transcript_6025,F01_transcript_56305,F02_transcript_4073,F02_transcript_35324,F01_transcript_37211,F01_transcript_57873,F02_transcript_67897,F01_transcript_5667,F01_transcript_45330
Transcription initiation factor IIA, gamma subunit, helical domain	F01_transcript_71272
NDT80 / PhoG like DNA-binding family	F02_transcript_58290
Acyl-CoA dehydrogenase, N-terminal domain	F02_transcript_38009,F02_transcript_84146,F02_transcript_76586,F01_transcript_50807,F02_transcript_85306,F02_transcript_3812,F01_transcript_32698,F01_transcript_51557,F02_transcript_92974,F01_transcript_48813,F01_transcript_47328,F01_transcript_7583,F01_transcript_38615,F02_transcript_60877,F02_transcript_80761,F02_transcript_68262,F01_transcript_57168,F02_transcript_9839,F01_transcript_52875,F02…
NADH-ubiquinone oxidoreductase B15 subunit (NDUFB4)	F02_transcript_20665,F02_transcript_23069
RAP domain	F01_transcript_2975,F02_transcript_2497,F02_transcript_5406,F01_transcript_29746,F01_transcript_4854,F01_transcript_30273,F02_transcript_217
Scaffold protein Nfu/NifU N terminal	F02_transcript_8709,F02_transcript_68653,F01_transcript_5587,F01_transcript_27900,F02_transcript_30470,F02_transcript_9699,F02_transcript_9792,F02_transcript_15520,F02_transcript_37775,F01_transcript_23632,F02_transcript_89278,F01_transcript_69279
Function to find	F01_transcript_62827,F01_transcript_4311,F01_transcript_43915,F01_transcript_50015,F01_transcript_33985,F01_transcript_43540
GoLoco motif	F01_transcript_182,F02_transcript_31065,F01_transcript_2466,F01_transcript_59262,F02_transcript_26703,F02_transcript_5052,F01_transcript_2027,F02_transcript_38456,F01_transcript_33662,F01_transcript_4258,F02_transcript_3264,F02_transcript_14332,F01_transcript_69710,F01_transcript_2464,F01_transcript_24679,F02_transcript_64517,F02_transcript_2674,F02_transcript_45390
PTN/MK heparin-binding protein family, N-terminal domain	F02_transcript_16429,F02_transcript_2038,F02_transcript_30157
Cell-cycle alteration and expression-elevated protein in tumour	F02_transcript_31846,F01_transcript_7568,F02_transcript_78590,F02_transcript_84047
ABC transporter transmembrane region 2	F02_transcript_4428,F01_transcript_1049,F01_transcript_31164,F02_transcript_69061
FTO catalytic domain	F01_transcript_24053,F01_transcript_67918
Tub family	F02_transcript_48850,F02_transcript_64393,F02_transcript_81002,F02_transcript_39186,F02_transcript_35582,F01_transcript_683
Adenylosuccinate lyase C-terminus	F01_transcript_25002,F01_transcript_9302
Sin3 binding region of histone deacetylase complex subunit SAP30	F01_transcript_9047
Transmembrane protein 138	F02_transcript_39896
Domain of unknown function (DUF4490)	F02_transcript_69839,F01_transcript_62144
NNMT/PNMT/TEMT family	F01_transcript_53785,F01_transcript_36661
Prohormone convertase enzyme	F01_transcript_67238
C-terminal domain of neuropilin glycoprotein	F02_transcript_78901,F02_transcript_36477,F02_transcript_38737,F02_transcript_67300,F02_transcript_67090,F02_transcript_54825,F02_transcript_41905,F02_transcript_71211,F02_transcript_62112,F02_transcript_42994
Domain of unknown function (DUF4485)	F02_transcript_91708
DAP10 membrane protein	F01_transcript_52944
Myosin N-terminal SH3-like domain	F02_transcript_63071,F02_transcript_84338,F01_transcript_20602,F02_transcript_39295,F02_transcript_85243,F02_transcript_56,F02_transcript_78432,F01_transcript_5,F01_transcript_2188,F01_transcript_15,F02_transcript_75999,F02_transcript_58786,F02_transcript_54,F01_transcript_68490,F01_transcript_49086,F01_transcript_10,F02_transcript_87258,F01_transcript_28900,F02_transcript_32561
Lyase	F01_transcript_25002,F01_transcript_9302,F01_transcript_8133,F02_transcript_11081,F01_transcript_36551,F02_transcript_51091
Transcription cofactor vestigial-like protein 4	F01_transcript_24240,F02_transcript_1840,F01_transcript_9903
JAB1/Mov34/MPN/PAD-1 ubiquitin protease	F01_transcript_30243,F02_transcript_88676,F02_transcript_73599,F02_transcript_17232,F02_transcript_11,F02_transcript_92313,F02_transcript_76262,F01_transcript_12854,F01_transcript_30943,F02_transcript_11650,F02_transcript_54905,F02_transcript_3023,F02_transcript_17353,F02_transcript_93074,F01_transcript_11443,F02_transcript_56218,F02_transcript_84938,F01_transcript_72130,F02_transcript_26778,F01_…
N-acetyltransferase B complex (NatB) non catalytic subunit	F01_transcript_29879,F01_transcript_63785,F01_transcript_22700
Hydroxyacylglutathione hydrolase C-terminus	F01_transcript_10122,F01_transcript_50414,F02_transcript_76251
Maf N-terminal region	F02_transcript_45487,F01_transcript_6953,F01_transcript_27563,F02_transcript_3363,F02_transcript_90111
PHD finger protein 12 MRG binding domain	F02_transcript_68721,F01_transcript_483
Tubulin binding cofactor A	F02_transcript_19389
Myelodysplasia-myeloid leukemia factor 1-interacting protein	F02_transcript_78612,F02_transcript_82224,F02_transcript_56904,F02_transcript_81380
Penicillinase repressor	F01_transcript_34907,F01_transcript_55389
Angiomotin C terminal	F01_transcript_52221,F02_transcript_3214,F01_transcript_22868,F01_transcript_72453,F02_transcript_30066,F02_transcript_60102,F02_transcript_52109,F02_transcript_72109,F01_transcript_23351
Unconventional myosin-X coiled coil domain	F02_transcript_61,F01_transcript_65187
CHD5-like protein	F02_transcript_15864,F02_transcript_61688
Domain of unknown function (DUF4592)	F01_transcript_61266,F02_transcript_50626,F02_transcript_43572,F02_transcript_70398,F02_transcript_45890,F02_transcript_44431,F01_transcript_60559
Dof, BCAP, and BANK (DBB) motif,	F02_transcript_88011
Nucleolar and spindle-associated protein	F02_transcript_32761
PhoH-like protein	F02_transcript_39817,F01_transcript_394,F02_transcript_80792,F02_transcript_37772,F02_transcript_3595
Coatomer (COPI) alpha subunit C-terminus	F02_transcript_699,F01_transcript_70423,F02_transcript_58265
Cactus-binding C-terminus of cactin protein	F02_transcript_4112
N-terminal beta-sandwich domain of polyadenylation factor	F02_transcript_13101
Cobalamin synthesis protein cobW C-terminal domain	F01_transcript_5284,F01_transcript_69676
Flavoprotein	F02_transcript_58470,F02_transcript_70262,F02_transcript_5124
GTPase-activator protein for Ras-like GTPase	F02_transcript_473,F02_transcript_33802,F02_transcript_77207,F02_transcript_92305,F01_transcript_27709,F02_transcript_26082,F02_transcript_93814,F01_transcript_65448,F02_transcript_75112,F01_transcript_21355,F01_transcript_23739,F01_transcript_37330,F02_transcript_25260,F01_transcript_288,F01_transcript_304,F02_transcript_38197,F02_transcript_38711,F02_transcript_1974,F01_transcript_646,F01_trans…
Chloramphenicol phosphotransferase-like protein	F02_transcript_1848,F01_transcript_920,F02_transcript_3596,F01_transcript_37827,F02_transcript_3195,F02_transcript_74398,F01_transcript_33349
Protein of unknown function (DUF938)	F02_transcript_80055
Ribosomal protein L13	F02_transcript_58259,F02_transcript_18068,F01_transcript_44039,F01_transcript_13854
Domain of unknown function (DUF1794)	F02_transcript_38145
Protein of unknown function (DUF812)	F02_transcript_25789,F01_transcript_68133
PRMT5 oligomerisation domain	F02_transcript_6683,F02_transcript_89808
P-loop containing dynein motor region D3	F01_transcript_54842,F02_transcript_40277
Repeat domain in Vibrio, Colwellia, Bradyrhizobium and Shewanella	F02_transcript_80146,F01_transcript_38186,F02_transcript_56991,F01_transcript_52342,F01_transcript_70524,F02_transcript_88,F02_transcript_71323,F02_transcript_44063,F02_transcript_14902,F02_transcript_87839,F02_transcript_74978,F02_transcript_84072,F01_transcript_255,F02_transcript_516,F02_transcript_65089,F01_transcript_25536,F02_transcript_72714,F01_transcript_55274,F02_transcript_56511,F02_tra…
Dual specificity protein phosphatase, N-terminal half	F01_transcript_46061,F02_transcript_7854,F01_transcript_51008,F01_transcript_51869,F02_transcript_9112,F02_transcript_44492,F02_transcript_63105,F02_transcript_92621,F01_transcript_4216
Taurine catabolism dioxygenase TauD, TfdA family	F01_transcript_999,F01_transcript_65400,F01_transcript_43559,F02_transcript_45079
Tudor domain	F01_transcript_36830,F02_transcript_70319,F02_transcript_62403,F01_transcript_28901,F02_transcript_118,F02_transcript_80077,F02_transcript_86764,F02_transcript_57280,F01_transcript_10438,F02_transcript_1196,F02_transcript_69866
WD repeat and coiled-coil-containing protein family	F02_transcript_44176
Peptidyl-tRNA hydrolase PTH2	F01_transcript_14274,F02_transcript_15923,F02_transcript_5537,F02_transcript_3810
Protein of unknown function (DUF1075)	F01_transcript_13550
FF domain	F02_transcript_64273,F02_transcript_62449,F01_transcript_31488,F02_transcript_29232,F02_transcript_27354,F01_transcript_25039,F01_transcript_1363,F02_transcript_82173,F02_transcript_72322,F02_transcript_801
Phosphoglucomutase/phosphomannomutase, alpha/beta/alpha domain I	F01_transcript_3280,F01_transcript_37026,F01_transcript_21885,F02_transcript_81949,F02_transcript_78624,F01_transcript_53607,F01_transcript_58595
Serine carboxypeptidase	F02_transcript_9859,F02_transcript_88763,F01_transcript_7013,F01_transcript_8279,F02_transcript_54742,F01_transcript_2287,F02_transcript_68220,F02_transcript_11400,F01_transcript_52481
L27 domain	F02_transcript_1062,F02_transcript_5863,F02_transcript_65915,F02_transcript_78421,F01_transcript_55020,F02_transcript_90350,F01_transcript_55113,F02_transcript_64298,F01_transcript_47766,F02_transcript_59451,F01_transcript_59355,F01_transcript_71388,F02_transcript_1636,F01_transcript_71457,F02_transcript_43255,F02_transcript_79990,F02_transcript_61762,F02_transcript_71696,F02_transcript_5954,F02_…
GTF2I-like repeat	F01_transcript_67049,F01_transcript_35117
Growth factor receptor domain IV	F01_transcript_29655,F01_transcript_57356,F02_transcript_77452,F02_transcript_51274,F01_transcript_69027
Sperm-tail PG-rich repeat	F01_transcript_52415
Ribosomal L18 of archaea, bacteria, mitoch. and chloroplast	F02_transcript_90051
Retinol binding protein receptor	F02_transcript_3723
MoaE protein	F01_transcript_66774,F01_transcript_31655,F01_transcript_62571
N-terminal of Junction-mediating and WASP homolog-associated	F01_transcript_41723,F02_transcript_1307,F02_transcript_5518,F02_transcript_52847,F02_transcript_33562,F02_transcript_44787,F01_transcript_27595,F02_transcript_6933
Hydantoinase B/oxoprolinase	F02_transcript_742
GCM motif protein	F02_transcript_39105
u-PAR/Ly-6 domain	F02_transcript_70205,F01_transcript_26768,F01_transcript_61245,F02_transcript_49307,F02_transcript_76545,F01_transcript_13847,F02_transcript_44805,F02_transcript_60457,F01_transcript_37762,F01_transcript_39614,F01_transcript_14781,F02_transcript_85896,F01_transcript_39990,F01_transcript_24247,F02_transcript_15010,F01_transcript_25010,F01_transcript_54179,F02_transcript_91975,F01_transcript_45865,…
RTP801 C-terminal region	F01_transcript_53303,F02_transcript_38435,F01_transcript_10402,F01_transcript_68776,F01_transcript_9283
Eukaryotic aspartyl protease	F01_transcript_6903,F01_transcript_61502,F02_transcript_44814,F01_transcript_71176,F01_transcript_8511,F02_transcript_2265
Transcription initiation factor IIF, beta subunit	F02_transcript_15839,F01_transcript_10852
Leucine zipper of domain CC2 of NEMO, NF-kappa-B essential modulator	F02_transcript_84554,F01_transcript_3281,F02_transcript_60043,F02_transcript_7341,F02_transcript_85489,F02_transcript_1212,F02_transcript_6125,F02_transcript_81719,F02_transcript_33413
Transmembrane protein 51	F01_transcript_59249,F01_transcript_26317
Domain of unknown function (DUF4625)	F02_transcript_90179,F02_transcript_47987
LIN37	F02_transcript_40618,F01_transcript_12120
Dimerisation domain of Ca+-activated chloride-channel, anoctamin	F02_transcript_318,F02_transcript_90214,F02_transcript_79305,F01_transcript_55821,F02_transcript_1553,F01_transcript_490,F02_transcript_30304
alpha/beta hydrolase fold	F02_transcript_28419,F02_transcript_59878,F01_transcript_29645,F01_transcript_1914,F01_transcript_9101,F02_transcript_37080,F02_transcript_14317,F01_transcript_49560,F02_transcript_9250,F02_transcript_2076,F01_transcript_30736,F01_transcript_49044,F02_transcript_39440,F02_transcript_65349,F02_transcript_82470,F02_transcript_78457,F02_transcript_12304,F01_transcript_6179,F02_transcript_3208,F02_tr…
Uncharacterized conserved protein (DUF2181)	F02_transcript_87341
Cell differentiation family, Rcd1-like	F02_transcript_15434,F02_transcript_28113,F02_transcript_9421
Tesmin/TSO1-like CXC domain, cysteine-rich domain	F02_transcript_69768
Ribosomal protein S10p/S20e	F01_transcript_14524,F02_transcript_18682,F01_transcript_72303,F02_transcript_64425,F01_transcript_46703,F02_transcript_17871
LETM1-like protein	F02_transcript_61130,F02_transcript_32017,F02_transcript_2572,F02_transcript_9066,F01_transcript_23850,F01_transcript_55267
Enoyl-CoA hydratase/isomerase	F02_transcript_50149,F02_transcript_60087,F01_transcript_42846,F02_transcript_75953,F01_transcript_9647,F02_transcript_53014,F01_transcript_71510,F02_transcript_35275,F02_transcript_59026,F01_transcript_23753,F01_transcript_32758,F02_transcript_5180,F01_transcript_52671,F02_transcript_4454,F02_transcript_55852,F02_transcript_67485,F02_transcript_8330,F02_transcript_67715,F02_transcript_61682,F01_…
Protein of unknown function (DUF1668)	F02_transcript_41060,F02_transcript_92713
Domain of unknown function (DUF4749)	F02_transcript_13634,F02_transcript_38864,F02_transcript_80896,F02_transcript_14236,F02_transcript_80591,F02_transcript_46525,F02_transcript_60686,F02_transcript_71549,F02_transcript_76151,F01_transcript_9148,F02_transcript_90736,F02_transcript_15535,F02_transcript_58986,F01_transcript_1377,F02_transcript_3859,F02_transcript_44257,F02_transcript_64232,F01_transcript_69288,F02_transcript_38703,F01…
DEAD/DEAH box helicase	F02_transcript_39817,F02_transcript_32776,F02_transcript_71314,F01_transcript_70622,F02_transcript_80905,F01_transcript_1978,F01_transcript_26382,F02_transcript_74654,F01_transcript_7025,F02_transcript_4571,F02_transcript_2007,F01_transcript_47177,F02_transcript_62301,F01_transcript_43029,F01_transcript_59674,F01_transcript_1412,F02_transcript_73570,F01_transcript_31883,F02_transcript_59396,F02_t…
Catalase	F01_transcript_4721,F01_transcript_58523
Leucine Rich repeat	F01_transcript_36649,F01_transcript_29174,F02_transcript_42628,F01_transcript_67594,F02_transcript_83155,F02_transcript_52295,F02_transcript_51999,F01_transcript_52096,F02_transcript_37669,F01_transcript_7011,F01_transcript_20301,F02_transcript_79795,F02_transcript_90039,F01_transcript_3438,F02_transcript_80347,F01_transcript_30876,F02_transcript_83918,F02_transcript_32850,F02_transcript_41592,F0…
WD domain, G-beta repeat	F02_transcript_66880,F02_transcript_63672,F01_transcript_25994,F02_transcript_90108,F01_transcript_41786,F02_transcript_61732,F02_transcript_10820,F01_transcript_6500,F02_transcript_38281,F02_transcript_40902,F02_transcript_39093,F02_transcript_40873,F01_transcript_59827,F02_transcript_84284,F02_transcript_89217,F02_transcript_39424,F02_transcript_13744,F02_transcript_1856,F01_transcript_31134,F0…
Domain of unknown function (DUF4614)	F02_transcript_10099
Protein of unknown function (DUF775)	F01_transcript_12745
Ubiquinol cytochrome reductase transmembrane region	F01_transcript_49365,F01_transcript_10550,F01_transcript_12928,F02_transcript_17668
Hus1-like protein	F01_transcript_47677
Translation machinery associated TMA7	F02_transcript_17275,F01_transcript_13107
Tyrosine phosphatase family	F02_transcript_45155,F02_transcript_92378,F02_transcript_51996,F01_transcript_50668,F02_transcript_84028,F02_transcript_381,F02_transcript_40402,F02_transcript_202,F01_transcript_23164,F01_transcript_34090,F02_transcript_36308,F02_transcript_88012,F01_transcript_163,F01_transcript_71701,F02_transcript_83014,F02_transcript_83924,F02_transcript_53406,F02_transcript_55577,F02_transcript_74796,F01_tr…
Ribosomal L27 protein	F02_transcript_27585
S25 ribosomal protein	F02_transcript_22446,F01_transcript_14736
Intercellular adhesion molecule (ICAM), N-terminal domain	F02_transcript_70422,F01_transcript_72016,F02_transcript_60492,F01_transcript_69064,F02_transcript_79183,F02_transcript_45654,F02_transcript_13578,F02_transcript_51064,F02_transcript_64109,F02_transcript_66713,F02_transcript_77009,F02_transcript_89379,F01_transcript_20008,F01_transcript_991,F01_transcript_20009,F01_transcript_35318,F02_transcript_6350,F01_transcript_50091,F01_transcript_49088,F01…
Connector enhancer of kinase suppressor of ras	F01_transcript_51817,F02_transcript_91719,F02_transcript_40746,F01_transcript_27955,F02_transcript_73825,F02_transcript_74025,F01_transcript_53929,F02_transcript_55101,F01_transcript_26436
Deoxyhypusine synthase	F02_transcript_6202
Putative serine dehydratase domain	F01_transcript_60730
DNA damage repair protein Nbs1	F02_transcript_47622,F01_transcript_60867
F5/8 type C domain	F02_transcript_45601,F01_transcript_1371,F02_transcript_36066,F02_transcript_6565,F02_transcript_54125,F02_transcript_18672,F01_transcript_63514,F02_transcript_3258,F01_transcript_69585,F01_transcript_197,F02_transcript_38737,F02_transcript_43323,F02_transcript_67300,F01_transcript_62346,F02_transcript_1384,F02_transcript_7032,F02_transcript_37673,F02_transcript_67090,F02_transcript_60376,F01_tra…
CHCH-CHCH-like Cx9C, IMS import disulfide relay-system,	F01_transcript_13875
Repeating coiled region of VPS13	F02_transcript_78270
Alpha amylase, catalytic domain	F01_transcript_5260,F02_transcript_92683,F02_transcript_93554,F02_transcript_30682,F01_transcript_57803,F01_transcript_28638,F02_transcript_31851,F01_transcript_46002,F01_transcript_7657,F02_transcript_124,F01_transcript_42622,F01_transcript_47561,F02_transcript_61527,F01_transcript_6298,F01_transcript_70815,F02_transcript_8182,F02_transcript_88511,F01_transcript_39308,F02_transcript_76565
A49-like RNA polymerase I associated factor	F02_transcript_93185,F02_transcript_50997,F02_transcript_15467
Coiled-coil domain-containing protein (DUF2037)	F02_transcript_41330,F01_transcript_31400
Fasciclin domain	F01_transcript_42549,F01_transcript_43660,F01_transcript_1376,F02_transcript_36200,F01_transcript_2085,F01_transcript_52438,F01_transcript_1925,F02_transcript_41971,F02_transcript_41497,F02_transcript_58841,F02_transcript_61966
Domain of unknown function (DUF4653)	F01_transcript_31629,F02_transcript_42565
Domain of unknown function (DUF5060)	F01_transcript_1,F02_transcript_30942,F02_transcript_27005,F02_transcript_2,F02_transcript_45351
Suppressor of fused protein (SUFU)	F02_transcript_6571,F02_transcript_56806
Kinetochore complex Sim4 subunit Fta1	F01_transcript_31105
Lysine-rich CEACAM1 co-isolated protein family	F01_transcript_63685,F02_transcript_26435,F01_transcript_39655,F01_transcript_7975,F01_transcript_44197
Glycine cleavage system P-protein	F02_transcript_40924
Liver-expressed antimicrobial peptide 2 precursor (LEAP-2)	F01_transcript_10386
PPP5 TPR repeat region	F02_transcript_4956
Cytochrome C and Quinol oxidase polypeptide I	F02_transcript_21108
Exonuclease	F01_transcript_57713,F02_transcript_16701,F01_transcript_7332,F01_transcript_45149,F02_transcript_42128,F02_transcript_37069,F01_transcript_60042,F02_transcript_44546,F01_transcript_68016,F01_transcript_9114
FIST N domain	F01_transcript_4007
GMP synthase C terminal domain	F01_transcript_31197,F01_transcript_65667
Groucho/TLE N-terminal Q-rich domain	F02_transcript_58384,F02_transcript_34877,F01_transcript_32361,F02_transcript_65288,F02_transcript_41977,F02_transcript_370,F01_transcript_44569,F02_transcript_40989,F02_transcript_37600,F01_transcript_5001,F01_transcript_38214,F02_transcript_76476,F01_transcript_30796,F02_transcript_71760,F02_transcript_62777,F02_transcript_3068
Putative golgin subfamily A member 2-like protein 5	F02_transcript_216,F02_transcript_90493,F01_transcript_35533,F01_transcript_27141,F01_transcript_72,F02_transcript_259
Fusion protein IQCJ-SCHIP1 with IQ-like motif	F02_transcript_5419,F01_transcript_41178
Domain of unknown function (DUF3496)	F01_transcript_31390
Cdc42 effector	F02_transcript_1246,F01_transcript_282,F02_transcript_47262,F02_transcript_10138,F02_transcript_1516,F01_transcript_32313,F01_transcript_61831,F02_transcript_71823,F02_transcript_64856,F02_transcript_30982,F02_transcript_1208,F01_transcript_68423,F02_transcript_11752
Urocanase Rossmann-like domain	F02_transcript_6380,F02_transcript_79852
Shikimate kinase	F02_transcript_13296,F02_transcript_5572,F02_transcript_13052
KHA, dimerisation domain of potassium ion channel	F01_transcript_63189,F02_transcript_82999,F02_transcript_4323,F01_transcript_7916
Oxidoreductase NAD-binding domain	F02_transcript_55201,F02_transcript_29229,F02_transcript_1315,F01_transcript_292,F02_transcript_49254,F01_transcript_71249,F01_transcript_34061,F02_transcript_93748,F01_transcript_5756,F01_transcript_43777,F02_transcript_2969,F01_transcript_1253,F02_transcript_14725,F01_transcript_1768,F01_transcript_49853,F01_transcript_37039,F01_transcript_63987,F02_transcript_27624,F01_transcript_63446,F02_tra…
Replication protein A interacting N-terminal	F01_transcript_47295
Amidohydrolase family	F02_transcript_68527,F02_transcript_72926,F02_transcript_3677,F02_transcript_48269,F02_transcript_3105,F02_transcript_3705,F01_transcript_8341,F02_transcript_41776,F02_transcript_11240,F02_transcript_12590,F02_transcript_36120,F02_transcript_11748,F01_transcript_67711,F02_transcript_69076,F02_transcript_51926,F02_transcript_52282,F02_transcript_28170,F02_transcript_114,F02_transcript_80229,F01_tr…
Ribosomal protein S27	F02_transcript_41050,F01_transcript_44642,F01_transcript_14038,F02_transcript_67197,F01_transcript_13690,F02_transcript_20276
Rab interacting lysosomal protein	F02_transcript_74612,F02_transcript_72378,F02_transcript_1640,F02_transcript_56952,F02_transcript_62867,F02_transcript_4841,F02_transcript_46439,F02_transcript_29157,F02_transcript_61045,F02_transcript_44375
Fragile X-related 1 protein core C terminal	F01_transcript_2535,F02_transcript_25307,F02_transcript_42562,F02_transcript_67830,F02_transcript_59045,F02_transcript_75322,F02_transcript_9092,F01_transcript_46435,F02_transcript_84810,F01_transcript_21714,F02_transcript_8232,F02_transcript_47924,F02_transcript_62134,F02_transcript_9312,F01_transcript_65937
Zinc-finger domain of monoamine-oxidase A repressor R1	F01_transcript_35186
Unique cartilage matrix associated protein	F01_transcript_12079,F02_transcript_67080,F01_transcript_29047,F02_transcript_42540
Ribonuclease III domain	F02_transcript_82083
Domain of unknown function (DUF4543)	F02_transcript_20176,F01_transcript_51243
Apyrase	F02_transcript_61371,F02_transcript_10527,F01_transcript_7097,F01_transcript_6387
S phase cyclin A-associated protein in the endoplasmic reticulum	F01_transcript_34261
C-terminal domain of SPAR protein	F02_transcript_61182,F02_transcript_32732,F02_transcript_93071,F02_transcript_63373,F02_transcript_25405,F02_transcript_54564,F02_transcript_33242,F02_transcript_39220
PAXNEB protein	F01_transcript_30752,F01_transcript_9348
Putative actin-like family	F02_transcript_25413,F02_transcript_7213
Trm112p-like protein	F02_transcript_19114,F02_transcript_26619,F01_transcript_12950,F02_transcript_91089,F01_transcript_41256,F02_transcript_68724,F02_transcript_29377
Alpha-N-acetylglucosaminidase (NAGLU) tim-barrel domain	F02_transcript_32407,F02_transcript_81186,F02_transcript_36788,F01_transcript_41082
Nuclear pore complex scaffold, nucleoporins 186/192/205	F02_transcript_50,F02_transcript_43032
Granulin	F02_transcript_18969,F01_transcript_26622,F02_transcript_439,F01_transcript_47419,F01_transcript_40547,F01_transcript_71412,F02_transcript_72388,F02_transcript_41079,F01_transcript_21416,F01_transcript_47569,F01_transcript_45105,F02_transcript_64321,F02_transcript_19691,F02_transcript_86552,F01_transcript_37205,F01_transcript_12133,F01_transcript_25068,F02_transcript_84870,F02_transcript_19573,F0…
Cysteine-rich secretory protein family	F02_transcript_54236,F01_transcript_7581,F01_transcript_11242,F01_transcript_64462,F02_transcript_12209,F02_transcript_10073,F02_transcript_61427,F02_transcript_61652,F02_transcript_15321,F01_transcript_48211,F02_transcript_16531,F01_transcript_7240,F02_transcript_54684,F01_transcript_13682,F02_transcript_1852,F02_transcript_75228
Dexamethasone-induced	F02_transcript_31174
CCR4-Not complex component, Not1	F02_transcript_35835,F02_transcript_81840,F02_transcript_77095,F02_transcript_64295
Replication factor-A C terminal domain	F01_transcript_2696,F01_transcript_3469
Transcriptional regulator of RNA polII, SAGA, subunit	F02_transcript_74348,F01_transcript_63390
Timeless protein	F02_transcript_43029
NAD-dependent glycerol-3-phosphate dehydrogenase N-terminus	F02_transcript_3686,F02_transcript_13037,F01_transcript_10725,F01_transcript_36362,F01_transcript_9682,F01_transcript_7896,F01_transcript_51960,F01_transcript_50671,F02_transcript_11841
Glutamine cyclotransferase	F02_transcript_31053
Domain of unknown function (DUF3513)	F01_transcript_71228,F02_transcript_50520,F02_transcript_75326,F01_transcript_63981,F02_transcript_3578,F01_transcript_37724
PAS fold	F01_transcript_41451,F01_transcript_38587,F02_transcript_74854,F01_transcript_63676,F02_transcript_3513,F02_transcript_45431,F02_transcript_47206,F02_transcript_55435,F02_transcript_92797,F01_transcript_52152,F02_transcript_33112,F02_transcript_87569,F02_transcript_61088,F02_transcript_1170,F01_transcript_856,F01_transcript_37459,F02_transcript_93529,F02_transcript_58607,F02_transcript_42555,F02_…
Brain and reproductive organ-expressed protein (BRE)	F01_transcript_9502,F01_transcript_20492
Putative ephrin-receptor like	F01_transcript_62233,F02_transcript_35969,F02_transcript_57134,F02_transcript_93098,F02_transcript_78690,F02_transcript_85057,F02_transcript_76585,F02_transcript_63900,F02_transcript_82565,F02_transcript_77245
OST-HTH/LOTUS domain	F01_transcript_28901,F01_transcript_44688
Glycosyl hydrolase family 30 beta sandwich domain	F02_transcript_58110,F01_transcript_36851,F02_transcript_9787
Hypoxia induced protein conserved region	F01_transcript_4938,F01_transcript_5740,F01_transcript_646,F02_transcript_18259,F02_transcript_91081,F01_transcript_55059
Protein family of FAM222A	F02_transcript_71656,F01_transcript_24080,F02_transcript_84496
Unstructured region between RBD and GoLoco	F02_transcript_64517
Hedgehog amino-terminal signalling domain	F02_transcript_41826,F02_transcript_43974,F02_transcript_42027,F01_transcript_72216,F02_transcript_74172,F01_transcript_25709,F01_transcript_21614,F01_transcript_51705
Bacterial regulatory protein, arsR family	F01_transcript_5435,F02_transcript_9595,F01_transcript_37327
DNA polymerase subunit Cdc27	F02_transcript_40819
Sec34-like family	F01_transcript_45288,F02_transcript_50531,F02_transcript_67534
FGF binding protein 1 (FGF-BP1)	F01_transcript_8897,F02_transcript_53869,F01_transcript_33905,F01_transcript_7236,F01_transcript_21870,F02_transcript_19929,F01_transcript_10572
Zinc finger-containing protein	F02_transcript_12344,F01_transcript_7399
[2Fe-2S] binding domain	F02_transcript_65500,F02_transcript_345,F01_transcript_27013
Arf6-interacting domain of mitotic kinesin-like protein 1	F02_transcript_2600,F02_transcript_59916
Autophagy-related protein C terminal domain	F01_transcript_27929,F01_transcript_39913,F02_transcript_49811,F02_transcript_36052,F02_transcript_84522,F02_transcript_88003,F01_transcript_60710
Calcium-activated potassium channel, beta subunit	F02_transcript_28774
COMPASS (Complex proteins associated with Set1p) component N	F02_transcript_65466
Ubiquitin-2 like Rad60 SUMO-like	F02_transcript_87834,F01_transcript_19997,F02_transcript_19018,F02_transcript_11834,F02_transcript_504,F02_transcript_6527,F01_transcript_32223,F02_transcript_91843,F02_transcript_85747,F02_transcript_5397,F02_transcript_81431,F02_transcript_506,F02_transcript_14843,F02_transcript_16635,F01_transcript_4461,F01_transcript_41911,F02_transcript_51868,F02_transcript_76168,F01_transcript_52334,F01_tra…
PHAX RNA-binding domain	F01_transcript_71504,F02_transcript_13978
Thyroid cancer protein 1	F01_transcript_66246,F01_transcript_12678,F01_transcript_12628,F02_transcript_76513,F02_transcript_1436
MOZ/SAS family	F02_transcript_12989,F02_transcript_55632,F01_transcript_58796,F02_transcript_60622,F02_transcript_73128,F02_transcript_87825,F01_transcript_3135,F02_transcript_73464,F01_transcript_22842,F02_transcript_89043,F01_transcript_58277,F01_transcript_56200,F02_transcript_80710,F01_transcript_7714,F01_transcript_70863,F02_transcript_92718
Domain of unknown function (DUF5110)	F01_transcript_55352,F02_transcript_39641
FHA Ki67 binding domain of hNIFK	F01_transcript_56998,F01_transcript_10879
Domain of unknown function (DUF702)	F02_transcript_60968
Geminin	F02_transcript_92496
Nicastrin	F02_transcript_4842,F02_transcript_31355,F02_transcript_4187,F01_transcript_2608
Creb binding	F02_transcript_65324,F01_transcript_57876,F02_transcript_27210,F01_transcript_31366,F01_transcript_34776
Glutathione S-transferase, C-terminal domain	F02_transcript_56826,F02_transcript_56709,F02_transcript_56071,F02_transcript_75507,F01_transcript_23809,F01_transcript_70526,F02_transcript_25791,F01_transcript_10576,F02_transcript_8299,F02_transcript_17869,F01_transcript_51879,F02_transcript_62264,F02_transcript_80619,F02_transcript_53060,F01_transcript_37995,F02_transcript_66645,F02_transcript_78393,F02_transcript_107,F01_transcript_6027,F02_…
Domain of unknown function (DUF4594)	F02_transcript_4146,F02_transcript_60223,F02_transcript_38302,F02_transcript_1781
Mitochondrial-associated sphingomyelin phosphodiesterase	F01_transcript_33609,F02_transcript_40470
FATC domain	F01_transcript_28171,F02_transcript_89529,F02_transcript_37123,F01_transcript_62530,F02_transcript_29759,F02_transcript_34704,F01_transcript_49928,F01_transcript_54485,F01_transcript_42109
PPIC-type PPIASE domain	F01_transcript_14458,F01_transcript_32058
RNA recognition motif of the spliceosomal PrP8	F02_transcript_11
Essential protein Yae1, N terminal	F01_transcript_11471,F02_transcript_16200
Membrane-associated apoptosis protein	F02_transcript_44678,F02_transcript_79072,F02_transcript_1095,F01_transcript_42731,F01_transcript_22799,F02_transcript_49986,F02_transcript_90970,F02_transcript_47011,F01_transcript_71456,F01_transcript_61178
Sec63 Brl domain	F02_transcript_39817,F01_transcript_27844,F02_transcript_37764,F02_transcript_21,F01_transcript_50901,F02_transcript_42356
Domain of unknown function (DUF1736)	F02_transcript_90744,F02_transcript_57756,F01_transcript_27856,F02_transcript_62659,F01_transcript_54371,F01_transcript_2223
Serine hydrolase	F02_transcript_73074
Paired-box protein 2 C terminal	F02_transcript_57830,F02_transcript_34125,F02_transcript_90794,F02_transcript_38822
CIDE-N domain	F01_transcript_70112,F02_transcript_16327,F02_transcript_91671,F01_transcript_23207,F01_transcript_11365
Histone acetylation protein	F02_transcript_65324,F01_transcript_25710,F02_transcript_64437,F02_transcript_54122,F02_transcript_81064,F01_transcript_34776,F02_transcript_87343
Integrin plexin domain	F01_transcript_67013,F01_transcript_35138,F01_transcript_55595,F02_transcript_57198,F02_transcript_70246,F02_transcript_33057,F02_transcript_944,F01_transcript_45670,F01_transcript_57663,F02_transcript_80776,F02_transcript_37818,F02_transcript_85139,F02_transcript_6567,F02_transcript_20,F01_transcript_814,F01_transcript_1864,F02_transcript_54709,F02_transcript_806,F01_transcript_1547,F01_transcri…
Membrane-associated protein 117 kDa, PDZK1-interacting protein 1	F02_transcript_33580
PNMA	F02_transcript_69622
EVE domain	F02_transcript_18485,F01_transcript_38062
Sulfotransferase domain	F01_transcript_62316,F01_transcript_5344,F02_transcript_9852,F01_transcript_46090,F01_transcript_754,F02_transcript_53688,F01_transcript_38810,F01_transcript_20713,F02_transcript_3040,F02_transcript_26719,F02_transcript_230,F01_transcript_68626,F02_transcript_56913,F02_transcript_2565,F02_transcript_60661,F01_transcript_3924,F02_transcript_75773,F01_transcript_21204,F01_transcript_52960,F02_trans…
SRP54-type protein, helical bundle domain	F01_transcript_2500,F02_transcript_2922
Pyrroline-5-carboxylate reductase dimerisation	F01_transcript_23166,F02_transcript_14073,F01_transcript_66009,F01_transcript_10506,F01_transcript_9038,F02_transcript_43336,F02_transcript_86061
CCCH zinc finger in TRM13 protein	F01_transcript_47672,F02_transcript_79097
Acetyl xylan esterase (AXE1)	F01_transcript_30736,F02_transcript_88196,F02_transcript_78457,F02_transcript_4059,F02_transcript_65785,F02_transcript_68017
Ribosomal protein S7p/S5e	F02_transcript_18988,F01_transcript_13626,F01_transcript_14551,F02_transcript_91669,F01_transcript_12869,F02_transcript_30315
Fatty acid hydroxylase superfamily	F01_transcript_9649,F02_transcript_15660,F02_transcript_87085,F01_transcript_9196,F01_transcript_9402,F02_transcript_30731,F02_transcript_2564,F02_transcript_40598,F02_transcript_12309
Bromodomain associated	F02_transcript_56743,F01_transcript_5969,F01_transcript_9544
Utp14 protein	F01_transcript_22500,F02_transcript_17880
Acetyltransferase (GNAT) family	F02_transcript_91343,F02_transcript_83389,F01_transcript_31573,F02_transcript_831,F01_transcript_51841,F02_transcript_9023,F01_transcript_12478,F01_transcript_9347,F02_transcript_78982,F01_transcript_44777,F02_transcript_57115,F01_transcript_12765,F02_transcript_64292,F01_transcript_8326,F02_transcript_45053,F02_transcript_8796,F01_transcript_37631,F02_transcript_18855,F02_transcript_15398,F02_tr…
Microsomal signal peptidase 12 kDa subunit (SPC12)	F01_transcript_40007,F01_transcript_54174
MAPEG family	F02_transcript_80258,F02_transcript_18085,F02_transcript_67756,F02_transcript_67542,F02_transcript_83505,F02_transcript_59400,F01_transcript_4459,F01_transcript_8804,F02_transcript_45249,F01_transcript_24630,F01_transcript_49634,F01_transcript_64415,F01_transcript_25981
heparan sulfate-N-deacetylase	F02_transcript_53688,F02_transcript_26719,F02_transcript_56913,F01_transcript_52960,F02_transcript_63606,F02_transcript_70866
BTG family	F02_transcript_5415,F01_transcript_32802,F02_transcript_8164,F02_transcript_64940,F02_transcript_13861,F02_transcript_8054,F01_transcript_41414,F01_transcript_4003,F01_transcript_28842,F02_transcript_68011,F01_transcript_10941,F01_transcript_66830,F01_transcript_12833,F01_transcript_68036,F02_transcript_31951,F01_transcript_57181,F02_transcript_28479,F01_transcript_72578,F02_transcript_72454,F01_…
Unstructured region on Potassium channel subunit alpha KvLQT2	F02_transcript_3061
Subunit CCDC53 of WASH complex	F01_transcript_61226,F01_transcript_21038,F02_transcript_29179
Chromatin assembly factor complex 1 subunit p60, C-terminal	F01_transcript_30424
Rdx family	F02_transcript_59020,F01_transcript_13517,F02_transcript_13218,F01_transcript_11524,F01_transcript_10946,F01_transcript_11729
Leptin	F01_transcript_32315
Focal adhesion targeting region	F02_transcript_37545,F01_transcript_45646,F01_transcript_8400,F01_transcript_1781,F02_transcript_65191,F02_transcript_37810,F02_transcript_3570,F01_transcript_68664,F02_transcript_45616,F02_transcript_57060,F02_transcript_35188,F01_transcript_41611,F02_transcript_945,F02_transcript_1843,F01_transcript_20614,F02_transcript_4829,F01_transcript_67980,F01_transcript_10064
Topoisomerase II-associated protein PAT1	F01_transcript_1843
Concanavalin A-like lectin/glucanases superfamily	F02_transcript_74327,F02_transcript_33392,F02_transcript_13814,F02_transcript_89036,F01_transcript_70810,F02_transcript_28933,F02_transcript_55630,F02_transcript_73829,F01_transcript_9263,F02_transcript_29421,F02_transcript_43879,F01_transcript_45609,F01_transcript_25219,F02_transcript_8221,F02_transcript_63801,F02_transcript_60368,F02_transcript_5430,F02_transcript_68058,F02_transcript_55165,F02…
Matrixin	F02_transcript_51237,F02_transcript_58206,F02_transcript_50913,F02_transcript_38123,F02_transcript_30173,F01_transcript_1948,F02_transcript_1899,F01_transcript_26200,F02_transcript_37615,F01_transcript_43491,F01_transcript_40889,F01_transcript_413,F02_transcript_36675,F02_transcript_81778,F01_transcript_52465,F02_transcript_1660,F01_transcript_26040,F01_transcript_8793,F02_transcript_61642,F02_tr…
YL1 nuclear protein C-terminal domain	F01_transcript_8504,F01_transcript_55465,F01_transcript_11452
Peptidase family C69	F01_transcript_22130,F02_transcript_5037,F02_transcript_12702,F02_transcript_13302,F01_transcript_69174
Immunoglobulin I-set domain	F02_transcript_89510,F02_transcript_3266,F02_transcript_47143,F02_transcript_54493,F02_transcript_88243,F02_transcript_80764,F02_transcript_32321,F01_transcript_66798,F02_transcript_64563,F02_transcript_37336,F02_transcript_66675,F02_transcript_46009,F02_transcript_10613,F02_transcript_44830,F02_transcript_93792,F01_transcript_57645,F01_transcript_35708,F02_transcript_79267,F01_transcript_69812,F…
Utp25, U3 small nucleolar RNA-associated SSU processome protein 25	F01_transcript_26811
Transcription factor S-II (TFIIS)	F02_transcript_53163,F01_transcript_25565,F01_transcript_54718,F01_transcript_38534,F01_transcript_57357,F02_transcript_34851,F01_transcript_69051,F02_transcript_14146,F01_transcript_70131,F02_transcript_68147,F02_transcript_56781,F02_transcript_19403,F02_transcript_36095,F02_transcript_53249,F02_transcript_88529,F02_transcript_37018
Proteasome stabiliser	F01_transcript_41100
Human growth factor-like EGF	F02_transcript_13483,F01_transcript_59400,F02_transcript_55917,F02_transcript_61657,F02_transcript_45861,F01_transcript_31001,F01_transcript_1560,F02_transcript_86784,F01_transcript_47876,F02_transcript_3258,F02_transcript_43491,F01_transcript_29358,F02_transcript_43879,F02_transcript_44946,F02_transcript_5482,F02_transcript_46970,F02_transcript_85874,F02_transcript_28473,F01_transcript_42526,F01…
Vascular protein family Vasculin-like 1	F01_transcript_56691,F01_transcript_46252,F02_transcript_76561,F01_transcript_122
S-adenosylmethionine synthetase, N-terminal domain	F02_transcript_3323,F01_transcript_6355,F01_transcript_22277
Small cytokines (intecrine/chemokine), interleukin-8 like	F01_transcript_3271,F01_transcript_12868,F02_transcript_18685,F01_transcript_24695,F02_transcript_66303,F02_transcript_78374,F01_transcript_64332,F02_transcript_18007,F01_transcript_40905,F01_transcript_27127,F01_transcript_21566,F01_transcript_12220,F01_transcript_14606,F02_transcript_36251,F02_transcript_65682,F02_transcript_19562,F01_transcript_14161,F02_transcript_6323,F02_transcript_33013,F0…
ATP synthase (C/AC39) subunit	F02_transcript_47092,F02_transcript_35620,F01_transcript_1016,F01_transcript_20959,F01_transcript_58627,F01_transcript_25075,F02_transcript_79114
Parkin co-regulated protein	F02_transcript_77455,F02_transcript_74120,F02_transcript_69984,F02_transcript_50347,F02_transcript_81734,F02_transcript_990
Exportin 1-like protein	F02_transcript_374,F02_transcript_39377,F02_transcript_60083,F02_transcript_72631,F01_transcript_39872,F02_transcript_59497,F01_transcript_381,F02_transcript_36689,F01_transcript_145,F02_transcript_876,F02_transcript_990,F01_transcript_69806
Nuclear condensing complex subunits, C-term domain	F01_transcript_36061,F02_transcript_78877,F02_transcript_457,F01_transcript_70478
R3H-associated N-terminal domain	F01_transcript_66943,F02_transcript_76053
Zinc-ribbon	F01_transcript_41764,F01_transcript_38840,F01_transcript_5690
Domain of unknown function (DUF4249)	F02_transcript_80747
Circadian-associated transcriptional repressor	F01_transcript_2352,F01_transcript_445,F02_transcript_11243,F01_transcript_53999,F01_transcript_42287,F02_transcript_57358,F02_transcript_5418
P53 tetramerisation motif	F01_transcript_32069,F02_transcript_7427,F02_transcript_81813,F02_transcript_51611,F01_transcript_55481,F02_transcript_56205
Histone-binding protein RBBP4 or subunit C of CAF1 complex	F02_transcript_83689,F02_transcript_12576,F01_transcript_9362,F02_transcript_10969
3' exoribonuclease family, domain 1	F01_transcript_63250,F02_transcript_35734,F02_transcript_17926,F02_transcript_17519,F02_transcript_73606,F02_transcript_6922,F01_transcript_12083,F02_transcript_90988,F02_transcript_30101,F01_transcript_68524
I2-superfamily conotoxins	F01_transcript_38087,F01_transcript_44974
PDGF/VEGF domain	F01_transcript_19934,F02_transcript_6806,F02_transcript_93161,F02_transcript_61776,F02_transcript_11744,F01_transcript_62762,F02_transcript_56671,F01_transcript_68162,F02_transcript_49884,F02_transcript_52664,F02_transcript_12866,F02_transcript_9741,F01_transcript_738,F02_transcript_86869,F01_transcript_54964
Molybdopterin oxidoreductase	F02_transcript_5886
Ribonuclease T2 family	F01_transcript_9865,F02_transcript_63931,F02_transcript_80225,F02_transcript_88344
Histone-like transcription factor (CBF/NF-Y) and archaeal histone	F02_transcript_19585,F02_transcript_72609,F02_transcript_88241,F02_transcript_20820,F01_transcript_52596,F01_transcript_40886,F02_transcript_47032,F02_transcript_68177,F02_transcript_41943,F02_transcript_16053,F01_transcript_24754,F01_transcript_11596,F02_transcript_16837,F02_transcript_10763,F02_transcript_68867,F02_transcript_19299,F01_transcript_53504,F02_transcript_31909,F01_transcript_35505,…
CSN8/PSMD8/EIF3K family	F02_transcript_19411,F01_transcript_63299,F01_transcript_50264,F02_transcript_18300,F01_transcript_14411,F02_transcript_18382,F01_transcript_9692,F02_transcript_20220,F01_transcript_65009,F02_transcript_13278,F02_transcript_55824,F01_transcript_12832
Y_Y_Y domain	F01_transcript_1,F02_transcript_38204,F02_transcript_30942,F02_transcript_90179,F01_transcript_21582,F02_transcript_27005,F02_transcript_2,F02_transcript_47987,F02_transcript_45351
Ribosomal protein S13/S18	F01_transcript_49229,F01_transcript_14478
RNA polymerases M/15 Kd subunit	F02_transcript_79704,F01_transcript_49026,F02_transcript_89819,F02_transcript_27857,F02_transcript_56289,F01_transcript_69931,F02_transcript_19403,F02_transcript_87710,F02_transcript_66660,F01_transcript_46186
Shugoshin C terminus	F02_transcript_9181,F01_transcript_4897,F01_transcript_31958
5-formyltetrahydrofolate cyclo-ligase family	F02_transcript_83719
Synapsin, N-terminal domain	F02_transcript_49560,F02_transcript_3265,F02_transcript_68188,F02_transcript_8112,F02_transcript_2171,F02_transcript_87222,F02_transcript_1676,F02_transcript_68258
Protein of unknown function (DUF667)	F01_transcript_71613,F02_transcript_37116
Domain of unknown function (DUF4578)	F01_transcript_30598
Potential DNA-binding domain	F01_transcript_6033,F02_transcript_59286,F02_transcript_47076,F01_transcript_66746,F01_transcript_20311,F01_transcript_2924,F01_transcript_6489
Domain of unknown function (DUF758)	F01_transcript_20737,F01_transcript_2532,F02_transcript_76497,F02_transcript_86760,F02_transcript_87621,F01_transcript_55520
BAR domain of APPL family	F01_transcript_30384,F01_transcript_31279,F02_transcript_31714,F02_transcript_77340,F01_transcript_24295,F02_transcript_47152,F02_transcript_999,F02_transcript_74513,F02_transcript_419,F01_transcript_33437,F01_transcript_70001,F02_transcript_376,F02_transcript_28533,F02_transcript_26998,F02_transcript_1143,F02_transcript_80902,F01_transcript_26159,F01_transcript_31729,F01_transcript_218,F02_trans…
Glycosyltransferase family 6	F01_transcript_27606,F01_transcript_65436,F02_transcript_81031,F02_transcript_6522,F02_transcript_69879,F01_transcript_21451,F02_transcript_30961,F01_transcript_41116
HMG-box domain	F01_transcript_2006,F02_transcript_92982,F02_transcript_37671,F01_transcript_58099,F01_transcript_8404,F02_transcript_32656,F02_transcript_10009,F02_transcript_91656,F02_transcript_81773,F01_transcript_36111,F02_transcript_10782,F01_transcript_38436,F01_transcript_58036,F02_transcript_63452,F01_transcript_1977,F02_transcript_61974,F02_transcript_4920,F02_transcript_90649,F02_transcript_4484,F02_t…
Bromodomain extra-terminal - transcription regulation	F02_transcript_42824,F02_transcript_41838,F01_transcript_67614,F01_transcript_27449,F02_transcript_35900,F02_transcript_74887,F01_transcript_30714,F02_transcript_58489,F02_transcript_35380,F02_transcript_49977,F01_transcript_20377,F02_transcript_49348,F02_transcript_92355,F02_transcript_57506,F02_transcript_34486
Sorting nexin C terminal	F02_transcript_50798,F01_transcript_38898,F02_transcript_84811,F02_transcript_77244,F01_transcript_21192,F02_transcript_158,F02_transcript_26380,F02_transcript_926,F01_transcript_45001,F02_transcript_64380,F02_transcript_34943
Tti2 family	F01_transcript_2213,F02_transcript_76078
Domain of unknown function (DUF4440)	F01_transcript_2007,F02_transcript_32660,F02_transcript_32154,F02_transcript_77011,F02_transcript_45463,F02_transcript_48005,F02_transcript_47238,F02_transcript_3607,F02_transcript_74881,F02_transcript_62651,F02_transcript_7976,F01_transcript_46128,F02_transcript_886,F02_transcript_1058,F02_transcript_45682,F02_transcript_8086,F01_transcript_37284,F02_transcript_30222,F01_transcript_72055,F02_tra…
Retinal Maintenance	F02_transcript_67445
Ribosomal L40e family	F02_transcript_87834,F01_transcript_14765,F02_transcript_22814
Zinc knuckle	F01_transcript_50098,F01_transcript_8579,F02_transcript_82906,F01_transcript_10207,F01_transcript_68787,F01_transcript_32156,F02_transcript_163,F01_transcript_72144,F01_transcript_42501,F02_transcript_4352,F01_transcript_40946,F02_transcript_90521,F01_transcript_7875,F02_transcript_14227,F02_transcript_7630,F01_transcript_6739,F02_transcript_15055,F01_transcript_21321,F01_transcript_45893,F01_tra…
YtxH-like protein	F02_transcript_43303
Peptidase M60, enhancin and enhancin-like	F02_transcript_71821
PMP-22/EMP/MP20/Claudin tight junction	F02_transcript_48264,F01_transcript_5540,F02_transcript_6425,F02_transcript_14347,F01_transcript_6302,F02_transcript_60319,F02_transcript_26313,F02_transcript_63300,F02_transcript_16829,F02_transcript_2234,F01_transcript_44403,F01_transcript_30366,F01_transcript_38961,F02_transcript_43924,F02_transcript_10012,F02_transcript_58576,F02_transcript_61973,F02_transcript_6887,F01_transcript_46737,F02_t…
Protein of unknown function (DUF2462)	F01_transcript_14898,F02_transcript_50936
Putative GTPase activating protein for Arf	F01_transcript_30384,F02_transcript_252,F02_transcript_47155,F02_transcript_9584,F01_transcript_31279,F02_transcript_37635,F02_transcript_31714,F02_transcript_6545,F02_transcript_999,F02_transcript_36144,F01_transcript_2798,F02_transcript_74513,F01_transcript_1154,F01_transcript_33437,F01_transcript_6890,F01_transcript_57495,F01_transcript_19292,F01_transcript_41072,F02_transcript_376,F02_transcr…
Protein of unknown function (DUF3128)	F01_transcript_30533
Protein of unknown function (DUF726)	F02_transcript_67734,F02_transcript_87359
Deoxyribonuclease II	F02_transcript_58293,F02_transcript_43377
Protein of unknown function, DUF393	F01_transcript_42079
Fis1 C-terminal tetratricopeptide repeat	F02_transcript_41920,F01_transcript_57121,F01_transcript_68274,F02_transcript_6361,F01_transcript_33019,F01_transcript_5510,F02_transcript_86516,F02_transcript_58744,F02_transcript_8511,F02_transcript_14337,F01_transcript_33125,F01_transcript_65704,F01_transcript_44209,F01_transcript_28403,F01_transcript_32518,F02_transcript_42251
Ku70/Ku80 beta-barrel domain	F01_transcript_61040,F02_transcript_82915,F01_transcript_4824,F02_transcript_6602
Uncharacterized conserved protein H4 (DUF2046)	F02_transcript_41052,F02_transcript_80343,F01_transcript_2930,F01_transcript_22097,F02_transcript_64364,F01_transcript_45379,F01_transcript_26415,F02_transcript_75820
Cupin-like domain	F01_transcript_22250,F02_transcript_64757,F02_transcript_80943,F02_transcript_25790,F01_transcript_9625,F02_transcript_62348,F02_transcript_35897,F02_transcript_74775,F02_transcript_76879,F02_transcript_13922,F02_transcript_63778,F02_transcript_57867,F02_transcript_72396,F02_transcript_9416,F02_transcript_12838,F01_transcript_71583
Mpp10 protein	F02_transcript_6642
Cytochrome c oxidase assembly protein COX16	F02_transcript_20563,F02_transcript_84961
Transducer of regulated CREB activity middle domain	F02_transcript_79564,F02_transcript_92100
Adenovirus E3 region protein CR1	F02_transcript_54493,F01_transcript_66798,F01_transcript_3476,F02_transcript_42020,F02_transcript_13827,F02_transcript_2390,F01_transcript_50472,F02_transcript_2662,F02_transcript_2807,F02_transcript_2242,F02_transcript_7052,F02_transcript_80304,F02_transcript_89099,F01_transcript_36727
Endoplasmic Reticulum-Golgi Intermediate Compartment (ERGIC)	F01_transcript_50102,F02_transcript_39452,F01_transcript_67251,F02_transcript_43959
THRAP3/BCLAF1 family	F02_transcript_35797,F02_transcript_68070,F02_transcript_83963,F02_transcript_61061,F02_transcript_86666,F02_transcript_908,F01_transcript_55440,F02_transcript_93738,F02_transcript_92773,F01_transcript_78,F01_transcript_19638,F02_transcript_65223,F02_transcript_60681,F02_transcript_41083,F02_transcript_57949,F01_transcript_3541,F01_transcript_2214,F02_transcript_43873
Intraflagellar transport complex B protein 46 C terminal	F01_transcript_72609,F02_transcript_16148
Pex26 protein	F01_transcript_62923
SNARE-complex protein Syntaxin-18 N-terminus	F01_transcript_11807
3' exoribonuclease family, domain 2	F02_transcript_35734,F02_transcript_17926,F02_transcript_17519,F02_transcript_73606,F02_transcript_6922,F02_transcript_90988,F02_transcript_30101,F01_transcript_68524
Animal haem peroxidase	F01_transcript_5347,F02_transcript_2636,F02_transcript_88247,F01_transcript_28924,F01_transcript_68395,F02_transcript_25136
Domain of unknown function (DUF4517)	F01_transcript_9375,F02_transcript_47569,F02_transcript_88541,F01_transcript_46659,F01_transcript_35230
PAPA-1-like conserved region	F01_transcript_6358
Serpentine type 7TM GPCR chemoreceptor Sri	F01_transcript_49944,F02_transcript_86364,F02_transcript_14077
Dickkopf N-terminal cysteine-rich region	F02_transcript_53409,F01_transcript_11161,F02_transcript_13615,F01_transcript_28288,F01_transcript_44566
SWIB/MDM2 domain	F01_transcript_36846,F01_transcript_20068,F02_transcript_76132,F01_transcript_29948,F01_transcript_67490,F01_transcript_965,F01_transcript_72481,F01_transcript_2029,F02_transcript_72996,F01_transcript_48603,F01_transcript_54789,F01_transcript_26334,F02_transcript_25563,F01_transcript_36399
Solute carrier (proton/amino acid symporter), TRAMD3 or PAT1	F02_transcript_86581
Gamma interferon inducible lysosomal thiol reductase (GILT)	F01_transcript_67128,F02_transcript_17216
APC basic domain	F01_transcript_23268,F02_transcript_43860,F02_transcript_79153,F02_transcript_29361
Muscular LMNA-interacting protein	F02_transcript_38643,F02_transcript_2648,F01_transcript_24502,F01_transcript_59141,F02_transcript_1623,F01_transcript_50129,F02_transcript_74515
ALG6, ALG8 glycosyltransferase family	F01_transcript_64891,F01_transcript_5533
Ribosomal silencing factor during starvation	F01_transcript_12593
XLF-Cernunnos, XRcc4-like factor, NHEJ component	F02_transcript_61690
Ribosomal protein S26e	F01_transcript_15362,F01_transcript_15277,F01_transcript_16311
UAA transporter family	F01_transcript_34217,F02_transcript_27244,F02_transcript_10237,F01_transcript_8411,F01_transcript_69083,F02_transcript_10499,F01_transcript_44227,F02_transcript_33611,F02_transcript_81020,F01_transcript_37189,F01_transcript_52045,F02_transcript_54659,F01_transcript_37434,F01_transcript_21053,F02_transcript_38417,F02_transcript_57775,F01_transcript_4093,F02_transcript_75315,F01_transcript_64379,F0…
Vps51/Vps67	F02_transcript_83012,F01_transcript_26050,F02_transcript_3032,F01_transcript_49776,F01_transcript_70421,F01_transcript_34870,F01_transcript_28076,F02_transcript_64091,F01_transcript_32337,F02_transcript_45192,F02_transcript_85030,F01_transcript_2245
YT521-B-like domain	F02_transcript_89910,F02_transcript_3935,F02_transcript_73559,F02_transcript_75406,F02_transcript_1739,F01_transcript_46579,F01_transcript_35909,F02_transcript_28997,F02_transcript_34674,F02_transcript_31954
Mitochondrial ATPase inhibitor, IATP	F02_transcript_53614,F01_transcript_31183,F01_transcript_14277,F01_transcript_13895
3-Oxoacyl-[acyl-carrier-protein (ACP)] synthase III	F01_transcript_66753,F01_transcript_3953
Oxoglutarate and iron-dependent oxygenase degradation C-term	F02_transcript_64039
Electron transfer flavoprotein FAD-binding domain	F02_transcript_15085
Neutral/alkaline non-lysosomal ceramidase, C-terminal	F01_transcript_70814
RNA polymerase II-binding domain.	F02_transcript_31846,F01_transcript_7568,F02_transcript_78590,F02_transcript_49773,F02_transcript_2835,F02_transcript_61505,F01_transcript_34037,F02_transcript_201,F02_transcript_60756,F01_transcript_31498,F01_transcript_15170,F02_transcript_84047
Domain of unknown function (DUF1908)	F02_transcript_52933,F02_transcript_59445,F01_transcript_34003,F02_transcript_92625
PDZ domain of MCC-2 bdg protein for Usher syndrome	F01_transcript_57031,F02_transcript_70019,F02_transcript_88410,F02_transcript_28826,F02_transcript_48788
Glucosidase II beta subunit-like protein	F01_transcript_39856,F02_transcript_90633,F01_transcript_3796,F02_transcript_78871,F01_transcript_42021,F01_transcript_66629,F02_transcript_63651,F02_transcript_10640
DMAP1-binding Domain	F02_transcript_30033,F02_transcript_54794,F02_transcript_170
STAG domain	F01_transcript_24318,F02_transcript_53,F02_transcript_65735
Transcription factor COE1 DNA-binding domain	F02_transcript_37617,F02_transcript_79996,F02_transcript_3548,F01_transcript_66678,F02_transcript_42442,F02_transcript_27793,F02_transcript_33629,F01_transcript_46291,F02_transcript_43529,F01_transcript_31861,F02_transcript_89506
Respiratory-chain NADH dehydrogenase 51 Kd subunit	F02_transcript_40078
Domain of unknown function (DUF3524)	F02_transcript_51547
Glucosidase II beta subunit-like	F01_transcript_42021,F02_transcript_10640
Domain of unknown function (DUF4502)	F02_transcript_3748,F02_transcript_26795
Guanylate-binding protein, N-terminal domain	F02_transcript_52366,F01_transcript_68330,F02_transcript_3768,F01_transcript_20654,F01_transcript_21032,F01_transcript_29331,F01_transcript_69151,F01_transcript_47984,F02_transcript_64583,F02_transcript_65772,F02_transcript_41214,F02_transcript_92857,F01_transcript_24268,F02_transcript_5080,F01_transcript_34966,F01_transcript_37395,F01_transcript_2989,F02_transcript_79909,F01_transcript_40131,F01…
Ribosomal protein S21e	F02_transcript_80240,F02_transcript_21514
Xylanase inhibitor N-terminal	F01_transcript_6903,F01_transcript_61502,F01_transcript_8511,F02_transcript_2265
Required for nuclear transport of RNA pol II C-terminus 1	F02_transcript_74935,F02_transcript_47693,F02_transcript_74120,F02_transcript_33335,F01_transcript_1553,F02_transcript_83061,F02_transcript_50347,F02_transcript_91430,F02_transcript_89612,F02_transcript_457,F01_transcript_33064,F02_transcript_25886,F02_transcript_29625,F01_transcript_38386,F02_transcript_55418
PRP38 family	F02_transcript_42467,F02_transcript_16133
C-terminal associated domain of TOPRIM	F02_transcript_80365,F01_transcript_52624
Lysyl oxidase	F02_transcript_57545,F02_transcript_50362,F01_transcript_68406,F02_transcript_45352,F02_transcript_48404,F01_transcript_64430,F01_transcript_24324,F02_transcript_62362,F02_transcript_55983,F01_transcript_19273,F02_transcript_60208,F02_transcript_2032,F02_transcript_9647,F02_transcript_85005,F01_transcript_6153,F01_transcript_34380,F01_transcript_28889,F02_transcript_3120,F01_transcript_65825,F01_…
MutS family domain IV	F02_transcript_72500,F02_transcript_85379,F01_transcript_37376
Helically-extended SH3 domain	F01_transcript_45641,F01_transcript_24861,F02_transcript_39210,F01_transcript_2856,F02_transcript_35367,F02_transcript_5023
Conserved region of unknown function on GLTSCR protein	F02_transcript_80188,F02_transcript_68248,F02_transcript_72271,F02_transcript_64684
BAR domain	F01_transcript_30384,F02_transcript_10336,F02_transcript_31714,F02_transcript_57379,F02_transcript_10447,F01_transcript_62566,F02_transcript_41862,F01_transcript_3676,F02_transcript_74513,F02_transcript_65039,F02_transcript_2368,F02_transcript_376,F02_transcript_28533,F02_transcript_26998,F02_transcript_40159,F01_transcript_1001,F01_transcript_31729,F02_transcript_77444,F02_transcript_631,F02_tra…
DIL domain	F01_transcript_71355,F01_transcript_55046,F02_transcript_57602,F02_transcript_92494,F02_transcript_39677,F01_transcript_119,F02_transcript_43181,F02_transcript_56111,F01_transcript_21925,F01_transcript_51426,F02_transcript_69135,F02_transcript_86430,F02_transcript_59755,F01_transcript_51641,F01_transcript_42130,F02_transcript_71081,F02_transcript_38652,F01_transcript_56805
Popeye protein conserved region	F02_transcript_88403,F02_transcript_54034
Nse1 non-SMC component of SMC5-6 complex	F02_transcript_85616,F01_transcript_11348
Heterokaryon incompatibility protein Het-C	F02_transcript_33265
Nucleotide hydrolase	F01_transcript_11620
Brain specific membrane anchored protein	F02_transcript_14519,F02_transcript_4607,F02_transcript_55327
Coenzyme A transferase	F02_transcript_5223,F02_transcript_9216
WSTF, HB1, Itc1p, MBD9 motif 1	F01_transcript_45430,F01_transcript_60361,F02_transcript_67,F02_transcript_1442,F02_transcript_69804,F02_transcript_65799
COMMD1 N-terminal domain	F01_transcript_13709
XRCC1 N terminal domain	F01_transcript_1960,F02_transcript_66532
S1-like	F02_transcript_86594,F02_transcript_75297,F02_transcript_258,F02_transcript_70973,F02_transcript_39758,F02_transcript_683,F02_transcript_67808,F02_transcript_47454
Uncharacterised protein family (UPF0193)	F01_transcript_35497
Squalene/phytoene synthase	F01_transcript_23549,F01_transcript_25355,F01_transcript_11424,F02_transcript_79059,F02_transcript_36320,F02_transcript_17043
OTU-like cysteine protease	F02_transcript_80100,F01_transcript_64479,F02_transcript_90716,F01_transcript_58447,F02_transcript_59513,F02_transcript_37885,F02_transcript_51684,F02_transcript_23,F02_transcript_32009,F01_transcript_10306,F02_transcript_48478,F02_transcript_2766,F02_transcript_2877,F01_transcript_56557,F02_transcript_8231,F02_transcript_91,F02_transcript_10603,F02_transcript_604,F02_transcript_57693,F02_transcr…
Las17-binding protein actin regulator	F01_transcript_7156,F01_transcript_36181
Pancreatic ribonuclease	F02_transcript_54219,F02_transcript_15752,F02_transcript_42711,F01_transcript_22121,F02_transcript_51530,F02_transcript_14791,F02_transcript_63933,F02_transcript_5574,F02_transcript_71044,F01_transcript_68617
Dihydroprymidine dehydrogenase domain II, 4Fe-4S cluster	F02_transcript_1518
Mitochondrial ribosomal protein S23	F02_transcript_73362
Domain of unknown function (DUF3350)	F02_transcript_84213,F01_transcript_347,F01_transcript_34837
L27_N	F01_transcript_47766
Tight junction protein, Claudin-like	F02_transcript_84668,F02_transcript_7631,F01_transcript_28722
Fcf1	F01_transcript_27990,F01_transcript_60763,F01_transcript_20028,F01_transcript_68238
Domain of unknown function (DUF4748)	F02_transcript_33931
Nuclear receptor-interacting protein 1 repression 1	F02_transcript_93,F01_transcript_45862
Wyosine base formation	F01_transcript_65516,F02_transcript_73588
EPTP domain	F01_transcript_72233,F02_transcript_33864,F01_transcript_58892,F02_transcript_50704,F02_transcript_9496,F02_transcript_34571,F02_transcript_38188,F02_transcript_5411,F02_transcript_37981,F02_transcript_6494,F02_transcript_25629,F02_transcript_91850
Intra-flagellar transport protein 57	F01_transcript_49381,F02_transcript_15708
Planctomycete extracellular	F01_transcript_63613,F02_transcript_74196
6-bladed beta-propeller	F02_transcript_53965,F02_transcript_43326,F02_transcript_8471,F02_transcript_72168,F01_transcript_49383,F02_transcript_63613,F02_transcript_1059,F02_transcript_1502,F02_transcript_1083,F02_transcript_1200,F02_transcript_43952,F02_transcript_56585,F02_transcript_31062,F02_transcript_137,F01_transcript_22327
Up-frameshift suppressor 2	F02_transcript_80948,F02_transcript_32340
DOMON domain	F01_transcript_70785,F02_transcript_29187,F02_transcript_5521,F01_transcript_7572,F02_transcript_67710,F01_transcript_22926,F02_transcript_85636,F01_transcript_57179
Ciliary BBSome complex subunit 2, C-terminal	F01_transcript_30687
WGR domain	F02_transcript_5789,F02_transcript_1481,F02_transcript_7741,F02_transcript_90132
RAI1 like PD-(D/E)XK nuclease	F01_transcript_7123
Polysaccharide biosynthesis C-terminal domain	F02_transcript_6951
Sugar efflux transporter for intercellular exchange	F02_transcript_3319,F01_transcript_44182
Methyltransferase small domain	F01_transcript_37570,F01_transcript_4310,F01_transcript_53097,F01_transcript_66591,F02_transcript_31673,F02_transcript_31728,F02_transcript_65629,F02_transcript_83041,F01_transcript_36102,F02_transcript_30000,F02_transcript_92493,F02_transcript_49539,F01_transcript_62536,F02_transcript_48304,F01_transcript_51409,F01_transcript_57984,F02_transcript_15597,F01_transcript_12363,F02_transcript_12789,F…
ERG2 and Sigma1 receptor like protein	F01_transcript_60977
LSM-interacting associated unstructured	F02_transcript_75343,F02_transcript_39883
Uncharacterised conserved protein (DUF2371)	F01_transcript_47472,F01_transcript_22894
Inhibitor of Apoptosis domain	F02_transcript_28971,F02_transcript_8832,F02_transcript_68124,F02_transcript_48279,F02_transcript_75979,F02_transcript_84441,F02_transcript_11759,F01_transcript_6686,F02_transcript_32196,F01_transcript_5465
DNA replication regulator SLD3	F01_transcript_68028
Bacillus haemolytic enterotoxin (HBL)	F01_transcript_31673
Putative peptidoglycan binding domain	F02_transcript_58206,F02_transcript_50913,F02_transcript_30173,F01_transcript_1948,F02_transcript_1899,F01_transcript_26200,F01_transcript_43491,F01_transcript_40889,F02_transcript_36675,F02_transcript_81778,F01_transcript_52465,F02_transcript_1660,F01_transcript_8793,F02_transcript_61642,F02_transcript_12224,F02_transcript_45744,F02_transcript_30880,F01_transcript_50310,F02_transcript_2856
Hedgehog signalling target	F02_transcript_65962,F01_transcript_72478
TMEM240 family	F02_transcript_36055,F02_transcript_87878
Death-associated protein	F02_transcript_13403,F02_transcript_14879,F01_transcript_48721,F02_transcript_16966,F01_transcript_29176,F02_transcript_30526,F02_transcript_12704,F01_transcript_36559,F01_transcript_12720,F01_transcript_9907,F01_transcript_12178,F02_transcript_88315
Polo kinase kinase	F01_transcript_19371,F01_transcript_27939,F02_transcript_42017,F02_transcript_64318,F01_transcript_61778,F01_transcript_25237,F02_transcript_48633,F01_transcript_43413
Glycosyl hydrolase family 30 TIM-barrel domain	F02_transcript_58110,F01_transcript_36851,F02_transcript_9787
ADP-ribosylation factor family	F01_transcript_1717,F02_transcript_13048,F02_transcript_65310,F02_transcript_6581,F01_transcript_26801,F02_transcript_49647,F01_transcript_1380,F01_transcript_9100,F01_transcript_9137,F02_transcript_4685,F01_transcript_41512,F01_transcript_58008,F01_transcript_7232,F02_transcript_27366,F02_transcript_61324,F01_transcript_419,F01_transcript_47931,F02_transcript_41451,F01_transcript_45885,F02_trans…
Mitochondrial ATP synthase epsilon chain	F02_transcript_78434
Integrin beta cytoplasmic domain	F01_transcript_67013,F01_transcript_35138,F01_transcript_55595,F02_transcript_92464,F01_transcript_31894,F02_transcript_41745,F02_transcript_33057,F02_transcript_83460,F02_transcript_944,F01_transcript_45670,F01_transcript_57663,F02_transcript_80776,F02_transcript_37818,F02_transcript_88063,F02_transcript_6567,F02_transcript_1432,F01_transcript_51365,F01_transcript_27880,F01_transcript_814,F01_tr…
Tetratricopeptide repeat	F01_transcript_24072,F02_transcript_70514,F02_transcript_80385,F02_transcript_15073,F01_transcript_52572,F01_transcript_182,F02_transcript_36137,F01_transcript_69574,F02_transcript_82501,F02_transcript_41920,F02_transcript_51105,F01_transcript_1905,F02_transcript_90744,F01_transcript_49669,F02_transcript_47158,F01_transcript_57121,F02_transcript_85884,F01_transcript_23094,F02_transcript_54352,F01…
40S ribosomal protein SA C-terminus	F02_transcript_16836,F01_transcript_24667,F01_transcript_25401
Joubert syndrome-associated	F02_transcript_65493
Serpin (serine protease inhibitor)	F01_transcript_53444,F01_transcript_8176,F01_transcript_45073,F02_transcript_13423,F01_transcript_39501,F01_transcript_10252,F02_transcript_52072,F01_transcript_30978,F02_transcript_14972,F02_transcript_54858,F02_transcript_80253,F02_transcript_79195,F02_transcript_55479,F02_transcript_72398,F01_transcript_56346,F01_transcript_37481,F02_transcript_11552,F02_transcript_72743,F02_transcript_47737,F…
Histone deacetylase domain	F02_transcript_55532,F01_transcript_51551,F02_transcript_56461,F02_transcript_68187,F02_transcript_581,F02_transcript_53071,F02_transcript_25201,F01_transcript_5187,F01_transcript_28460,F02_transcript_83607,F02_transcript_63467,F02_transcript_42910,F01_transcript_47742,F01_transcript_61744,F01_transcript_60728,F02_transcript_58385,F01_transcript_65018,F02_transcript_93432,F02_transcript_42409,F02…
Mitochondrial import receptor subunit TOM6 homolog	F02_transcript_20607
SPT2 chromatin protein	F02_transcript_37429,F01_transcript_2465,F01_transcript_30610,F01_transcript_27075,F02_transcript_76051
GTP-binding protein TrmE N-terminus	F02_transcript_58481,F02_transcript_64581
Proline racemase	F01_transcript_28666,F01_transcript_65702
Diacylglycerol kinase N-terminus	F01_transcript_903
OAR domain	F01_transcript_50603,F02_transcript_12756,F02_transcript_13289,F02_transcript_54652,F01_transcript_6216,F01_transcript_72138
Adenylate and Guanylate cyclase catalytic domain	F02_transcript_55250,F01_transcript_5520,F02_transcript_797,F02_transcript_50859,F02_transcript_1352,F02_transcript_42022,F02_transcript_89066,F02_transcript_91017,F01_transcript_71250,F01_transcript_65699,F01_transcript_1511,F02_transcript_87067,F02_transcript_37303,F02_transcript_44597,F02_transcript_89021,F02_transcript_63740,F01_transcript_46933,F01_transcript_274,F02_transcript_35832,F01_tra…
HELP motif	F02_transcript_40902,F02_transcript_71618,F02_transcript_28555,F01_transcript_58175,F02_transcript_25408,F02_transcript_2842,F02_transcript_36559,F01_transcript_3012,F02_transcript_69609,F02_transcript_78996,F01_transcript_62342
Fibrinogen beta and gamma chains, C-terminal globular domain	F02_transcript_3750,F02_transcript_28405,F01_transcript_35592,F02_transcript_81796,F01_transcript_20667,F02_transcript_30563,F01_transcript_62767,F02_transcript_59203,F01_transcript_35607,F01_transcript_64224,F01_transcript_32646,F02_transcript_45394,F01_transcript_2762,F02_transcript_60115,F01_transcript_65706,F02_transcript_57010,F01_transcript_11713,F02_transcript_44195,F01_transcript_25806,F0…
Transmembrane protein 223	F02_transcript_25680
TRAF-like zinc-finger	F02_transcript_54893,F02_transcript_6003,F02_transcript_4474,F02_transcript_45765,F02_transcript_46987,F02_transcript_82580,F02_transcript_88220
Conserved hypothetical protein 95	F01_transcript_53097,F01_transcript_36102,F01_transcript_57984,F01_transcript_12363,F01_transcript_57342,F01_transcript_6068
Protein of unknown function, DUF255	F02_transcript_72021,F02_transcript_3367
MIZ/SP-RING zinc finger	F01_transcript_43810,F01_transcript_53749,F02_transcript_59114,F02_transcript_61680,F01_transcript_49384,F02_transcript_80158,F01_transcript_286,F02_transcript_48383,F02_transcript_46887,F02_transcript_84196,F02_transcript_93124,F02_transcript_91212,F02_transcript_92865,F02_transcript_66825,F01_transcript_68822,F02_transcript_74163
Hsp90 protein	F01_transcript_2493,F02_transcript_55959,F01_transcript_32355,F01_transcript_54935,F01_transcript_28796,F01_transcript_2399,F02_transcript_80468,F02_transcript_5548,F02_transcript_5494,F02_transcript_4306,F01_transcript_43759,F01_transcript_24461,F02_transcript_76253,F01_transcript_1752,F02_transcript_4673,F02_transcript_77875
RNA 3'-terminal phosphate cyclase	F01_transcript_41898,F02_transcript_91321,F02_transcript_25889,F02_transcript_8405,F02_transcript_83303,F02_transcript_34260,F02_transcript_16421,F01_transcript_50448
Rotatin, an armadillo repeat protein, centriole functioning	F01_transcript_68421,F02_transcript_13556,F01_transcript_27357
SprT-like zinc ribbon domain	F02_transcript_61703,F02_transcript_45355,F02_transcript_36723,F01_transcript_26276,F02_transcript_60163,F01_transcript_27561,F01_transcript_66820,F02_transcript_42161,F01_transcript_48568
Ham1 family	F02_transcript_18868
AFG1-like ATPase	F02_transcript_58734,F01_transcript_60782
MreB/Mbl protein	F02_transcript_83623,F02_transcript_32864,F02_transcript_74547,F01_transcript_3351,F02_transcript_7986,F01_transcript_47765,F02_transcript_5091,F02_transcript_80317,F02_transcript_58429,F02_transcript_84680,F02_transcript_57438,F02_transcript_6915,F02_transcript_91920,F01_transcript_3884,F02_transcript_85927,F02_transcript_73133,F01_transcript_59604,F01_transcript_6343,F02_transcript_66546,F02_tr…
Poly(ADP-ribose) polymerase catalytic domain	F02_transcript_60185,F02_transcript_73275,F01_transcript_9228,F02_transcript_55670,F02_transcript_71796,F02_transcript_47816,F02_transcript_88217,F01_transcript_40367,F02_transcript_63946,F01_transcript_231,F01_transcript_31,F02_transcript_77811,F01_transcript_2601,F02_transcript_54484,F02_transcript_76009,F02_transcript_66068,F02_transcript_10570,F01_transcript_60322,F02_transcript_37302,F02_tra…
Prokaryotic homologs of the JAB domain	F02_transcript_73599,F02_transcript_76262,F02_transcript_11650,F02_transcript_54905,F02_transcript_3023,F02_transcript_93074,F02_transcript_56218,F01_transcript_11812,F02_transcript_44820,F01_transcript_39514,F01_transcript_1296
Pre-mRNA splicing factor PRP21 like protein	F02_transcript_53683,F02_transcript_4277
Ryanodine Receptor TM 4-6	F02_transcript_58987,F02_transcript_583,F02_transcript_40721,F02_transcript_89660,F02_transcript_57000,F02_transcript_76819
G2F domain	F01_transcript_59400,F01_transcript_335
Rad4 beta-hairpin domain 3	F02_transcript_27527,F02_transcript_63185
ATP-utilising chromatin assembly and remodelling N-terminal	F01_transcript_49389,F02_transcript_67,F02_transcript_16734
VHL box domain	F01_transcript_69314,F02_transcript_26980,F01_transcript_71951,F02_transcript_82264
Sec61beta family	F02_transcript_19315,F01_transcript_13851
Ubiquinol-cytochrome C reductase complex 14kD subunit	F01_transcript_14709
Tetrahydrofolate dehydrogenase/cyclohydrolase, catalytic domain	F02_transcript_84191,F02_transcript_61238,F02_transcript_10696,F01_transcript_20921,F01_transcript_21820,F02_transcript_90708,F02_transcript_90665,F01_transcript_36780
G-protein pathway suppressor	F02_transcript_26968,F02_transcript_8253,F01_transcript_6797,F02_transcript_28742,F02_transcript_13036,F02_transcript_59538,F02_transcript_68136,F02_transcript_11921
beta-N-acetylglucosaminidase	F01_transcript_62,F01_transcript_44112,F01_transcript_67722,F02_transcript_63786,F02_transcript_661,F01_transcript_85,F01_transcript_32147
Mitochondrial glycoprotein	F01_transcript_11532,F01_transcript_11559
SYF2 splicing factor	F02_transcript_17486
Fis1 N-terminal tetratricopeptide repeat	F01_transcript_68274,F01_transcript_44209
Ataxin-2 C-terminal region	F02_transcript_5415,F02_transcript_8164,F02_transcript_499,F01_transcript_29225,F02_transcript_4951,F02_transcript_53962,F02_transcript_8054,F02_transcript_464,F01_transcript_71823,F01_transcript_236,F01_transcript_28842,F02_transcript_80350,F02_transcript_82982,F02_transcript_86250,F02_transcript_16710,F01_transcript_3047,F02_transcript_88246,F02_transcript_31951,F02_transcript_78343,F01_transcr…
LAG1, DNA binding	F02_transcript_57216,F02_transcript_64143,F01_transcript_45417,F02_transcript_62175,F01_transcript_1046
C-terminal extension of sodium/calcium exchanger domain	F01_transcript_38367,F02_transcript_27029
Signal peptide peptidase	F01_transcript_59957,F01_transcript_6149,F01_transcript_6142,F02_transcript_9937,F01_transcript_1721,F02_transcript_3347,F02_transcript_41331,F01_transcript_908,F01_transcript_53200,F01_transcript_64636,F01_transcript_29178
ABC transporter, phosphonate, periplasmic substrate-binding protein	F01_transcript_66858,F02_transcript_6386,F01_transcript_392,F02_transcript_89742,F02_transcript_71571,F01_transcript_4217,F01_transcript_64155
Nrap protein domain 1	F02_transcript_1347,F02_transcript_37218
Origin recognition complex (ORC) subunit 5 C-terminus	F02_transcript_72296
Surfeit locus protein 5 subunit 22 of Mediator complex	F02_transcript_79188,F02_transcript_3253
CH-like domain in sperm protein	F02_transcript_91641
tRNA synthetase class II core domain (G, H, P, S and T)	F01_transcript_2953,F01_transcript_23703,F01_transcript_67329,F02_transcript_28498,F02_transcript_47977,F02_transcript_5605,F01_transcript_4495,F01_transcript_2741,F02_transcript_107,F02_transcript_56955,F02_transcript_56581,F01_transcript_33419,F01_transcript_21979,F02_transcript_91879,F02_transcript_77540,F02_transcript_86747,F01_transcript_19744,F02_transcript_29081
Alpha helical coiled-coil rod protein (HCR)	F02_transcript_37834,F02_transcript_89601
Domain of unknown function (DUF2028)	F02_transcript_91656
beta-amyloid precursor protein C-terminus	F02_transcript_129,F02_transcript_44480,F02_transcript_41854,F01_transcript_803,F01_transcript_225,F01_transcript_22941,F02_transcript_2405,F02_transcript_719,F02_transcript_1835,F02_transcript_47440,F02_transcript_2708,F02_transcript_66234,F02_transcript_584,F01_transcript_37112,F02_transcript_59043,F02_transcript_34947,F02_transcript_28428,F02_transcript_4327,F02_transcript_84920,F01_transcript…
Mob1/phocein family	F02_transcript_8694,F01_transcript_6836,F02_transcript_18954,F01_transcript_6043,F01_transcript_8644,F01_transcript_5108,F02_transcript_89886,F01_transcript_50336,F01_transcript_6758,F02_transcript_25907,F02_transcript_10860,F02_transcript_73642,F02_transcript_9050,F01_transcript_23303,F02_transcript_68290,F02_transcript_11722,F01_transcript_41675,F01_transcript_58777,F01_transcript_34864,F01_tra…
ThiF family	F02_transcript_12687,F02_transcript_40398,F01_transcript_43353,F02_transcript_65012,F02_transcript_50429,F02_transcript_10595,F02_transcript_8481,F01_transcript_67127,F02_transcript_48617,F01_transcript_41324,F02_transcript_12333,F01_transcript_38411,F01_transcript_25369,F02_transcript_31736,F02_transcript_72928,F01_transcript_1630,F01_transcript_35968,F02_transcript_93367,F02_transcript_34597,F0…
NADH:ubiquinone oxidoreductase, NDUFB6/B17 subunit	F01_transcript_13811
T-box transcription factor	F01_transcript_45584,F01_transcript_21606,F02_transcript_4716,F02_transcript_70310,F02_transcript_75617
Biliverdin reductase, catalytic	F01_transcript_60896,F02_transcript_32332,F02_transcript_93796,F02_transcript_4941
Ribosomal protein L23	F02_transcript_19965,F01_transcript_17180,F02_transcript_17058
Phosphoribosyl transferase domain	F02_transcript_14363,F02_transcript_43049,F02_transcript_14127,F02_transcript_8251,F02_transcript_8792,F02_transcript_9780,F02_transcript_88248,F01_transcript_8499,F02_transcript_50420,F01_transcript_5953,F02_transcript_4120,F01_transcript_4659,F01_transcript_22438,F02_transcript_7524,F02_transcript_60605,F02_transcript_59966
Mitochondrial 18 KDa protein (MTP18)	F01_transcript_11954
Meckelin (Transmembrane protein 67)	F01_transcript_21360
Anaphase-promoting complex, subunit 10 (APC10)	F02_transcript_78486,F01_transcript_1371,F01_transcript_1484,F01_transcript_37994,F01_transcript_27795,F02_transcript_35817,F02_transcript_51399,F01_transcript_70993,F01_transcript_62203
SH2 domain	F02_transcript_7967,F01_transcript_34887,F01_transcript_7755,F01_transcript_39692,F01_transcript_57268,F02_transcript_447,F01_transcript_63386,F02_transcript_40668,F02_transcript_8918,F02_transcript_6584,F01_transcript_4312,F01_transcript_62182,F02_transcript_3649,F02_transcript_9298,F01_transcript_20257,F02_transcript_70753,F01_transcript_46386,F01_transcript_31704,F01_transcript_45377,F02_trans…
DnaJ domain	F02_transcript_14366,F02_transcript_76791,F02_transcript_9450,F02_transcript_27335,F02_transcript_16996,F02_transcript_10562,F02_transcript_32742,F02_transcript_55188,F02_transcript_90021,F02_transcript_30229,F01_transcript_3036,F02_transcript_13409,F02_transcript_74373,F02_transcript_61343,F02_transcript_32213,F02_transcript_2763,F01_transcript_60343,F02_transcript_49994,F01_transcript_4333,F01_…
WW domain	F02_transcript_153,F01_transcript_1679,F02_transcript_36451,F02_transcript_41989,F02_transcript_4092,F01_transcript_32791,F02_transcript_602,F02_transcript_54489,F01_transcript_69331,F02_transcript_77837,F02_transcript_76248,F02_transcript_62865,F02_transcript_64273,F02_transcript_52955,F02_transcript_41216,F01_transcript_54470,F02_transcript_4622,F02_transcript_48817,F01_transcript_64705,F02_tra…
FERM C-terminal PH-like domain	F01_transcript_24437,F02_transcript_56584,F02_transcript_39703,F02_transcript_2268,F01_transcript_34141,F02_transcript_4552,F02_transcript_74543,F01_transcript_56870,F01_transcript_38479,F01_transcript_61935,F01_transcript_30285,F02_transcript_38440,F02_transcript_35615,F02_transcript_32771,F02_transcript_70253,F01_transcript_19641,F02_transcript_35694,F02_transcript_4867,F01_transcript_50563,F02…
Peptidase family M48	F01_transcript_66536,F02_transcript_68918,F02_transcript_56835,F01_transcript_2049,F01_transcript_53237
ZPR1 zinc-finger domain	F02_transcript_52507,F02_transcript_7398,F01_transcript_25814
Multiprotein bridging factor 1	F02_transcript_7191,F01_transcript_13028
Tumour protein p53-inducible protein 11	F02_transcript_812,F02_transcript_617,F02_transcript_54213
NMD3 family	F02_transcript_63632,F02_transcript_11796
DREV methyltransferase	F02_transcript_51621,F02_transcript_67181
Transcriptional repressor TCF25	F02_transcript_79223,F02_transcript_73804,F02_transcript_52812,F01_transcript_54425,F02_transcript_71255,F01_transcript_52767,F02_transcript_48824,F02_transcript_69163
KN motif	F02_transcript_218,F02_transcript_2671,F01_transcript_1198,F02_transcript_413,F01_transcript_21244,F01_transcript_34641
Eukaryotic cobalamin-binding protein	F02_transcript_12447
U6-snRNA interacting domain of PrP8	F02_transcript_11
Domain of unknown function (DUF4210)	F02_transcript_78755,F02_transcript_2259,F01_transcript_19482,F02_transcript_415
[truncated: 3,475 more rows]
