# Supplementary material for: Identifying Candidate Genes Involved in the Regulation of Early Growth Using Full-Length Transcriptome and RNA-Seq Analyses of Frontal and Parietal Bones and Vertebral Bones in Bighead Carp (Hypophthalmichthys nobilis)
Source: Front Genet. 2021 Jan 15;11:603454. doi: 10.3389/fgene.2020.603454 (PMC7844397; doi:10.3389/fgene.2020.603454)
Supplement: Supplementary Table 3 — Alternative splicing of non-redundant transcripts in bone tissues of bighead carp. [file Table_3.xlsx]

## Sheet: F01.candidate_AS
QueryName	SubjectName	QhspStart1	QhspEnd1	QhspStart2	QhspEnd2	ShspStart1	ShspEnd1	ShspStart2	ShspEnd2
transcript_31771	gnl|BL_ORD_ID|15333 transcript_37949	246	2091	9	245	456	2301	2	237
transcript_37855	gnl|BL_ORD_ID|10916 transcript_30484	265	1249	3	268	801	1782	4	269
transcript_2058	gnl|BL_ORD_ID|21913 transcript_50677	229	2861	1	232	373	3004	30	260
transcript_41451	gnl|BL_ORD_ID|337 transcript_420	1	1269	1265	2413	3	1271	2662	3810
transcript_47511	gnl|BL_ORD_ID|14770 transcript_36900	196	2052	19	195	1537	3393	266	442
transcript_47903	gnl|BL_ORD_ID|6676 transcript_22211	1	1394	1395	2252	3	1395	2422	3279
transcript_39079	gnl|BL_ORD_ID|33627 transcript_71630	156	1570	3	158	286	1703	3	158
transcript_790	gnl|BL_ORD_ID|10863 transcript_30384	165	3403	1	166	322	3548	1	166
transcript_21731	gnl|BL_ORD_ID|19824 transcript_46701	224	3014	1	224	2707	5500	1058	1281
transcript_403	gnl|BL_ORD_ID|261 transcript_319	1	2151	2150	3888	13	2163	2270	4007
transcript_42354	gnl|BL_ORD_ID|230 transcript_281	1	1573	1571	2057	1651	3223	3626	4112
transcript_22522	gnl|BL_ORD_ID|18653 transcript_44480	1	1077	1074	1904	1	1077	2241	3069
transcript_32578	gnl|BL_ORD_ID|0 transcript_0	3631	7353	2	3632	4978	8700	21	3650
transcript_28243	gnl|BL_ORD_ID|12254 transcript_32087	229	3914	2	230	752	4441	34	262
transcript_50344	gnl|BL_ORD_ID|28546 transcript_62693	124	1812	1	123	249	1937	25	147
transcript_2577	gnl|BL_ORD_ID|6067 transcript_21039	215	2709	2	216	327	2824	1	215
transcript_34870	gnl|BL_ORD_ID|11643 transcript_2245	1	1701	1699	2652	20	1720	1822	2776
transcript_23159	gnl|BL_ORD_ID|14137 transcript_35659	1	2382	2380	3815	1454	3836	4513	5944
transcript_3078	gnl|BL_ORD_ID|11965 transcript_31492	1284	2570	113	1284	1484	2764	155	1327
transcript_48112	gnl|BL_ORD_ID|22359 transcript_2795	1	1593	1593	2402	1	1593	1836	2645
transcript_65677	gnl|BL_ORD_ID|3802 transcript_1020	1	1379	1379	1573	1445	2825	3007	3201
transcript_1429	gnl|BL_ORD_ID|24810 transcript_55458	619	3027	74	620	760	3168	2	549
transcript_45330	gnl|BL_ORD_ID|26051 transcript_57873	1	1640	1640	2523	1	1640	1846	2734
transcript_5419	gnl|BL_ORD_ID|10703 transcript_30074	211	2151	2	215	1367	3307	6	219
transcript_70358	gnl|BL_ORD_ID|11492 transcript_2025	131	2040	1	130	933	2842	679	808
transcript_58988	gnl|BL_ORD_ID|11700 transcript_2340	1	1615	1610	2250	7	1642	2103	2747
transcript_3374	gnl|BL_ORD_ID|11728 transcript_31049	1004	2469	1	1003	1103	2568	1	1003
transcript_6776	gnl|BL_ORD_ID|35182 transcript_5857	209	1996	3	213	336	2122	9	218
transcript_2454	gnl|BL_ORD_ID|19880 transcript_46804	1267	2711	1	1268	1372	2813	1	1268
transcript_5180	gnl|BL_ORD_ID|21215 transcript_49377	350	2193	59	349	480	2316	2	292
transcript_5660	gnl|BL_ORD_ID|34681 transcript_4944	1029	2111	1	1030	1137	2219	2	1031
transcript_37334	gnl|BL_ORD_ID|21215 transcript_49377	345	2282	56	348	524	2460	1	296
transcript_36485	gnl|BL_ORD_ID|11912 transcript_31404	1	2013	2013	3217	1	2040	2187	3394
transcript_63241	gnl|BL_ORD_ID|1120 transcript_8942	136	1441	1	135	336	1641	1	135
transcript_53336	gnl|BL_ORD_ID|7705 transcript_24194	1	1474	1474	2281	1100	2573	2726	3532
transcript_4182	gnl|BL_ORD_ID|4190 transcript_1557	338	2345	73	340	396	2403	2	269
transcript_6355	gnl|BL_ORD_ID|6705 transcript_22277	1	1149	1147	2013	1	1149	2185	3051
transcript_31845	gnl|BL_ORD_ID|16638 transcript_40508	2	2185	2181	2771	18	2220	2449	3039
transcript_44824	gnl|BL_ORD_ID|6634 transcript_22127	328	2089	5	333	499	2251	2	329
transcript_10059	gnl|BL_ORD_ID|12229 transcript_32028	147	1451	2	147	1334	2637	1	146
transcript_236	gnl|BL_ORD_ID|28586 transcript_62764	1425	4165	12	1428	1630	4352	1	1417
transcript_71627	gnl|BL_ORD_ID|16392 transcript_40047	1	1464	1465	2601	554	2017	2123	3260
transcript_1464	gnl|BL_ORD_ID|6761 transcript_22411	522	3055	60	523	631	3163	67	530
transcript_25769	gnl|BL_ORD_ID|3643 transcript_814	1	1553	1552	2058	969	2534	2729	3262
transcript_68274	gnl|BL_ORD_ID|30127 transcript_65704	187	1282	53	187	360	1456	89	223
transcript_8111	gnl|BL_ORD_ID|24071 transcript_53941	241	1733	65	245	703	2194	1	181
transcript_54453	gnl|BL_ORD_ID|4200 transcript_1577	10	1791	1790	2897	2	1783	1908	3014
transcript_61214	gnl|BL_ORD_ID|36248 transcript_21212	545	3060	91	546	643	3158	1	454
transcript_2420	gnl|BL_ORD_ID|15536 transcript_38310	1	1968	1967	2717	1	1974	2100	2852
transcript_12249	gnl|BL_ORD_ID|12250 transcript_32083	157	1023	16	158	328	1193	2	144
transcript_6124	gnl|BL_ORD_ID|24167 transcript_54156	346	1973	7	348	1562	3189	2	343
transcript_4456	gnl|BL_ORD_ID|9592 transcript_27830	363	2318	52	364	676	2632	1	313
transcript_40789	gnl|BL_ORD_ID|14753 transcript_36868	113	2299	1	114	369	2562	137	250
transcript_34468	gnl|BL_ORD_ID|23664 transcript_53168	1	1140	1136	1833	157	1296	1477	2174
transcript_42084	gnl|BL_ORD_ID|4034 transcript_1337	259	2977	2	264	396	3111	17	279
transcript_65277	gnl|BL_ORD_ID|35314 transcript_6124	197	1821	2	198	346	1971	7	205
transcript_1339	gnl|BL_ORD_ID|3731 transcript_934	1	2338	2338	3090	1	2338	2564	3316
transcript_33999	gnl|BL_ORD_ID|3831 transcript_1056	402	3112	5	407	534	3244	2	404
transcript_35889	gnl|BL_ORD_ID|36034 transcript_7534	190	1578	2	191	470	1858	16	205
transcript_30838	gnl|BL_ORD_ID|19989 transcript_47022	2	2218	2213	2631	114	2330	2641	3059
transcript_4954	gnl|BL_ORD_ID|14950 transcript_37248	368	2222	95	368	658	2512	2	275
transcript_66498	gnl|BL_ORD_ID|13380 transcript_34255	115	1746	1	115	558	2189	262	376
transcript_66852	gnl|BL_ORD_ID|276 transcript_335	1	1711	1712	1821	1942	3652	3866	3975
transcript_6736	gnl|BL_ORD_ID|5508 transcript_19886	376	1943	50	376	630	2197	2	328
transcript_29044	gnl|BL_ORD_ID|11200 transcript_31027	305	3655	26	308	403	3753	1	285
transcript_39677	gnl|BL_ORD_ID|20580 transcript_48149	180	2065	1	181	1225	3106	240	420
transcript_55711	gnl|BL_ORD_ID|34211 transcript_4061	124	2130	1	124	351	2356	80	203
transcript_2085	gnl|BL_ORD_ID|4062 transcript_1376	1	1422	1423	2781	1	1422	1712	3095
transcript_42223	gnl|BL_ORD_ID|8437 transcript_25557	1141	3302	1	1142	1270	3451	1	1142
transcript_39259	gnl|BL_ORD_ID|20869 transcript_48718	142	1985	1	144	5850	7696	3643	3786
transcript_1360	gnl|BL_ORD_ID|30684 transcript_66781	290	3114	26	290	487	3289	2	266
transcript_5857	gnl|BL_ORD_ID|15318 transcript_37916	215	2122	47	214	414	2310	2	169
transcript_51031	gnl|BL_ORD_ID|23659 transcript_53152	1	2166	2165	3233	1	2190	2342	3403
transcript_31038	gnl|BL_ORD_ID|21753 transcript_50395	1093	2515	1	1093	4692	6114	3431	4523
transcript_6124	gnl|BL_ORD_ID|8319 transcript_25322	419	1973	7	418	527	2081	2	413
transcript_63822	gnl|BL_ORD_ID|7133 transcript_23155	749	2486	9	750	873	2611	7	748
transcript_54729	gnl|BL_ORD_ID|36409 transcript_47070	1	1315	1311	2105	155	1470	3184	3978
transcript_3820	gnl|BL_ORD_ID|8604 transcript_25865	1	1937	1935	2383	98	2034	3284	3732
transcript_4397	gnl|BL_ORD_ID|23361 transcript_52584	1060	2246	1	1061	1236	2422	1	1061
transcript_68995	gnl|BL_ORD_ID|23305 transcript_52477	12	2057	2056	2870	1	2042	2233	3047
transcript_31789	gnl|BL_ORD_ID|33232 transcript_3829	1	1151	1152	2261	1	1151	1302	2411
transcript_57311	gnl|BL_ORD_ID|18692 transcript_44560	1	3420	3417	3622	6	3424	3577	3782
transcript_40789	gnl|BL_ORD_ID|22693 transcript_51288	113	2299	1	114	3002	5187	2596	2709
transcript_53177	gnl|BL_ORD_ID|21711 transcript_50318	274	2780	11	274	760	3267	1	264
transcript_23801	gnl|BL_ORD_ID|3895 transcript_1153	1	1803	1801	2251	1038	2854	2752	3203
transcript_44305	gnl|BL_ORD_ID|15854 transcript_38957	167	1165	23	171	328	1326	2	150
transcript_26561	gnl|BL_ORD_ID|8750 transcript_26161	323	2161	69	327	805	2643	2	261
transcript_7997	gnl|BL_ORD_ID|31413 transcript_68239	1	1394	1395	1792	1	1393	1837	2234
transcript_206	gnl|BL_ORD_ID|14121 transcript_35622	1617	4283	1	1616	1717	4383	2	1617
transcript_3374	gnl|BL_ORD_ID|23003 transcript_51878	203	2468	1	203	306	2571	1	203
transcript_11078	gnl|BL_ORD_ID|8478 transcript_25628	179	1248	2	178	382	1437	105	275
transcript_48127	gnl|BL_ORD_ID|22293 transcript_2685	1	2114	2110	2276	2	2115	2244	2410
transcript_19125	gnl|BL_ORD_ID|12928 transcript_33385	1001	2856	1	1003	1914	3769	604	1605
transcript_35086	gnl|BL_ORD_ID|196 transcript_242	1	2223	2220	3495	540	2762	2881	4156
transcript_68492	gnl|BL_ORD_ID|20201 transcript_47420	1	1628	1624	2432	1	1627	1799	2597
transcript_57761	gnl|BL_ORD_ID|18224 transcript_43627	1512	3138	1	1513	2072	3697	1	1513
transcript_58052	gnl|BL_ORD_ID|7122 transcript_23130	149	1571	1	149	619	2041	2	151
transcript_45670	gnl|BL_ORD_ID|3643 transcript_814	2	2458	2457	3066	78	2534	2729	3338
transcript_583	gnl|BL_ORD_ID|449 transcript_560	352	3543	2	352	478	3669	3	353
transcript_31654	gnl|BL_ORD_ID|32919 transcript_3296	1	1308	1306	2037	1	1308	1439	2170
transcript_38599	gnl|BL_ORD_ID|27596 transcript_60891	1	2234	2235	3938	27	2255	2654	4357
transcript_19602	gnl|BL_ORD_ID|12189 transcript_31950	470	1401	9	474	815	1746	1	466
transcript_5087	gnl|BL_ORD_ID|13948 transcript_35292	184	2197	1	184	494	2507	1	184
transcript_36485	gnl|BL_ORD_ID|3682 transcript_864	1	2013	2013	3217	1	2013	2160	3365
transcript_11964	gnl|BL_ORD_ID|10788 transcript_30243	196	1065	22	196	306	1175	1	175
transcript_32913	gnl|BL_ORD_ID|17268 transcript_41697	141	1706	1	140	333	1910	3	144
transcript_36190	gnl|BL_ORD_ID|22369 transcript_2811	1	1670	1666	2426	27	1696	1869	2627
transcript_66374	gnl|BL_ORD_ID|72 transcript_83	1	2156	2154	2919	220	2378	4048	4813
transcript_4	gnl|BL_ORD_ID|2 transcript_3	1	3965	3961	7481	2	3966	4241	7750
transcript_53434	gnl|BL_ORD_ID|20320 transcript_47647	17	1904	1902	2385	2	1908	2141	2631
transcript_30153	gnl|BL_ORD_ID|9907 transcript_28484	308	3170	2	311	449	3312	38	347
transcript_5370	gnl|BL_ORD_ID|34317 transcript_4263	172	2154	1	173	364	2348	1	173
transcript_3079	gnl|BL_ORD_ID|27032 transcript_59819	253	2579	24	252	456	2782	1	229
transcript_6114	gnl|BL_ORD_ID|17797 transcript_42716	772	2053	8	773	1230	2511	4	769
transcript_50637	gnl|BL_ORD_ID|9363 transcript_27389	597	1293	6	597	1108	1830	2	593
transcript_48185	gnl|BL_ORD_ID|12418 transcript_32402	478	2274	6	478	611	2407	2	474
transcript_32578	gnl|BL_ORD_ID|18650 transcript_44477	3631	7377	191	3632	4769	8515	2	3441
transcript_33172	gnl|BL_ORD_ID|23898 transcript_53619	331	2588	6	330	448	2705	2	326
transcript_38342	gnl|BL_ORD_ID|35215 transcript_5920	528	1769	7	529	844	2084	1	523
transcript_51714	gnl|BL_ORD_ID|15866 transcript_38981	199	1244	2	200	331	1377	17	215
transcript_9412	gnl|BL_ORD_ID|28313 transcript_62250	1	1372	1369	1540	1	1372	1649	1820
transcript_2087	gnl|BL_ORD_ID|11220 transcript_1615	1007	2800	1	1006	1207	3000	2	1007
transcript_42132	gnl|BL_ORD_ID|34353 transcript_4331	1	1576	1572	2186	1	1576	1709	2323
transcript_69135	gnl|BL_ORD_ID|11543 transcript_2104	1	1157	1156	1869	478	1634	2116	2829
transcript_6689	gnl|BL_ORD_ID|32964 transcript_3371	1	1751	1747	1973	1	1751	2272	2500
transcript_9921	gnl|BL_ORD_ID|1276 transcript_9282	214	1491	9	219	321	1598	2	212
transcript_56097	gnl|BL_ORD_ID|14628 transcript_36600	1	1108	1107	1906	6510	7616	7782	8579
transcript_71539	gnl|BL_ORD_ID|34317 transcript_4263	230	2212	3	229	366	2348	9	236
transcript_27075	gnl|BL_ORD_ID|10974 transcript_30610	2	2248	2247	2739	25	2245	2590	3081
transcript_1219	gnl|BL_ORD_ID|333 transcript_416	1496	3174	1	1497	1810	3489	1	1497
transcript_4032	gnl|BL_ORD_ID|7619 transcript_24048	2	2069	2065	2370	1	2068	3430	3735
transcript_57567	gnl|BL_ORD_ID|10324 transcript_29303	17	1805	1805	2166	1	1785	2289	2652
transcript_53336	gnl|BL_ORD_ID|21657 transcript_50205	1	1474	1474	2281	1452	2923	3073	3881
transcript_10764	gnl|BL_ORD_ID|12739 transcript_33065	391	1293	8	394	726	1627	1	386
transcript_1882	gnl|BL_ORD_ID|10529 transcript_29706	105	2897	1	104	313	3106	1	104
transcript_70955	gnl|BL_ORD_ID|13785 transcript_34996	1	2039	2037	2724	1	2039	2976	3658
transcript_27573	gnl|BL_ORD_ID|22275 transcript_2660	153	1908	1	153	881	2665	1	153
transcript_33065	gnl|BL_ORD_ID|15443 transcript_38133	1	1050	1048	1627	8	1060	1280	1859
transcript_20248	gnl|BL_ORD_ID|7831 transcript_24419	133	2568	1	136	710	3144	473	608
transcript_50809	gnl|BL_ORD_ID|19273 transcript_45652	472	2816	5	475	1540	3884	2	472
transcript_6844	gnl|BL_ORD_ID|23714 transcript_53271	96	1957	1	100	263	2125	1	100
transcript_10401	gnl|BL_ORD_ID|31402 transcript_68221	1	1184	1183	1387	1	1185	2050	2254
transcript_66648	gnl|BL_ORD_ID|20282 transcript_47574	1	1629	1629	1793	1	1629	2264	2428
transcript_58193	gnl|BL_ORD_ID|17042 transcript_41271	1	3157	3153	4593	12	3169	3410	4850
transcript_52317	gnl|BL_ORD_ID|12585 transcript_32772	295	4577	1	294	448	4742	11	304
transcript_3113	gnl|BL_ORD_ID|33744 transcript_71857	243	2551	119	246	695	3004	243	370
transcript_1642	gnl|BL_ORD_ID|3936 transcript_1206	132	3034	1	133	260	3164	2	134
transcript_40104	gnl|BL_ORD_ID|16082 transcript_39401	101	2850	1	100	295	3071	1	100
transcript_58988	gnl|BL_ORD_ID|22142 transcript_2473	1	1615	1610	2251	8	1616	2077	2722
transcript_6518	gnl|BL_ORD_ID|35080 transcript_5680	311	2003	7	310	422	2113	2	305
transcript_69980	gnl|BL_ORD_ID|12037 transcript_31649	211	1292	3	215	2945	4026	3	215
transcript_71778	gnl|BL_ORD_ID|10348 transcript_29339	2042	4216	2	2046	2819	4991	5	2038
transcript_21905	gnl|BL_ORD_ID|28874 transcript_63333	1	1461	1461	2155	441	1901	2119	2813
transcript_70358	gnl|BL_ORD_ID|4140 transcript_1488	131	2040	1	130	893	2802	639	768
transcript_43999	gnl|BL_ORD_ID|18270 transcript_43701	1	1974	1974	2719	15	1988	2088	2833
transcript_37386	gnl|BL_ORD_ID|34222 transcript_4086	203	2146	1	203	424	2367	1	203
transcript_54321	gnl|BL_ORD_ID|22264 transcript_2643	1039	2464	1	1042	1184	2609	22	1063
transcript_10209	gnl|BL_ORD_ID|36528 transcript_63650	336	1434	40	336	911	2009	1	297
transcript_38578	gnl|BL_ORD_ID|604 transcript_758	999	2096	1	1002	2343	3440	2	1003
transcript_1925	gnl|BL_ORD_ID|4062 transcript_1376	1	1422	1423	2806	1	1422	1712	3095
transcript_10402	gnl|BL_ORD_ID|1277 transcript_9283	158	1396	2	158	356	1593	1	157
transcript_39647	gnl|BL_ORD_ID|22558 transcript_3132	144	1880	1	148	819	2555	527	674
transcript_49046	gnl|BL_ORD_ID|22276 transcript_2662	1	1984	1985	2196	1	1978	2455	2666
transcript_57974	gnl|BL_ORD_ID|9111 transcript_26880	1	1849	1850	2440	5425	7273	7445	8036
transcript_69585	gnl|BL_ORD_ID|24539 transcript_54881	1	1761	1761	2542	11	1771	2399	3180
transcript_54769	gnl|BL_ORD_ID|11308 transcript_1755	1	1377	1372	1575	3	1382	1537	1740
transcript_41488	gnl|BL_ORD_ID|22095 transcript_2398	416	2367	42	420	700	2651	2	380
transcript_661	gnl|BL_ORD_ID|23036 transcript_51932	1096	3527	1	1098	1916	4350	1	1099
transcript_61370	gnl|BL_ORD_ID|34648 transcript_4880	200	2089	2	200	349	2238	25	223
transcript_53434	gnl|BL_ORD_ID|22216 transcript_2577	17	1904	1902	2385	3	1890	2123	2606
transcript_23404	gnl|BL_ORD_ID|12530 transcript_32656	238	2544	1	241	495	2810	1	243
transcript_33624	gnl|BL_ORD_ID|47 transcript_57	1146	3224	1	1146	2921	5000	1623	2768
transcript_46514	gnl|BL_ORD_ID|15475 transcript_38195	378	1715	4	378	492	1830	2	376
transcript_41426	gnl|BL_ORD_ID|1955 transcript_10739	1	1011	1009	1213	1	1011	1122	1326
transcript_3202	gnl|BL_ORD_ID|4069 transcript_1385	1	1454	1454	2551	1	1454	1987	3084
transcript_10128	gnl|BL_ORD_ID|26665 transcript_59098	191	1422	3	193	2135	3361	2	192
transcript_29658	gnl|BL_ORD_ID|10916 transcript_30484	371	1426	42	372	730	1782	22	351
transcript_1791	gnl|BL_ORD_ID|3936 transcript_1206	236	2934	104	237	260	2958	1	134
transcript_44788	gnl|BL_ORD_ID|11725 transcript_31046	100	2676	2673	2866	2	2577	2741	2934
transcript_57716	gnl|BL_ORD_ID|34156 transcript_3976	134	2129	1	134	406	2401	12	145
transcript_56097	gnl|BL_ORD_ID|1 transcript_1	1	1108	1107	1906	6580	7687	7853	8652
transcript_5188	gnl|BL_ORD_ID|15333 transcript_37949	266	2202	29	265	365	2301	2	237
transcript_43716	gnl|BL_ORD_ID|37 transcript_44	1	1957	1960	2583	2087	4044	4461	5084
transcript_63305	gnl|BL_ORD_ID|4158 transcript_1511	275	2894	1	277	416	3035	23	299
transcript_63667	gnl|BL_ORD_ID|15066 transcript_37447	432	1121	8	433	558	1248	2	427
transcript_5309	gnl|BL_ORD_ID|27454 transcript_60623	295	2164	34	296	587	2456	2	264
transcript_46252	gnl|BL_ORD_ID|104 transcript_122	313	3559	1	314	1030	4281	8	320
transcript_67881	gnl|BL_ORD_ID|14121 transcript_35622	181	2917	1	182	1463	4203	1	182
transcript_3963	gnl|BL_ORD_ID|22255 transcript_2631	1002	2391	1	1007	1140	2528	1	1007
transcript_9630	gnl|BL_ORD_ID|12739 transcript_33065	391	1528	8	391	492	1627	1	383
transcript_47311	gnl|BL_ORD_ID|14143 transcript_35666	2	2071	2070	3231	242	2312	2417	3578
transcript_26400	gnl|BL_ORD_ID|7268 transcript_23409	269	2201	27	271	1068	3002	1	243
transcript_42461	gnl|BL_ORD_ID|22960 transcript_51804	1	1529	1530	2368	3158	4687	4801	5631
transcript_23801	gnl|BL_ORD_ID|4036 transcript_1340	1	1803	1801	2251	975	2777	2675	3126
transcript_66847	gnl|BL_ORD_ID|11519 transcript_2067	1	1100	1097	1923	787	1886	2003	2829
transcript_68105	gnl|BL_ORD_ID|3708 transcript_899	142	3042	1	144	456	3349	1	144
transcript_6776	gnl|BL_ORD_ID|15318 transcript_37916	209	1996	41	209	535	2310	2	170
transcript_21727	gnl|BL_ORD_ID|34632 transcript_4855	1	1499	1500	2095	8	1507	1636	2231
transcript_52731	gnl|BL_ORD_ID|28644 transcript_62873	1146	2675	1	1149	1326	2856	61	1209
transcript_54194	gnl|BL_ORD_ID|33180 transcript_3734	105	2262	1	105	268	2430	2	106
transcript_10401	gnl|BL_ORD_ID|7944 transcript_24626	1	1052	1054	1387	1	1052	1296	1644
transcript_1350	gnl|BL_ORD_ID|30684 transcript_66781	291	3093	27	291	487	3289	2	266
transcript_4693	gnl|BL_ORD_ID|16055 transcript_39343	339	2278	8	344	443	2382	1	338
transcript_5984	gnl|BL_ORD_ID|6462 transcript_21763	102	2073	1	103	327	2300	1	103
transcript_2890	gnl|BL_ORD_ID|11631 transcript_2229	1139	2615	1	1142	1286	2761	1	1166
transcript_291	gnl|BL_ORD_ID|17267 transcript_41694	196	2330	2329	4073	2	2136	2839	4583
transcript_19798	gnl|BL_ORD_ID|31331 transcript_68093	145	1909	1	146	3705	5471	1071	1216
transcript_30915	gnl|BL_ORD_ID|36403 transcript_46285	1	1920	1919	2396	387	2306	2416	2893
transcript_21186	gnl|BL_ORD_ID|28029 transcript_61718	560	1838	8	561	668	1943	2	555
transcript_57237	gnl|BL_ORD_ID|19803 transcript_46660	255	1405	6	255	471	1637	2	251
transcript_55695	gnl|BL_ORD_ID|19354 transcript_45796	287	1895	68	289	587	2195	2	223
transcript_8257	gnl|BL_ORD_ID|22457 transcript_2970	337	1746	35	339	1193	2606	1	305
transcript_33127	gnl|BL_ORD_ID|23706 transcript_53255	446	1693	63	447	510	1759	2	386
transcript_6844	gnl|BL_ORD_ID|22293 transcript_2685	96	1957	1	100	551	2412	2	101
transcript_31532	gnl|BL_ORD_ID|8940 transcript_26534	276	2113	3	279	771	2744	4	308
transcript_31890	gnl|BL_ORD_ID|23677 transcript_53192	149	3177	1	148	283	3314	6	153
transcript_60879	gnl|BL_ORD_ID|318 transcript_393	1	1767	1765	2705	1068	2834	2934	3874
transcript_21281	gnl|BL_ORD_ID|21798 transcript_50472	1294	3448	1	1298	3319	5471	1802	3098
transcript_67035	gnl|BL_ORD_ID|12672 transcript_32935	1	1708	1706	2766	1	1708	1934	2994
transcript_23843	gnl|BL_ORD_ID|23128 transcript_52098	291	2884	31	290	479	3074	1	260
transcript_62509	gnl|BL_ORD_ID|39 transcript_46	1348	4829	1	1349	1583	5074	2	1350
transcript_42287	gnl|BL_ORD_ID|22305 transcript_2709	133	2005	1	133	772	2637	1	133
transcript_20516	gnl|BL_ORD_ID|22526 transcript_3079	1	1216	1214	1691	24	1239	2109	2586
transcript_4484	gnl|BL_ORD_ID|18143 transcript_43442	114	2296	1	115	232	2414	1	115
transcript_60265	gnl|BL_ORD_ID|1469 transcript_9693	9	687	684	1324	2	680	888	1528
transcript_46456	gnl|BL_ORD_ID|525 transcript_658	1219	2460	1	1220	1357	2598	1	1220
transcript_35828	gnl|BL_ORD_ID|28136 transcript_61936	337	2067	48	341	998	2729	594	887
transcript_34468	gnl|BL_ORD_ID|36547 transcript_66198	1	1140	1136	1833	305	1444	1625	2322
transcript_60046	gnl|BL_ORD_ID|1069 transcript_8832	139	1329	2	138	459	1651	28	164
transcript_1929	gnl|BL_ORD_ID|23128 transcript_52098	323	2887	65	324	476	3043	1	260
transcript_2465	gnl|BL_ORD_ID|10974 transcript_30610	1	2245	2244	2732	1	2245	2590	3079
transcript_41414	gnl|BL_ORD_ID|34174 transcript_4003	180	2253	1	181	315	2386	4	183
transcript_3330	gnl|BL_ORD_ID|27726 transcript_61111	182	2521	1	184	1653	3993	1	184
transcript_6249	gnl|BL_ORD_ID|34775 transcript_5111	367	2051	9	367	518	2203	21	380
transcript_6773	gnl|BL_ORD_ID|27300 transcript_60354	377	1992	38	379	636	2251	2	343
transcript_6553	gnl|BL_ORD_ID|34283 transcript_4208	110	2000	1	113	459	2350	44	156
transcript_42461	gnl|BL_ORD_ID|30668 transcript_66756	1085	2367	1	1087	2565	3838	215	1301
transcript_49226	gnl|BL_ORD_ID|24350 transcript_54497	105	2200	1	106	387	2481	169	274
transcript_9744	gnl|BL_ORD_ID|24709 transcript_55250	1	1360	1359	1491	1	1352	1667	1799
transcript_6689	gnl|BL_ORD_ID|22283 transcript_2671	1	1751	1747	1973	20	1770	2446	2670
transcript_10173	gnl|BL_ORD_ID|30632 transcript_66697	466	1381	8	468	818	1733	1	462
transcript_71697	gnl|BL_ORD_ID|8127 transcript_24950	133	2858	1	132	653	3381	406	536
transcript_1453	gnl|BL_ORD_ID|18344 transcript_43849	336	3061	47	337	1089	3820	326	617
transcript_9433	gnl|BL_ORD_ID|13635 transcript_34735	267	1574	34	270	543	1854	4	240
transcript_2629	gnl|BL_ORD_ID|12644 transcript_32884	11	1372	1369	2676	2	1363	1495	2802
transcript_38349	gnl|BL_ORD_ID|11065 transcript_30778	1080	2820	1	1080	1216	2960	1	1081
transcript_48965	gnl|BL_ORD_ID|19299 transcript_45699	478	1252	7	482	1028	1802	2	477
transcript_22065	gnl|BL_ORD_ID|20179 transcript_47369	215	2478	2	214	669	2932	295	507
transcript_26512	gnl|BL_ORD_ID|3752 transcript_958	1	1854	1853	3095	2	1855	2065	3307
transcript_6124	gnl|BL_ORD_ID|16420 transcript_40094	604	1968	7	603	813	2177	2	598
transcript_4002	gnl|BL_ORD_ID|32924 transcript_3305	248	2387	44	251	380	2518	2	209
transcript_19126	gnl|BL_ORD_ID|19837 transcript_46732	244	2681	2	246	463	2898	19	263
transcript_33440	gnl|BL_ORD_ID|18272 transcript_43706	1	2753	2752	3545	1	2755	3166	3959
transcript_8497	gnl|BL_ORD_ID|13506 transcript_34490	1	1163	1162	1718	1	1162	1879	2435
transcript_7757	gnl|BL_ORD_ID|22995 transcript_51868	189	1831	35	192	617	2259	1	158
transcript_63397	gnl|BL_ORD_ID|32568 transcript_70478	2	2015	2014	4058	16	2031	2427	4463
transcript_3172	gnl|BL_ORD_ID|28874 transcript_63333	1	1916	1916	2568	1	1901	2119	2773
transcript_30105	gnl|BL_ORD_ID|679 transcript_8039	595	1450	6	594	912	1767	2	590
transcript_43801	gnl|BL_ORD_ID|34736 transcript_5045	181	1483	3	182	764	2041	38	213
transcript_55695	gnl|BL_ORD_ID|19887 transcript_46817	287	1889	76	289	476	2078	2	215
transcript_20364	gnl|BL_ORD_ID|33708 transcript_71783	1	1234	1229	1360	1063	2296	2532	2663
transcript_27839	gnl|BL_ORD_ID|15404 transcript_38078	1	1749	1749	3069	431	2180	2282	3603
transcript_9257	gnl|BL_ORD_ID|10996 transcript_30657	166	1625	69	169	389	1847	6	106
transcript_59474	gnl|BL_ORD_ID|20869 transcript_48718	1163	3010	1	1165	5850	7698	4152	5316
transcript_4954	gnl|BL_ORD_ID|34572 transcript_4728	264	2224	81	265	302	2259	2	186
transcript_34741	gnl|BL_ORD_ID|14074 transcript_35531	1	1857	1856	2928	95	1951	2276	3348
transcript_5609	gnl|BL_ORD_ID|31923 transcript_69205	1	1194	1194	2124	1	1189	2574	3489
transcript_1206	gnl|BL_ORD_ID|36408 transcript_46958	1147	3162	113	1149	2079	4094	1	1037
transcript_37782	gnl|BL_ORD_ID|31872 transcript_69115	1	2228	2228	2389	757	2984	3097	3257
transcript_3322	gnl|BL_ORD_ID|11280 transcript_1713	1	2129	2127	2538	1	2129	2557	2968
transcript_4170	gnl|BL_ORD_ID|7490 transcript_23805	1	1572	1570	2372	1	1572	1744	2545
transcript_1332	gnl|BL_ORD_ID|24637 transcript_55091	295	3103	27	298	387	3195	2	273
transcript_46987	gnl|BL_ORD_ID|35169 transcript_5834	146	1932	1	149	290	2076	1	149
transcript_57125	gnl|BL_ORD_ID|36326 transcript_34256	328	1707	73	330	371	1750	2	258
transcript_5672	gnl|BL_ORD_ID|5643 transcript_20161	551	2044	59	551	1255	2746	1	493
transcript_37224	gnl|BL_ORD_ID|34749 transcript_5068	1	1215	1215	2088	2	1215	1320	2197
transcript_59735	gnl|BL_ORD_ID|22767 transcript_51434	126	2270	1	128	318	2462	14	141
transcript_8908	gnl|BL_ORD_ID|28095 transcript_61849	244	1660	5	243	348	1764	1	239
transcript_54769	gnl|BL_ORD_ID|31817 transcript_69015	1	1377	1372	1567	2	1374	1529	1724
transcript_53755	gnl|BL_ORD_ID|11333 transcript_1792	1	1729	1725	2805	4	1751	1852	2931
transcript_37089	gnl|BL_ORD_ID|23430 transcript_52720	606	2588	87	607	639	2625	1	523
transcript_29888	gnl|BL_ORD_ID|39 transcript_46	135	3204	1	138	309	3382	19	156
transcript_71342	gnl|BL_ORD_ID|25973 transcript_57716	143	2028	10	143	242	2129	1	134
transcript_68470	gnl|BL_ORD_ID|15852 transcript_38954	405	1672	42	406	631	1901	2	371
transcript_48748	gnl|BL_ORD_ID|10168 transcript_29010	1	2514	2515	4784	1	2541	3057	5322
transcript_65095	gnl|BL_ORD_ID|8072 transcript_24845	423	1733	73	423	703	2013	1	351
transcript_31810	gnl|BL_ORD_ID|383 transcript_472	193	3260	1	193	320	3385	24	216
transcript_10739	gnl|BL_ORD_ID|1377 transcript_9489	155	1326	2	157	273	1444	12	167
transcript_30592	gnl|BL_ORD_ID|10168 transcript_29010	1	2551	2552	4820	1	2541	3057	5322
transcript_4415	gnl|BL_ORD_ID|31392 transcript_68202	445	2311	7	447	729	2595	1	441
transcript_40958	gnl|BL_ORD_ID|10324 transcript_29303	16	1784	1784	1996	1	1785	2289	2501
transcript_50330	gnl|BL_ORD_ID|23966 transcript_53755	205	1526	6	209	1481	2805	1	206
transcript_66847	gnl|BL_ORD_ID|11651 transcript_2264	1	1100	1097	1923	783	1882	1999	2825
transcript_47843	gnl|BL_ORD_ID|15433 transcript_38118	1	1764	1761	2122	16	1767	1924	2293
transcript_54720	gnl|BL_ORD_ID|17336 transcript_41806	1	1817	1813	3275	176	2011	2115	3575
transcript_2483	gnl|BL_ORD_ID|11559 transcript_2125	264	2712	2	263	375	2823	2	263
transcript_3798	gnl|BL_ORD_ID|29640 transcript_64793	1026	2418	1	1027	1128	2522	1	1027
transcript_34474	gnl|BL_ORD_ID|513 transcript_642	223	3403	1	223	359	3540	2	224
transcript_5617	gnl|BL_ORD_ID|21536 transcript_49974	198	2128	17	197	509	2439	2	182
transcript_53082	gnl|BL_ORD_ID|33088 transcript_3564	300	2105	4	299	660	2474	12	307
transcript_2018	gnl|BL_ORD_ID|16125 transcript_39489	427	2868	6	427	526	2967	2	423
transcript_6689	gnl|BL_ORD_ID|22184 transcript_2537	1	1751	1747	1974	1	1751	2458	2687
transcript_48856	gnl|BL_ORD_ID|34468 transcript_4543	1	1402	1398	2066	1	1399	1614	2281
transcript_38622	gnl|BL_ORD_ID|10324 transcript_29303	1	1770	1767	3310	5	1796	2283	3825
transcript_30133	gnl|BL_ORD_ID|11553 transcript_2117	240	2540	1	241	516	2815	7	245
transcript_69859	gnl|BL_ORD_ID|3708 transcript_899	143	2940	1	148	556	3349	1	149
transcript_52156	gnl|BL_ORD_ID|17689 transcript_42516	211	2374	1	212	505	2682	178	389
transcript_9391	gnl|BL_ORD_ID|6467 transcript_21774	245	1578	44	244	681	2013	2	202
transcript_2982	gnl|BL_ORD_ID|22204 transcript_2560	1128	2592	1	1129	1230	2694	1	1129
transcript_66953	gnl|BL_ORD_ID|33418 transcript_71248	1	1349	1348	1497	406	1756	2994	3143
transcript_23076	gnl|BL_ORD_ID|11337 transcript_1798	427	2587	9	429	771	2931	2	422
transcript_6396	gnl|BL_ORD_ID|35014 transcript_5559	1	1665	1666	2010	1	1661	1781	2125
transcript_10769	gnl|BL_ORD_ID|31703 transcript_68776	157	1310	3	157	355	1508	3	156
transcript_58264	gnl|BL_ORD_ID|20773 transcript_48530	1	1078	1079	1695	27	1128	3122	3737
transcript_61705	gnl|BL_ORD_ID|16346 transcript_39961	107	2935	2937	3362	114	2922	3083	3506
transcript_2183	gnl|BL_ORD_ID|6428 transcript_21714	11	1715	1715	2796	2	1705	2736	3816
transcript_44342	gnl|BL_ORD_ID|420 transcript_519	2	2662	2658	2903	34	2695	3424	3670
transcript_49665	gnl|BL_ORD_ID|16055 transcript_39343	421	1982	90	426	443	2009	1	338
transcript_65619	gnl|BL_ORD_ID|12644 transcript_32884	237	2527	12	238	369	2658	2	228
transcript_26654	gnl|BL_ORD_ID|33190 transcript_3751	99	2093	2	101	454	2449	63	162
transcript_66763	gnl|BL_ORD_ID|34140 transcript_72603	114	1975	1	113	878	2737	475	587
transcript_1094	gnl|BL_ORD_ID|3693 transcript_878	2	2366	2366	3121	14	2377	2603	3355
transcript_47161	gnl|BL_ORD_ID|7543 transcript_23895	235	2847	1	237	3075	5686	2521	2756
transcript_9017	gnl|BL_ORD_ID|20438 transcript_47871	598	1632	9	600	707	1741	1	592
transcript_51745	gnl|BL_ORD_ID|6717 transcript_22306	1	2380	2380	3287	1523	3898	4321	5233
transcript_901	gnl|BL_ORD_ID|14153 transcript_35687	273	3342	12	272	375	3443	2	262
transcript_37015	gnl|BL_ORD_ID|604 transcript_758	1192	2839	1	1196	1801	3440	2	1198
transcript_19471	gnl|BL_ORD_ID|22293 transcript_2685	1	1395	1390	2290	1	1392	1510	2410
transcript_4895	gnl|BL_ORD_ID|24606 transcript_55022	995	2158	14	1000	1175	2336	2	988
transcript_37481	gnl|BL_ORD_ID|14929 transcript_37204	591	1181	6	591	996	1584	2	585
transcript_25103	gnl|BL_ORD_ID|1 transcript_1	1572	3374	1	1573	6850	8652	1	1573
transcript_63512	gnl|BL_ORD_ID|5233 transcript_19301	1	1962	1962	2375	212	2176	2592	3006
transcript_10173	gnl|BL_ORD_ID|1504 transcript_9760	466	1385	6	468	597	1516	2	464
transcript_42723	gnl|BL_ORD_ID|15433 transcript_38118	1	1693	1690	2871	75	1767	1924	3106
transcript_62899	gnl|BL_ORD_ID|15456 transcript_38162	1157	4380	1	1156	1333	4557	2	1158
transcript_5902	gnl|BL_ORD_ID|8967 transcript_26587	1	1176	1176	2080	1	1176	1287	2191
transcript_11503	gnl|BL_ORD_ID|15587 transcript_38414	225	1187	8	225	379	1341	1	218
transcript_31841	gnl|BL_ORD_ID|22322 transcript_2729	12	1269	1268	2055	2	1261	1871	2659
transcript_24194	gnl|BL_ORD_ID|21657 transcript_50205	255	3532	2	254	607	3881	51	303
transcript_2021	gnl|BL_ORD_ID|11444 transcript_1962	244	2724	2	244	404	2883	1	243
transcript_58032	gnl|BL_ORD_ID|14121 transcript_35622	907	3573	91	906	1717	4383	802	1617
transcript_54271	gnl|BL_ORD_ID|1727 transcript_10263	112	1259	1	116	271	1418	18	133
transcript_53082	gnl|BL_ORD_ID|22170 transcript_2518	300	2105	4	299	892	2705	12	307
transcript_204	gnl|BL_ORD_ID|18351 transcript_43862	1	2466	2463	4323	1	2466	2601	4457
transcript_3820	gnl|BL_ORD_ID|25442 transcript_56696	1	1939	1935	2381	51	2005	3395	3840
transcript_53507	gnl|BL_ORD_ID|12255 transcript_32091	1	3080	3077	3544	756	3835	4022	4489
transcript_37869	gnl|BL_ORD_ID|18155 transcript_43465	1	1536	1533	2314	9	1545	1822	2603
transcript_38578	gnl|BL_ORD_ID|577 transcript_723	998	2096	1	1002	2362	3460	2	1003
transcript_55206	gnl|BL_ORD_ID|14950 transcript_37248	116	1932	1	116	658	2484	160	275
transcript_28265	gnl|BL_ORD_ID|29657 transcript_64825	100	4496	1	102	1082	5474	36	137
transcript_51913	gnl|BL_ORD_ID|18270 transcript_43701	1	1564	1564	2291	428	1988	2088	2835
transcript_1094	gnl|BL_ORD_ID|3731 transcript_934	1	2366	2366	3121	1	2338	2564	3316
transcript_69558	gnl|BL_ORD_ID|952 transcript_8599	1	1059	1060	1565	37	1089	1208	1713
transcript_48668	gnl|BL_ORD_ID|36517 transcript_62480	331	1094	48	334	1400	2163	216	502
transcript_42287	gnl|BL_ORD_ID|360 transcript_445	133	2005	1	133	1922	3787	1	133
transcript_58988	gnl|BL_ORD_ID|33358 transcript_71119	1	1615	1610	2246	7	1635	2033	2674
transcript_23205	gnl|BL_ORD_ID|31331 transcript_68093	1160	2922	1	1160	3705	5470	2	1161
transcript_56097	gnl|BL_ORD_ID|32627 transcript_70601	1	1108	1107	1906	6596	7707	7874	8668
transcript_56930	gnl|BL_ORD_ID|16015 transcript_39254	2	2241	2236	2480	119	2359	3539	3783
transcript_38622	gnl|BL_ORD_ID|338 transcript_421	1	1770	1772	3310	18	1787	2281	3818
transcript_2729	gnl|BL_ORD_ID|11678 transcript_2304	1185	2658	1	1188	1284	2760	1	1164
transcript_8839	gnl|BL_ORD_ID|31753 transcript_68881	10	1221	1219	1592	1	1213	2432	2804
transcript_38622	gnl|BL_ORD_ID|366 transcript_451	1	1770	1772	3310	3	1772	2229	3769
transcript_1339	gnl|BL_ORD_ID|3693 transcript_878	2	2338	2338	3090	14	2377	2603	3355
transcript_38578	gnl|BL_ORD_ID|14827 transcript_37015	998	2096	1	1002	1741	2839	1	1001
transcript_71240	gnl|BL_ORD_ID|1988 transcript_10821	492	1032	6	492	768	1308	2	488
transcript_4003	gnl|BL_ORD_ID|25679 transcript_57181	314	2386	5	316	1072	3146	1	313
transcript_3558	gnl|BL_ORD_ID|15723 transcript_38703	1196	2471	1	1195	1433	2712	1	1194
transcript_36524	gnl|BL_ORD_ID|21795 transcript_50462	281	1399	3	280	621	1739	4	281
transcript_4032	gnl|BL_ORD_ID|271 transcript_329	2	2069	2065	2370	1	2068	3722	4027
transcript_26654	gnl|BL_ORD_ID|10212 transcript_29098	99	2093	2	101	603	2610	206	305
transcript_4717	gnl|BL_ORD_ID|13689 transcript_34831	119	2267	1	120	581	2753	163	282
transcript_29500	gnl|BL_ORD_ID|11642 transcript_2244	1	1586	1587	2581	1	1586	1772	2766
transcript_43801	gnl|BL_ORD_ID|10683 transcript_30025	181	1483	3	182	619	1869	3	179
transcript_3857	gnl|BL_ORD_ID|23003 transcript_51878	151	2413	1	150	307	2570	1	150
transcript_57012	gnl|BL_ORD_ID|4149 transcript_1499	1	1978	1977	2880	1	1979	2146	3052
transcript_1703	gnl|BL_ORD_ID|12035 transcript_31642	1	1670	1668	2964	2	1673	1939	3235
transcript_6071	gnl|BL_ORD_ID|25002 transcript_55808	267	2035	37	268	938	2704	237	468
transcript_63512	gnl|BL_ORD_ID|11260 transcript_1676	1	1962	1962	2375	210	2153	2569	2983
transcript_37015	gnl|BL_ORD_ID|577 transcript_723	1192	2839	1	1196	1801	3460	2	1198
transcript_5086	gnl|BL_ORD_ID|34155 transcript_3975	106	2198	1	111	325	2418	5	115

## Sheet: F02.candidate_AS
QueryName	SubjectName	QhspStart1	QhspEnd1	QhspStart2	QhspEnd2	ShspStart1	ShspEnd1	ShspStart2	ShspEnd2
transcript_35601	gnl|BL_ORD_ID|42862 transcript_7260	1	1137	1135	1276	216	1352	2140	2281
transcript_45227	gnl|BL_ORD_ID|16510 transcript_44511	147	1051	2	148	2219	3123	1388	1534
transcript_7102	gnl|BL_ORD_ID|33997 transcript_78061	1	1236	1237	2360	1	1236	1358	2481
transcript_52466	gnl|BL_ORD_ID|32613 transcript_76407	1	2887	2886	3871	1	2886	3026	4036
transcript_11391	gnl|BL_ORD_ID|7806 transcript_27799	313	1973	52	313	376	2038	2	263
transcript_70079	gnl|BL_ORD_ID|38456 transcript_87095	154	2732	2728	3036	198	2778	3640	3948
transcript_12420	gnl|BL_ORD_ID|32418 transcript_76040	421	1770	90	426	443	1794	1	337
transcript_71541	gnl|BL_ORD_ID|5040 transcript_1180	1	1673	1672	3211	115	1775	2245	3787
transcript_52930	gnl|BL_ORD_ID|28341 transcript_67639	1	1341	1340	2000	576	1916	2125	2789
transcript_54765	gnl|BL_ORD_ID|14535 transcript_40446	1	1206	1201	1813	160	1369	2121	2728
transcript_47934	gnl|BL_ORD_ID|22780 transcript_3457	232	2900	128	234	360	3027	77	183
transcript_39788	gnl|BL_ORD_ID|11218 transcript_34833	1	2002	2001	3680	566	2568	2858	4547
transcript_1883	gnl|BL_ORD_ID|5278 transcript_1544	1	1774	1771	3425	1	1774	1929	3585
transcript_4872	gnl|BL_ORD_ID|11586 transcript_35570	1	1441	1439	2733	1	1440	1956	3250
transcript_29486	gnl|BL_ORD_ID|24768 transcript_60341	1	1696	1696	2306	7	1702	2148	2759
transcript_8574	gnl|BL_ORD_ID|29272 transcript_69560	1	1311	1309	2255	1	1312	2584	3530
transcript_64119	gnl|BL_ORD_ID|5333 transcript_1624	2	2393	2396	2759	80	2473	3198	3561
transcript_65738	gnl|BL_ORD_ID|14986 transcript_41399	1	1967	1966	2193	2	1968	2178	2405
transcript_27067	gnl|BL_ORD_ID|35726 transcript_81621	1	1440	1441	2812	3	1442	1616	2990
transcript_45382	gnl|BL_ORD_ID|25132 transcript_61154	154	1211	4	154	461	1518	122	272
transcript_35208	gnl|BL_ORD_ID|16246 transcript_43972	234	3153	1	234	415	3343	28	261
transcript_235	gnl|BL_ORD_ID|136 transcript_172	1387	4862	13	1388	1610	5104	2	1377
transcript_55123	gnl|BL_ORD_ID|42325 transcript_6213	1	1266	1265	1386	3	1263	1597	1718
transcript_64080	gnl|BL_ORD_ID|5029 transcript_1166	234	2867	1	236	1129	3762	1	236
transcript_79112	gnl|BL_ORD_ID|17824 transcript_47171	264	2217	45	264	345	2298	2	221
transcript_59326	gnl|BL_ORD_ID|19717 transcript_51049	2232	4768	2	2236	2401	4942	25	2246
transcript_69877	gnl|BL_ORD_ID|22632 transcript_3208	268	2773	118	267	556	3061	299	448
transcript_60661	gnl|BL_ORD_ID|42151 transcript_5890	1	1925	1923	2166	23	1947	2167	2410
transcript_56481	gnl|BL_ORD_ID|686 transcript_928	1	2198	2196	2406	178	2375	3705	3915
transcript_83965	gnl|BL_ORD_ID|24590 transcript_59986	107	2630	1	108	878	3401	371	478
transcript_5333	gnl|BL_ORD_ID|33133 transcript_4471	1163	2639	1	1166	1286	2760	1	1166
transcript_1155	gnl|BL_ORD_ID|11054 transcript_34522	1837	3819	1	1841	2053	4036	30	1872
transcript_71377	gnl|BL_ORD_ID|26280 transcript_63473	1137	2340	1	1137	1276	2479	38	1174
transcript_50096	gnl|BL_ORD_ID|1111 transcript_11212	178	1689	2	183	350	1861	5	186
transcript_4056	gnl|BL_ORD_ID|17863 transcript_47248	575	2984	8	575	829	3237	37	604
transcript_458	gnl|BL_ORD_ID|39653 transcript_89547	17	2892	2892	4430	1	2876	2992	4532
transcript_35174	gnl|BL_ORD_ID|5278 transcript_1544	1142	2668	1	1146	2057	3585	725	1870
transcript_57093	gnl|BL_ORD_ID|34090 transcript_78233	1	1374	1370	1677	1270	2644	3506	3813
transcript_44403	gnl|BL_ORD_ID|40682 transcript_91585	690	2374	93	692	1457	3141	714	1321
transcript_660	gnl|BL_ORD_ID|34716 transcript_79557	1829	4105	17	1830	3015	5289	1	1814
transcript_36036	gnl|BL_ORD_ID|23748 transcript_58260	173	1573	72	178	1446	2849	2	108
transcript_62	gnl|BL_ORD_ID|18719 transcript_49009	2475	5910	2	2474	2615	6050	28	2503
transcript_68136	gnl|BL_ORD_ID|43325 transcript_8253	133	1959	1	133	469	2299	1	133
transcript_60271	gnl|BL_ORD_ID|12876 transcript_3009	2	2219	2214	2506	22	2238	2481	2773
transcript_76187	gnl|BL_ORD_ID|40610 transcript_91461	425	4432	118	420	1001	5000	862	1164
transcript_49544	gnl|BL_ORD_ID|25262 transcript_61419	1564	3319	1	1565	2050	3803	1	1567
transcript_41582	gnl|BL_ORD_ID|32613 transcript_76407	1	2660	2659	3667	228	2886	3026	4036
transcript_63401	gnl|BL_ORD_ID|28239 transcript_67452	1	1860	1860	2110	395	2255	2394	2644
transcript_7429	gnl|BL_ORD_ID|35727 transcript_81623	312	2389	62	313	804	2881	1	252
transcript_66029	gnl|BL_ORD_ID|572 transcript_761	2	2423	2423	3121	170	2589	3042	3740
transcript_6067	gnl|BL_ORD_ID|13855 transcript_39052	338	2553	39	337	510	2731	2	300
transcript_63039	gnl|BL_ORD_ID|13032 transcript_37279	1	4458	4453	4597	1	4469	4639	4782
transcript_10056	gnl|BL_ORD_ID|43775 transcript_9118	263	2105	55	262	321	2163	2	209
transcript_1316	gnl|BL_ORD_ID|105 transcript_132	1580	3707	145	1579	1728	3840	182	1628
transcript_38726	gnl|BL_ORD_ID|22733 transcript_3374	1	1436	1432	2304	2	1437	2160	3032
transcript_569	gnl|BL_ORD_ID|105 transcript_132	1625	4291	1	1624	1728	4376	1	1628
transcript_35517	gnl|BL_ORD_ID|29189 transcript_69388	807	3505	86	810	1568	4265	1	722
transcript_91992	gnl|BL_ORD_ID|41685 transcript_93575	1	1625	1623	2825	943	2591	2751	3952
transcript_9118	gnl|BL_ORD_ID|15755 transcript_42940	208	2160	1	210	1074	3029	1	210
transcript_42824	gnl|BL_ORD_ID|41066 transcript_92355	2	2080	2080	2440	53	2132	2258	2618
transcript_54765	gnl|BL_ORD_ID|32962 transcript_4189	1	1206	1201	1812	267	1480	2232	2843
transcript_61512	gnl|BL_ORD_ID|40993 transcript_92205	367	2384	50	367	570	2582	116	432
transcript_75455	gnl|BL_ORD_ID|1698 transcript_12513	178	1655	2	177	363	1841	17	192
transcript_7055	gnl|BL_ORD_ID|41937 transcript_5486	1	2231	2231	2438	38	2267	2425	2632
transcript_17265	gnl|BL_ORD_ID|25662 transcript_62241	118	1073	2	120	402	1357	2	120
transcript_9728	gnl|BL_ORD_ID|43144 transcript_7854	1	1574	1575	2129	1	1574	1783	2335
transcript_89688	gnl|BL_ORD_ID|217 transcript_277	1	2775	2771	4456	1	2774	2934	4612
transcript_7429	gnl|BL_ORD_ID|42111 transcript_5802	313	2389	8	313	517	2593	2	306
transcript_9755	gnl|BL_ORD_ID|43821 transcript_9206	791	2130	88	791	834	2169	2	705
transcript_40332	gnl|BL_ORD_ID|31474 transcript_74120	1111	4258	1	1114	2402	5523	804	1894
transcript_6002	gnl|BL_ORD_ID|17571 transcript_46639	1	2431	2429	2563	2	2432	2649	2783
transcript_8832	gnl|BL_ORD_ID|37171 transcript_84441	221	2258	109	224	665	2695	58	173
transcript_1916	gnl|BL_ORD_ID|458 transcript_602	1626	3413	1	1627	2467	4254	1	1627
transcript_45971	gnl|BL_ORD_ID|27975 transcript_66902	1549	3773	1	1553	1905	4126	202	1752
transcript_75780	gnl|BL_ORD_ID|110 transcript_138	196	4914	1	199	488	5201	2	200
transcript_4241	gnl|BL_ORD_ID|19443 transcript_50473	1336	2842	131	1337	2522	4029	19	1225
transcript_86132	gnl|BL_ORD_ID|547 transcript_732	670	2025	90	669	2763	4118	1897	2477
transcript_49993	gnl|BL_ORD_ID|32710 transcript_76588	1	2111	2110	2604	3048	5158	5787	6281
transcript_6943	gnl|BL_ORD_ID|41998 transcript_5600	1	2134	2130	2448	1	2134	2299	2617
transcript_8506	gnl|BL_ORD_ID|20792 transcript_53341	261	2263	3	263	365	2370	2	263
transcript_93115	gnl|BL_ORD_ID|35870 transcript_81893	18	2462	2463	3603	12	2463	4104	5244
transcript_156	gnl|BL_ORD_ID|14821 transcript_41047	476	5154	22	478	853	5529	1	458
transcript_43554	gnl|BL_ORD_ID|33373 transcript_4930	347	2448	4	347	588	2689	86	429
transcript_54613	gnl|BL_ORD_ID|39511 transcript_89273	1	1970	1968	2907	926	2895	2995	3934
transcript_88207	gnl|BL_ORD_ID|11914 transcript_36257	1	2095	2093	2500	19	2112	2393	2800
transcript_29558	gnl|BL_ORD_ID|5397 transcript_1730	1	2091	2087	2969	1	2091	2618	3500
transcript_33611	gnl|BL_ORD_ID|44628 transcript_57775	1149	2174	1	1152	1279	2303	1	1130
transcript_34153	gnl|BL_ORD_ID|24768 transcript_60341	1	1801	1799	2412	13	1813	2146	2759
transcript_2912	gnl|BL_ORD_ID|26263 transcript_63443	2	2365	2365	3116	15	2351	2795	3546
transcript_5109	gnl|BL_ORD_ID|31427 transcript_74021	180	2715	10	180	319	2853	2	172
transcript_54329	gnl|BL_ORD_ID|12934 transcript_3091	1	1014	1014	1899	1048	2062	2183	3068
transcript_35863	gnl|BL_ORD_ID|21090 transcript_53973	1125	2685	11	1126	1253	2835	2	1116
transcript_67638	gnl|BL_ORD_ID|32418 transcript_76040	335	1642	38	339	478	1792	1	301
transcript_4140	gnl|BL_ORD_ID|39995 transcript_90233	423	2861	8	423	519	2959	1	416
transcript_48005	gnl|BL_ORD_ID|27429 transcript_65749	1	1438	1439	2294	1	1417	1619	2474
transcript_42990	gnl|BL_ORD_ID|4999 transcript_1125	1	1779	1775	3314	2	1780	2280	3820
transcript_1361	gnl|BL_ORD_ID|15747 transcript_42924	1438	3668	1	1439	1585	3814	1	1439
transcript_4193	gnl|BL_ORD_ID|8972 transcript_30246	1	1701	1698	2852	91	1790	2095	3251
transcript_27078	gnl|BL_ORD_ID|42780 transcript_7105	1115	2254	1	1116	1287	2426	1	1116
transcript_74760	gnl|BL_ORD_ID|17429 transcript_46362	1	2040	2038	3734	751	2790	2906	4602
transcript_79602	gnl|BL_ORD_ID|42015 transcript_5625	107	1860	1	108	625	2377	10	117
transcript_25855	gnl|BL_ORD_ID|13505 transcript_38297	1417	2906	1	1419	2115	3603	556	1979
transcript_88122	gnl|BL_ORD_ID|44699 transcript_69458	1245	2751	1	1246	2747	4253	1183	2428
transcript_57336	gnl|BL_ORD_ID|28273 transcript_67511	1402	3820	1	1402	1565	3986	1	1414
transcript_4192	gnl|BL_ORD_ID|9330 transcript_30967	690	2843	85	694	839	2990	2	611
transcript_51878	gnl|BL_ORD_ID|12401 transcript_2234	1	1061	1057	1944	7	1060	2005	2890
transcript_63688	gnl|BL_ORD_ID|32613 transcript_76407	1	2812	2808	3812	1	2811	3024	4025
transcript_55705	gnl|BL_ORD_ID|23943 transcript_58647	18	2256	2254	3181	2	2239	2401	3327
transcript_8981	gnl|BL_ORD_ID|26213 transcript_63346	357	2211	90	357	651	2500	1	268
transcript_7180	gnl|BL_ORD_ID|42398 transcript_6335	248	2388	33	251	391	2528	2	220
transcript_31353	gnl|BL_ORD_ID|25383 transcript_61681	570	3039	7	570	678	3148	1	564
transcript_45268	gnl|BL_ORD_ID|29665 transcript_70364	1	1186	1183	2140	4	1192	1851	2810
transcript_2662	gnl|BL_ORD_ID|12405 transcript_2242	1	1996	1997	3181	1	1996	2123	3307
transcript_53387	gnl|BL_ORD_ID|38248 transcript_86641	1000	3458	2	999	1170	3631	8	1004
transcript_5298	gnl|BL_ORD_ID|12545 transcript_2479	10	1787	1788	2646	2	1779	2383	3238
transcript_51714	gnl|BL_ORD_ID|30549 transcript_72244	1	1872	1871	2959	14	1886	2017	3105
transcript_59232	gnl|BL_ORD_ID|15895 transcript_43241	132	1328	22	135	435	1630	3	116
transcript_42585	gnl|BL_ORD_ID|42328 transcript_6218	543	2003	8	546	1091	2547	3	544
transcript_31981	gnl|BL_ORD_ID|5342 transcript_1638	438	3395	9	438	569	3526	2	431
transcript_10495	gnl|BL_ORD_ID|41879 transcript_5379	1	1447	1446	2069	1	1446	2028	2651
transcript_1916	gnl|BL_ORD_ID|5046 transcript_1189	1626	3413	1	1627	2034	3821	1	1627
transcript_81574	gnl|BL_ORD_ID|23575 transcript_57903	1006	2201	1	1005	2233	3425	958	1962
transcript_74013	gnl|BL_ORD_ID|33917 transcript_77908	1	4605	4605	6200	2	4612	4737	6329
transcript_1806	gnl|BL_ORD_ID|669 transcript_902	2	2599	2595	3461	5	2602	3102	3969
transcript_64119	gnl|BL_ORD_ID|669 transcript_902	2	2393	2396	2759	8	2401	3606	3969
transcript_49773	gnl|BL_ORD_ID|24949 transcript_60756	1710	3726	1	1711	3025	5041	2	1711
transcript_42633	gnl|BL_ORD_ID|26518 transcript_63935	170	2276	1	169	414	2521	1	169
transcript_47810	gnl|BL_ORD_ID|32037 transcript_75290	1115	2336	1	1119	2918	4139	1161	2281
transcript_30337	gnl|BL_ORD_ID|32942 transcript_77084	188	2278	1	187	1194	3285	360	546
transcript_14440	gnl|BL_ORD_ID|24673 transcript_60162	165	1585	6	164	368	1788	1	159
transcript_50103	gnl|BL_ORD_ID|21863 transcript_55583	140	2576	1	144	360	2796	2	145
transcript_62046	gnl|BL_ORD_ID|6667 transcript_25418	1	1826	1829	2925	1	1827	2336	3434
transcript_9458	gnl|BL_ORD_ID|26682 transcript_64262	1	1493	1491	2152	1	1493	2715	3376
transcript_45745	gnl|BL_ORD_ID|5566 transcript_1998	1412	3202	1	1412	1595	3385	2	1413
transcript_43188	gnl|BL_ORD_ID|12923 transcript_3077	141	1612	1	144	1617	3088	36	179
transcript_14032	gnl|BL_ORD_ID|11667 transcript_35748	1	1154	1152	1679	1	1154	1263	1790
transcript_43645	gnl|BL_ORD_ID|21317 transcript_54468	405	2902	70	410	470	2967	1	340
transcript_32536	gnl|BL_ORD_ID|22719 transcript_3351	148	1822	1	151	1350	3024	1080	1230
transcript_30690	gnl|BL_ORD_ID|24964 transcript_60787	259	2926	1	260	1856	4522	1239	1497
transcript_37231	gnl|BL_ORD_ID|5594 transcript_2043	1	2858	2855	3013	4	2861	3219	3376
transcript_34547	gnl|BL_ORD_ID|6667 transcript_25418	1	3572	3572	3783	1	3552	4100	4312
transcript_56440	gnl|BL_ORD_ID|12432 transcript_2288	291	3098	27	291	487	3291	2	266
transcript_91373	gnl|BL_ORD_ID|33244 transcript_4687	1	1268	1269	2264	318	1579	1759	2751
transcript_39578	gnl|BL_ORD_ID|42652 transcript_6836	1	1019	1019	1928	1	1019	1367	2276
transcript_46173	gnl|BL_ORD_ID|42862 transcript_7260	1	1328	1323	1902	1	1328	1702	2281
transcript_678	gnl|BL_ORD_ID|534 transcript_713	2	3407	3406	3998	46	3450	3551	4142
transcript_254	gnl|BL_ORD_ID|41125 transcript_92475	2136	4831	163	2135	2209	4902	88	2059
transcript_30543	gnl|BL_ORD_ID|35805 transcript_81762	357	1348	63	358	417	1425	2	296
transcript_182	gnl|BL_ORD_ID|35951 transcript_82054	2	3006	3003	5071	1	3005	3490	5555
transcript_3688	gnl|BL_ORD_ID|12408 transcript_2247	1	2176	2181	2949	2	2177	2536	3303
transcript_47090	gnl|BL_ORD_ID|18682 transcript_48913	1062	3100	1	1064	3007	5040	1464	2523
transcript_25404	gnl|BL_ORD_ID|17672 transcript_46873	1879	3781	1	1884	5396	7299	3413	5296
transcript_6346	gnl|BL_ORD_ID|7662 transcript_27491	1	1692	1692	2460	1	1692	2151	2923
transcript_66334	gnl|BL_ORD_ID|1825 transcript_12792	107	1584	1	112	244	1706	5	116
transcript_41582	gnl|BL_ORD_ID|34144 transcript_78349	1	2660	2659	3656	228	2887	3027	4001
transcript_2912	gnl|BL_ORD_ID|12371 transcript_2196	1	2365	2365	3117	14	2351	2577	3329
transcript_3916	gnl|BL_ORD_ID|20980 transcript_53749	260	2896	1	259	370	3006	1	260
transcript_72563	gnl|BL_ORD_ID|7795 transcript_27772	154	1595	1	157	2335	3777	1981	2137
transcript_1316	gnl|BL_ORD_ID|15047 transcript_41519	1580	3707	145	1579	1698	3810	163	1598
transcript_10491	gnl|BL_ORD_ID|14065 transcript_39471	1	1185	1184	2059	1	1185	1323	2200
transcript_27621	gnl|BL_ORD_ID|22671 transcript_3264	183	2702	1	182	509	3036	1	182
transcript_56053	gnl|BL_ORD_ID|23476 transcript_57693	1305	3014	1	1310	1434	3117	15	1324
transcript_39225	gnl|BL_ORD_ID|34701 transcript_79525	1105	2782	1	1103	1942	3619	699	1801
transcript_72673	gnl|BL_ORD_ID|8033 transcript_28278	1442	3485	1	1444	2661	4708	907	2351
transcript_7890	gnl|BL_ORD_ID|37154 transcript_84406	167	2310	1	168	697	2839	1	168
transcript_47224	gnl|BL_ORD_ID|20741 transcript_53231	153	4301	1	158	1725	5878	2	159
transcript_17295	gnl|BL_ORD_ID|3312 transcript_16191	118	1072	2	118	339	1292	43	159
transcript_4604	gnl|BL_ORD_ID|12166 transcript_36827	1	1927	1927	2788	1	1926	2383	3240
transcript_59359	gnl|BL_ORD_ID|32404 transcript_76006	303	3180	132	303	389	3264	89	260
transcript_26583	gnl|BL_ORD_ID|130 transcript_160	1	1253	1252	1585	2	1254	4812	5145
transcript_4770	gnl|BL_ORD_ID|10466 transcript_33313	12	1617	1618	2741	2	1607	3391	4514
transcript_61415	gnl|BL_ORD_ID|19466 transcript_50514	1605	4400	1	1604	2745	5541	1025	2627
transcript_1873	gnl|BL_ORD_ID|5258 transcript_1509	227	3407	19	226	415	3595	1	208
transcript_32904	gnl|BL_ORD_ID|12658 transcript_2652	1	2525	2522	2693	288	2812	3034	3205
transcript_83203	gnl|BL_ORD_ID|42079 transcript_5740	109	2286	1	111	326	2503	1	116
transcript_74883	gnl|BL_ORD_ID|14497 transcript_40379	232	2211	26	232	391	2371	1	208
transcript_85827	gnl|BL_ORD_ID|22676 transcript_3275	214	2804	11	218	486	3076	1	208
transcript_80590	gnl|BL_ORD_ID|42964 transcript_7479	456	2278	6	457	561	2383	3	454
transcript_6755	gnl|BL_ORD_ID|31229 transcript_73621	346	2462	40	345	439	2555	2	309
transcript_60661	gnl|BL_ORD_ID|42429 transcript_6408	1	1925	1923	2166	73	1997	2217	2461
transcript_10247	gnl|BL_ORD_ID|31002 transcript_73181	13	1397	1393	2081	2	1389	2276	2964
transcript_76561	gnl|BL_ORD_ID|28390 transcript_67733	315	3068	8	320	827	3578	2	314
transcript_71541	gnl|BL_ORD_ID|4999 transcript_1125	1	1673	1671	3211	131	1791	2279	3819
transcript_28070	gnl|BL_ORD_ID|42307 transcript_6185	1	2043	2040	2175	34	2063	2313	2448
transcript_47222	gnl|BL_ORD_ID|30188 transcript_71478	12	1779	1778	2885	1	1769	1894	3004
transcript_2155	gnl|BL_ORD_ID|5468 transcript_1843	1	2393	2393	3333	1	2393	2513	3453
transcript_67639	gnl|BL_ORD_ID|22737 transcript_3379	1	2130	2125	2789	2	2129	2374	3038
transcript_47816	gnl|BL_ORD_ID|40430 transcript_91104	179	1765	2	179	383	1977	31	208
transcript_4510	gnl|BL_ORD_ID|12895 transcript_3036	1194	2810	1	1193	1454	3064	2	1212
transcript_10994	gnl|BL_ORD_ID|42685 transcript_6908	10	1777	1773	1997	1	1768	2258	2480
transcript_59753	gnl|BL_ORD_ID|14984 transcript_41395	1578	4051	151	1581	3345	5816	1610	3026
transcript_42263	gnl|BL_ORD_ID|23161 transcript_4119	1	2454	2453	2719	1	2454	2599	2865
transcript_6647	gnl|BL_ORD_ID|20641 transcript_53031	617	2492	67	616	841	2714	1	550
transcript_5140	gnl|BL_ORD_ID|31759 transcript_74688	1	1556	1555	2690	2	1557	2096	3231
transcript_90919	gnl|BL_ORD_ID|38648 transcript_87496	139	2906	1	144	476	3250	1	144
transcript_68791	gnl|BL_ORD_ID|28538 transcript_68060	140	1099	4	141	2214	3177	1221	1359
transcript_60358	gnl|BL_ORD_ID|6667 transcript_25418	167	2299	1	171	2178	4315	983	1153
transcript_37024	gnl|BL_ORD_ID|448 transcript_589	124	3975	1	124	379	4230	9	131
transcript_3024	gnl|BL_ORD_ID|12371 transcript_2196	1	2338	2338	3090	14	2351	2577	3329
transcript_57495	gnl|BL_ORD_ID|1269 transcript_11577	1	1207	1205	1829	1	1207	1317	1919
transcript_82845	gnl|BL_ORD_ID|14171 transcript_39690	239	2666	114	239	289	2716	2	127
transcript_90400	gnl|BL_ORD_ID|18682 transcript_48913	23	2551	2549	4587	1	2523	3007	5042
transcript_30337	gnl|BL_ORD_ID|5627 transcript_2092	188	2279	1	187	1262	3354	376	562
transcript_4825	gnl|BL_ORD_ID|6988 transcript_26102	287	2760	35	288	402	2875	2	255
transcript_52506	gnl|BL_ORD_ID|476 transcript_630	13	2111	2111	3949	2	2097	2380	4214
transcript_6523	gnl|BL_ORD_ID|13843 transcript_39032	136	2512	1	139	785	3158	2	140
transcript_3418	gnl|BL_ORD_ID|12571 transcript_2522	1384	3011	1	1384	1603	3226	1	1384
transcript_4819	gnl|BL_ORD_ID|32742 transcript_76662	244	2734	1	244	405	2895	1	244
transcript_6790	gnl|BL_ORD_ID|35727 transcript_81623	402	2479	91	404	804	2881	1	314
transcript_92380	gnl|BL_ORD_ID|295 transcript_376	1	2765	2762	4357	25	2801	2960	4551
transcript_5773	gnl|BL_ORD_ID|11938 transcript_36309	10	2268	2265	2514	2	2261	2414	2663
transcript_51085	gnl|BL_ORD_ID|42975 transcript_7501	1	1163	1162	2211	1	1140	1337	2383
transcript_88772	gnl|BL_ORD_ID|5049 transcript_1196	1	1234	1233	2168	116	1349	2836	3770
transcript_66334	gnl|BL_ORD_ID|2109 transcript_13423	107	1584	1	112	243	1721	4	115
transcript_3771	gnl|BL_ORD_ID|5593 transcript_2042	1	2013	2013	2940	1	2013	2440	3367
transcript_84764	gnl|BL_ORD_ID|2118 transcript_13447	1	1127	1123	1354	1	1145	1466	1697
transcript_33577	gnl|BL_ORD_ID|36837 transcript_83777	1	2820	2822	3313	1362	4181	3824	4315
transcript_11194	gnl|BL_ORD_ID|20545 transcript_52821	221	1988	56	217	544	2311	2	163
transcript_74524	gnl|BL_ORD_ID|5344 transcript_1642	1	2432	2432	2706	31	2484	3266	3540
transcript_60401	gnl|BL_ORD_ID|42931 transcript_7397	117	2118	1	116	324	2323	47	162
transcript_14	gnl|BL_ORD_ID|35862 transcript_81881	3645	7367	259	3648	4696	8417	1	3391
transcript_9589	gnl|BL_ORD_ID|18721 transcript_49012	442	2121	6	444	1378	3058	2	440
transcript_29093	gnl|BL_ORD_ID|29824 transcript_70708	1143	2892	1	1145	1841	3564	429	1573
transcript_17011	gnl|BL_ORD_ID|24117 transcript_59020	161	1138	5	161	666	1643	2	158
transcript_7765	gnl|BL_ORD_ID|9230 transcript_30782	143	2391	1	144	765	3010	77	219
transcript_90069	gnl|BL_ORD_ID|14035 transcript_39412	267	3546	1	267	638	3916	116	381
transcript_62598	gnl|BL_ORD_ID|35894 transcript_81942	147	1110	3	151	264	1227	1	149
transcript_61005	gnl|BL_ORD_ID|43069 transcript_7710	1	1235	1231	2189	25	1259	1408	2364
transcript_16644	gnl|BL_ORD_ID|33273 transcript_4739	347	1257	6	349	1842	2757	29	365
transcript_57028	gnl|BL_ORD_ID|19719 transcript_51052	167	1026	29	165	250	1112	1	137
transcript_9780	gnl|BL_ORD_ID|43605 transcript_8792	248	2136	33	248	343	2243	2	217
transcript_17716	gnl|BL_ORD_ID|44143 transcript_9832	161	986	1	160	1289	2114	1	160
transcript_17269	gnl|BL_ORD_ID|29124 transcript_69252	9	662	658	1071	2	657	910	1322
transcript_46240	gnl|BL_ORD_ID|270 transcript_345	1	2659	2658	3363	1019	3677	3865	4570
transcript_7257	gnl|BL_ORD_ID|31384 transcript_73927	1127	2404	1	1130	1353	2630	1	1130
transcript_7774	gnl|BL_ORD_ID|42639 transcript_6812	106	2340	1	109	218	2453	1	110
transcript_4589	gnl|BL_ORD_ID|36041 transcript_82213	201	2777	2	204	1574	4150	1	203
transcript_4739	gnl|BL_ORD_ID|15552 transcript_42513	1	2039	2037	2755	1	2039	2970	3685
transcript_10347	gnl|BL_ORD_ID|6667 transcript_25418	999	2069	1	1003	2363	3434	1	1001
transcript_42990	gnl|BL_ORD_ID|5040 transcript_1180	16	1779	1774	3314	1	1764	2244	3788
transcript_16416	gnl|BL_ORD_ID|16738 transcript_45000	106	1255	1	107	499	1648	1	107
transcript_81970	gnl|BL_ORD_ID|29607 transcript_70246	1823	3650	1	1823	5098	6926	3162	4984
transcript_74128	gnl|BL_ORD_ID|37154 transcript_84406	167	2290	1	168	697	2837	1	168
transcript_32253	gnl|BL_ORD_ID|42175 transcript_5940	144	2155	1	148	557	2568	162	309
transcript_547	gnl|BL_ORD_ID|333 transcript_425	2	2403	2399	4320	1	2403	2602	4525
transcript_53889	gnl|BL_ORD_ID|37142 transcript_84377	183	1904	1	182	325	2043	2	182
transcript_68875	gnl|BL_ORD_ID|5137 transcript_1331	1	2482	2480	3321	44	2525	2685	3524
transcript_34947	gnl|BL_ORD_ID|24131 transcript_59043	1235	2987	12	1234	1395	3147	1	1223
transcript_47232	gnl|BL_ORD_ID|63 transcript_80	414	5454	2	416	573	5610	7	422
transcript_37824	gnl|BL_ORD_ID|91 transcript_115	1	1277	1272	1781	1	1277	4851	5360
transcript_54765	gnl|BL_ORD_ID|21390 transcript_54596	1	1206	1201	1814	51	1266	2020	2633
transcript_34228	gnl|BL_ORD_ID|654 transcript_880	1	2132	2131	3868	23	2154	2261	3998
transcript_16181	gnl|BL_ORD_ID|2869 transcript_15162	101	1285	1	101	281	1465	1	101
transcript_74051	gnl|BL_ORD_ID|28448 transcript_67850	182	4328	1	181	337	4524	1	181
transcript_2912	gnl|BL_ORD_ID|12311 transcript_2101	1	2365	2365	3117	1	2365	2591	3343
transcript_68875	gnl|BL_ORD_ID|9625 transcript_31580	102	2482	2480	3315	2	2433	2593	3426
transcript_71806	gnl|BL_ORD_ID|5021 transcript_1158	2	2101	2102	2336	6	2105	2650	2885
transcript_40927	gnl|BL_ORD_ID|7149 transcript_26452	1898	3804	1	1897	2532	4437	340	2238
transcript_7134	gnl|BL_ORD_ID|22874 transcript_3625	272	2438	31	273	352	2518	1	241
transcript_36675	gnl|BL_ORD_ID|13420 transcript_38123	1004	3332	1	1003	1186	3518	1	983
transcript_14238	gnl|BL_ORD_ID|1940 transcript_13041	1	1345	1346	1619	1	1345	1499	1772
transcript_1093	gnl|BL_ORD_ID|18986 transcript_49554	361	3808	11	360	760	4207	1	350
transcript_10939	gnl|BL_ORD_ID|25237 transcript_61371	148	2004	1	150	323	2189	15	164
transcript_32151	gnl|BL_ORD_ID|26263 transcript_63443	115	3068	1	114	592	3545	19	132
transcript_48371	gnl|BL_ORD_ID|24 transcript_34	2900	6271	1	2905	3053	6422	14	2920
transcript_38726	gnl|BL_ORD_ID|12854 transcript_2969	1	1436	1431	2388	2	1436	2149	3104
transcript_66612	gnl|BL_ORD_ID|7602 transcript_27369	1	1802	1800	2987	693	2494	4303	5482
transcript_71825	gnl|BL_ORD_ID|14369 transcript_40122	597	2730	93	602	3002	5134	3	516
transcript_10056	gnl|BL_ORD_ID|15755 transcript_42940	263	2102	55	262	1187	3029	2	209
transcript_17295	gnl|BL_ORD_ID|20408 transcript_52520	118	1072	2	121	1151	2105	19	138
transcript_89405	gnl|BL_ORD_ID|763 transcript_1043	2	2177	2173	2981	9	2187	3073	3881
transcript_1265	gnl|BL_ORD_ID|25262 transcript_61419	1562	3718	1	1564	1970	4124	1	1566
transcript_35886	gnl|BL_ORD_ID|589 transcript_788	301	3872	2	302	601	4156	57	361
transcript_55047	gnl|BL_ORD_ID|754 transcript_1027	1	3011	3012	3701	1	3011	3193	3883
transcript_12208	gnl|BL_ORD_ID|9767 transcript_31877	1	1314	1314	1876	1	1315	1981	2542
transcript_90011	gnl|BL_ORD_ID|17735 transcript_46992	1	2123	2124	2595	4479	6600	6758	7230
transcript_78540	gnl|BL_ORD_ID|42950 transcript_7441	126	2121	1	126	396	2391	10	135
transcript_6250	gnl|BL_ORD_ID|33461 transcript_5097	200	2528	2	199	366	2696	7	204
transcript_12651	gnl|BL_ORD_ID|39587 transcript_89417	165	1805	1	166	1242	2882	1	165
transcript_45382	gnl|BL_ORD_ID|35972 transcript_82085	154	1211	4	154	850	1907	511	661
transcript_5802	gnl|BL_ORD_ID|35727 transcript_81623	514	2593	55	518	801	2881	1	464
transcript_60841	gnl|BL_ORD_ID|9098 transcript_30516	1	1190	1189	1716	225	1415	1537	2061
transcript_76187	gnl|BL_ORD_ID|17342 transcript_46177	425	4432	118	420	836	4865	697	999
transcript_46240	gnl|BL_ORD_ID|27295 transcript_65500	1	2659	2658	3244	1015	3675	3864	4473
transcript_3933	gnl|BL_ORD_ID|40631 transcript_91489	1159	2903	1	1163	1300	3046	1	1162
transcript_8236	gnl|BL_ORD_ID|35149 transcript_80469	284	2299	70	285	589	2604	224	439
transcript_87117	gnl|BL_ORD_ID|12333 transcript_2137	242	2544	1	245	1042	3342	675	919
transcript_3091	gnl|BL_ORD_ID|12623 transcript_2599	19	2407	2404	3070	2	2390	2529	3195
transcript_71128	gnl|BL_ORD_ID|34199 transcript_78460	1	2115	2116	3564	357	2465	2685	4132
transcript_35663	gnl|BL_ORD_ID|21658 transcript_55195	156	2914	1	155	255	3010	1	155
transcript_30475	gnl|BL_ORD_ID|42897 transcript_7322	170	1273	42	169	1285	2390	1008	1134
transcript_79112	gnl|BL_ORD_ID|34956 transcript_80071	264	2218	35	264	426	2380	2	231
transcript_42647	gnl|BL_ORD_ID|5344 transcript_1642	1	1340	1336	1643	71	1410	3239	3546
transcript_38175	gnl|BL_ORD_ID|35790 transcript_81737	1	1424	1423	2655	1	1424	1660	2893
transcript_36355	gnl|BL_ORD_ID|32393 transcript_75983	1146	2542	1	1145	1343	2737	48	1198
transcript_64119	gnl|BL_ORD_ID|5442 transcript_1806	2	2393	2396	2759	5	2398	3098	3461
transcript_10347	gnl|BL_ORD_ID|25567 transcript_62046	999	2069	1	1003	1856	2925	1	1002
transcript_4056	gnl|BL_ORD_ID|25627 transcript_62183	575	2984	96	575	706	3116	1	481
transcript_14751	gnl|BL_ORD_ID|15540 transcript_42489	182	1536	6	183	332	1687	2	179
transcript_12420	gnl|BL_ORD_ID|896 transcript_10732	421	1770	54	426	480	1829	2	375
transcript_1189	gnl|BL_ORD_ID|458 transcript_602	1	2035	2034	3821	1	2035	2467	4254
transcript_30337	gnl|BL_ORD_ID|12916 transcript_3065	184	2276	1	187	990	3083	372	558
transcript_33919	gnl|BL_ORD_ID|38648 transcript_87496	130	2520	1	133	858	3250	8	140
transcript_39903	gnl|BL_ORD_ID|1373 transcript_11784	1	1199	1198	1373	154	1352	1771	1946
transcript_30475	gnl|BL_ORD_ID|6738 transcript_25560	170	1273	42	169	628	1731	351	477
transcript_1666	gnl|BL_ORD_ID|18375 transcript_48314	303	3527	20	303	471	3696	2	285
transcript_17789	gnl|BL_ORD_ID|8393 transcript_29036	8	664	662	1079	18	676	807	1225
transcript_66783	gnl|BL_ORD_ID|32823 transcript_76851	1266	3236	1	1266	2766	4737	1	1266
transcript_91186	gnl|BL_ORD_ID|17253 transcript_46000	1	1575	1576	2145	1474	3050	3159	3726
transcript_33837	gnl|BL_ORD_ID|13449 transcript_38181	17	2340	2336	3281	2	2325	2148	3093
transcript_74148	gnl|BL_ORD_ID|5357 transcript_1661	107	3193	1	110	439	3525	161	270
transcript_2316	gnl|BL_ORD_ID|5520 transcript_1924	166	3272	1	166	299	3409	1	166
transcript_39234	gnl|BL_ORD_ID|692 transcript_936	1340	3581	1	1340	1684	3926	241	1579
transcript_971	gnl|BL_ORD_ID|17789 transcript_47103	212	3916	1	213	370	4076	1	213
transcript_80071	gnl|BL_ORD_ID|42583 transcript_6704	231	2381	2	231	348	2492	5	234
transcript_72244	gnl|BL_ORD_ID|628 transcript_846	1	3356	3354	3604	4	3357	3775	4025
transcript_90064	gnl|BL_ORD_ID|34014 transcript_78097	1	1593	1593	2946	2446	4038	4294	5649
transcript_56870	gnl|BL_ORD_ID|27463 transcript_65810	1	3362	3359	4328	1	3362	3659	4612
transcript_10181	gnl|BL_ORD_ID|30993 transcript_73157	1	1243	1240	2088	1	1243	1912	2723
transcript_3024	gnl|BL_ORD_ID|26263 transcript_63443	2	2338	2338	3089	15	2351	2795	3546
transcript_45382	gnl|BL_ORD_ID|19667 transcript_50945	153	1211	4	154	4430	5488	4092	4242
transcript_52276	gnl|BL_ORD_ID|37346 transcript_84774	1	1767	1768	2098	87	1854	1983	2313
transcript_10347	gnl|BL_ORD_ID|14164 transcript_39674	999	2069	1	1003	2123	3193	1	1003
transcript_455	gnl|BL_ORD_ID|11742 transcript_35895	1076	4418	1	1077	1211	4552	1	1077
transcript_9453	gnl|BL_ORD_ID|43511 transcript_8589	10	1814	1813	2164	2	1807	1910	2259
transcript_81808	gnl|BL_ORD_ID|19667 transcript_50945	1	2005	2004	3062	2232	4242	4430	5488
transcript_17295	gnl|BL_ORD_ID|28050 transcript_67057	118	1072	19	118	376	1330	2	101
transcript_46184	gnl|BL_ORD_ID|26291 transcript_63493	1	2497	2497	3680	541	3034	4735	5919
transcript_83285	gnl|BL_ORD_ID|14104 transcript_39566	106	2483	1	110	1796	4172	947	1056
transcript_35601	gnl|BL_ORD_ID|880 transcript_10699	1	1137	1135	1276	218	1354	1896	2037
transcript_32820	gnl|BL_ORD_ID|43635 transcript_8855	1025	1976	1	1028	1263	2214	10	1058
transcript_3024	gnl|BL_ORD_ID|12311 transcript_2101	1	2338	2338	3090	1	2365	2591	3343
transcript_75054	gnl|BL_ORD_ID|33832 transcript_77752	238	2348	64	239	310	2435	2	177
transcript_14895	gnl|BL_ORD_ID|1587 transcript_12295	123	1451	1	122	533	1855	1	122
transcript_43883	gnl|BL_ORD_ID|21430 transcript_54680	1	1974	1969	3098	187	2161	2292	3422
transcript_81393	gnl|BL_ORD_ID|37734 transcript_85573	2	2448	2449	2600	112	2562	3120	3271
transcript_3863	gnl|BL_ORD_ID|13105 transcript_37424	2	2763	2763	2935	1	2764	3428	3599
transcript_14683	gnl|BL_ORD_ID|35835 transcript_81830	296	1547	31	296	425	1660	1	266
transcript_33258	gnl|BL_ORD_ID|34050 transcript_78160	1	1514	1510	2487	1453	2966	3113	4088
transcript_151	gnl|BL_ORD_ID|21650 transcript_55181	499	5164	2	502	680	5368	51	551
transcript_36036	gnl|BL_ORD_ID|13767 transcript_38864	173	1564	72	178	1624	3018	1	107
transcript_38822	gnl|BL_ORD_ID|40278 transcript_90794	130	2354	1	132	271	2495	2	133
transcript_92167	gnl|BL_ORD_ID|27970 transcript_66891	1358	3357	1	1355	2029	4025	517	1870
transcript_63691	gnl|BL_ORD_ID|31612 transcript_74402	2	2399	2398	2629	25	2425	2549	2780
transcript_2807	gnl|BL_ORD_ID|12493 transcript_2390	1	1951	1952	3136	1	1951	2078	3262
transcript_51878	gnl|BL_ORD_ID|19120 transcript_49840	1	1063	1058	1944	2	1075	1181	2072
transcript_4792	gnl|BL_ORD_ID|33071 transcript_4370	214	2711	1	215	327	2818	1	215
transcript_33776	gnl|BL_ORD_ID|12410 transcript_2250	2	2218	2216	2983	17	2231	2531	3298
transcript_64119	gnl|BL_ORD_ID|12501 transcript_2409	2	2393	2396	2759	9	2403	2896	3259
transcript_12420	gnl|BL_ORD_ID|28919 transcript_68800	421	1770	71	426	522	1873	2	358
transcript_32009	gnl|BL_ORD_ID|43316 transcript_8231	1	1635	1634	2194	27	1663	1779	2340
transcript_50225	gnl|BL_ORD_ID|18037 transcript_47610	1	1531	1532	1865	1	1529	2133	2466
transcript_77968	gnl|BL_ORD_ID|20568 transcript_52864	998	2306	1	1001	2356	3664	918	1918
transcript_63602	gnl|BL_ORD_ID|30550 transcript_72245	1	2804	2804	2969	41	2837	2950	3114
transcript_65595	gnl|BL_ORD_ID|42325 transcript_6213	1	1293	1294	1482	3	1296	1531	1718
transcript_29069	gnl|BL_ORD_ID|28694 transcript_68371	1319	3235	123	1320	1442	3358	1	1198
transcript_37049	gnl|BL_ORD_ID|23307 transcript_57320	211	2111	4	212	446	2351	4	213
transcript_52768	gnl|BL_ORD_ID|34909 transcript_79982	438	1664	54	442	512	1737	1	389
transcript_83061	gnl|BL_ORD_ID|7415 transcript_26999	345	3531	1	345	845	4016	288	632
transcript_8423	gnl|BL_ORD_ID|42175 transcript_5940	2	2105	2101	2273	162	2265	2400	2572
transcript_57495	gnl|BL_ORD_ID|1241 transcript_11511	1	1207	1205	1829	1	1207	1317	1943
transcript_46543	gnl|BL_ORD_ID|40211 transcript_90671	1	1508	1504	1754	274	1781	2575	2825
transcript_92285	gnl|BL_ORD_ID|27512 transcript_65917	363	2199	73	364	1660	3497	141	432
transcript_46106	gnl|BL_ORD_ID|383 transcript_499	1065	3786	1	1068	1642	4383	362	1429
transcript_6790	gnl|BL_ORD_ID|40940 transcript_92111	402	2479	44	404	1492	3569	2	362
transcript_74520	gnl|BL_ORD_ID|25184 transcript_61238	169	2888	1	172	885	3609	595	766
transcript_87786	gnl|BL_ORD_ID|33132 transcript_4467	1	1440	1439	2500	2	1441	1638	2699
transcript_69939	gnl|BL_ORD_ID|459 transcript_603	346	3921	1	347	642	4233	6	354
transcript_71445	gnl|BL_ORD_ID|26950 transcript_64793	194	3469	14	193	581	3853	279	456
transcript_17563	gnl|BL_ORD_ID|22975 transcript_3793	460	1051	52	462	2334	2926	2	412
transcript_8265	gnl|BL_ORD_ID|15675 transcript_42768	14	1886	1886	2282	4	1876	2039	2435
transcript_90910	gnl|BL_ORD_ID|5429 transcript_1786	1	1855	1856	2295	2	1864	1658	2098
transcript_11921	gnl|BL_ORD_ID|7401 transcript_26968	134	1888	1	133	897	2652	1	133
transcript_92026	gnl|BL_ORD_ID|28448 transcript_67850	176	3734	1	181	954	4526	1	181
transcript_5426	gnl|BL_ORD_ID|23050 transcript_3919	1	2176	2177	2605	1	2176	2343	2771
transcript_83884	gnl|BL_ORD_ID|188 transcript_242	1	2481	2479	3584	588	3068	3740	4845
transcript_34700	gnl|BL_ORD_ID|15759 transcript_42944	314	3827	2	314	472	3986	17	329
transcript_39179	gnl|BL_ORD_ID|5606 transcript_2063	1	2494	2493	3022	3	2501	2696	3229
transcript_733	gnl|BL_ORD_ID|41331 transcript_92865	1020	4091	1	1020	1373	4461	1	1026
transcript_9789	gnl|BL_ORD_ID|10525 transcript_33426	576	2122	6	575	1468	3014	2	571
transcript_82324	gnl|BL_ORD_ID|13469 transcript_38227	1189	2940	1	1189	1646	3396	296	1486
transcript_17571	gnl|BL_ORD_ID|18131 transcript_47790	123	1041	2	123	458	1376	17	138
transcript_4428	gnl|BL_ORD_ID|12575 transcript_2528	436	2808	73	437	864	3236	2	366
transcript_47816	gnl|BL_ORD_ID|33151 transcript_4505	179	1765	2	179	409	1996	57	234
transcript_28719	gnl|BL_ORD_ID|22249 transcript_56363	178	1959	10	178	405	2187	2	170
transcript_5444	gnl|BL_ORD_ID|33133 transcript_4471	1139	2617	1	1142	1286	2762	1	1166
transcript_81970	gnl|BL_ORD_ID|23240 transcript_57198	1823	3650	1	1823	5075	6902	3139	4961
transcript_93746	gnl|BL_ORD_ID|31576 transcript_74323	1	1544	1542	2185	46	1591	1751	2400
transcript_2273	gnl|BL_ORD_ID|12502 transcript_2410	1	2128	2126	3091	1	2128	2296	3261
transcript_3771	gnl|BL_ORD_ID|10160 transcript_32656	2	2013	2013	2940	1	1992	2417	3342
transcript_35214	gnl|BL_ORD_ID|29572 transcript_70169	2	2325	2325	3227	1	2321	2532	3434
transcript_2247	gnl|BL_ORD_ID|5333 transcript_1624	2	2536	2536	3303	77	2611	2792	3561
transcript_50428	gnl|BL_ORD_ID|28700 transcript_68381	10	2797	2797	2985	2	2811	2924	3113
transcript_5722	gnl|BL_ORD_ID|20706 transcript_53161	418	2559	5	420	553	2694	2	417
transcript_68875	gnl|BL_ORD_ID|5389 transcript_1716	1	2482	2480	3320	2	2509	2669	3507
transcript_51544	gnl|BL_ORD_ID|17559 transcript_46624	228	2876	1	227	1333	3981	932	1158
transcript_6842	gnl|BL_ORD_ID|19597 transcript_50786	552	2428	6	552	759	2631	1	547
transcript_28428	gnl|BL_ORD_ID|445 transcript_584	1120	4089	1	1124	1288	4256	1	1124
transcript_10056	gnl|BL_ORD_ID|43724 transcript_9029	263	2102	55	262	368	2207	2	209
transcript_90011	gnl|BL_ORD_ID|29882 transcript_70847	1	2123	2124	2595	1309	3430	3588	4061
transcript_51085	gnl|BL_ORD_ID|33133 transcript_4471	1	1163	1162	2213	1	1164	1361	2409
transcript_90802	gnl|BL_ORD_ID|14535 transcript_40446	352	2408	7	357	677	2728	116	466
transcript_37569	gnl|BL_ORD_ID|507 transcript_674	2	2705	2702	3969	40	2762	2881	4158
transcript_52282	gnl|BL_ORD_ID|22989 transcript_3816	148	2037	1	151	1038	2925	733	883
transcript_3517	gnl|BL_ORD_ID|31759 transcript_74688	1	1555	1555	3007	2	1556	1772	3231
transcript_67830	gnl|BL_ORD_ID|33435 transcript_5053	1	2068	2068	2512	1	2057	2261	2704
transcript_4345	gnl|BL_ORD_ID|28680 transcript_68350	239	2821	2	239	351	2929	6	243
transcript_14180	gnl|BL_ORD_ID|1471 transcript_12017	105	1599	1	107	394	1888	1	107
transcript_16996	gnl|BL_ORD_ID|14424 transcript_40242	322	1127	6	321	842	1647	2	317
transcript_40743	gnl|BL_ORD_ID|38919 transcript_88048	1	1121	1119	2015	641	1762	2602	3497
transcript_83644	gnl|BL_ORD_ID|33423 transcript_5031	1	1244	1239	1676	2	1245	1639	2076
transcript_1599	gnl|BL_ORD_ID|35226 transcript_80623	177	3553	1	177	537	3916	2	178
transcript_73660	gnl|BL_ORD_ID|9104 transcript_30523	2	2141	2144	2340	13	2151	2026	2227
transcript_36360	gnl|BL_ORD_ID|24713 transcript_60236	273	2050	9	272	390	2165	2	265
transcript_34547	gnl|BL_ORD_ID|398 transcript_518	1	3572	3572	3783	1	3578	4127	4338
transcript_79852	gnl|BL_ORD_ID|42415 transcript_6380	154	2038	1	153	630	2514	1	153
transcript_30475	gnl|BL_ORD_ID|39743 transcript_89730	170	1273	42	169	2499	3602	2222	2348
transcript_10338	gnl|BL_ORD_ID|22249 transcript_56363	178	2075	10	177	325	2222	2	169
transcript_67500	gnl|BL_ORD_ID|31576 transcript_74323	1	1168	1166	1819	423	1591	1751	2403
transcript_30690	gnl|BL_ORD_ID|382 transcript_497	259	2925	1	260	1695	4361	1077	1336
transcript_1125	gnl|BL_ORD_ID|34349 transcript_78748	1150	3820	1	1152	1264	3934	1	1151
transcript_27374	gnl|BL_ORD_ID|28085 transcript_67123	1	3515	3511	3944	1037	4552	5234	5669
transcript_472	gnl|BL_ORD_ID|40117 transcript_90485	1672	4417	1	1672	3867	6612	1	1666
transcript_43554	gnl|BL_ORD_ID|42021 transcript_5632	347	2337	4	347	631	2621	129	472
transcript_48829	gnl|BL_ORD_ID|37920 transcript_85948	808	2269	9	808	915	2377	1	798
transcript_54373	gnl|BL_ORD_ID|26141 transcript_63205	1424	3083	1	1423	2287	3948	1	1450
transcript_16322	gnl|BL_ORD_ID|30009 transcript_71111	273	1264	5	273	1374	2365	1	268
transcript_11194	gnl|BL_ORD_ID|9593 transcript_31520	215	1989	82	217	867	2678	1	137
transcript_64984	gnl|BL_ORD_ID|22350 transcript_56598	338	1137	49	337	1202	2001	2	290
transcript_4855	gnl|BL_ORD_ID|22667 transcript_3259	1	1977	1976	2743	2	1978	2145	2911
transcript_64119	gnl|BL_ORD_ID|12408 transcript_2247	2	2393	2396	2759	5	2398	2940	3303
transcript_76163	gnl|BL_ORD_ID|12346 transcript_2157	153	3136	1	152	294	3286	43	194
transcript_49768	gnl|BL_ORD_ID|18501 transcript_48552	1	1426	1429	1922	2204	3613	3501	3994
transcript_5289	gnl|BL_ORD_ID|16344 transcript_44165	1181	2649	1	1181	2399	3869	1	1182
transcript_32474	gnl|BL_ORD_ID|24777 transcript_60353	661	1738	7	663	788	1866	2	658
transcript_31646	gnl|BL_ORD_ID|38538 transcript_87258	215	2399	1	217	5211	7400	4171	4387
transcript_7054	gnl|BL_ORD_ID|37286 transcript_84660	427	2438	6	428	574	2587	2	424
transcript_35293	gnl|BL_ORD_ID|42164 transcript_5912	169	2147	1	169	595	2573	232	400
transcript_32820	gnl|BL_ORD_ID|5457 transcript_1826	1025	1976	1	1029	2511	3462	10	1059
transcript_33520	gnl|BL_ORD_ID|12937 transcript_3098	176	1843	1	179	765	2433	1	179
transcript_91809	gnl|BL_ORD_ID|41507 transcript_93230	1420	3362	1	1425	2651	4592	1099	2523
transcript_27078	gnl|BL_ORD_ID|17543 transcript_46593	1115	2254	1	1116	1459	2598	1	1116
transcript_32136	gnl|BL_ORD_ID|5022 transcript_1159	432	3042	7	433	1204	3809	3	430
transcript_38035	gnl|BL_ORD_ID|30575 transcript_72294	1210	2462	1	1210	1427	2679	1	1210
transcript_17483	gnl|BL_ORD_ID|37729 transcript_85558	171	1050	36	172	1377	2256	2	138
transcript_7756	gnl|BL_ORD_ID|32418 transcript_76040	368	2307	37	373	443	2383	1	337
transcript_62776	gnl|BL_ORD_ID|21895 transcript_55638	120	1786	1785	3083	2	1668	3395	4694
transcript_10994	gnl|BL_ORD_ID|41829 transcript_5287	10	1777	1773	2001	2	1769	2445	2669
transcript_48275	gnl|BL_ORD_ID|37302 transcript_84698	1	1966	1964	2796	3791	5756	6005	6835
transcript_51714	gnl|BL_ORD_ID|628 transcript_846	1	1872	1871	2959	17	1889	2020	3108
transcript_71839	gnl|BL_ORD_ID|21025 transcript_53833	391	1949	52	391	1268	2821	1	340
transcript_5751	gnl|BL_ORD_ID|30036 transcript_71152	11	1952	1951	2599	2	1943	2310	2958
transcript_59533	gnl|BL_ORD_ID|20774 transcript_53298	2	2692	2692	3500	9	2699	2941	3748
transcript_15771	gnl|BL_ORD_ID|18384 transcript_48331	275	1365	33	278	699	1789	1	246
transcript_44452	gnl|BL_ORD_ID|19024 transcript_49634	1	2183	2182	3036	3934	6116	6664	7519
transcript_61945	gnl|BL_ORD_ID|13021 transcript_37258	1212	4780	117	1214	1433	5000	194	1291
transcript_70046	gnl|BL_ORD_ID|27048 transcript_65004	1	1211	1209	1316	1344	2554	2765	2873
transcript_12703	gnl|BL_ORD_ID|13267 transcript_37784	325	1830	78	327	1085	2593	1	250
transcript_40167	gnl|BL_ORD_ID|35892 transcript_81934	133	3528	10	135	281	3670	2	126
transcript_27490	gnl|BL_ORD_ID|38470 transcript_87126	413	1499	5	414	923	2011	12	422
transcript_12467	gnl|BL_ORD_ID|25009 transcript_60872	1	1166	1167	1833	1	1166	1353	2019
transcript_38417	gnl|BL_ORD_ID|44628 transcript_57775	11	1133	1130	2155	8	1130	1279	2305
transcript_66857	gnl|BL_ORD_ID|34798 transcript_79738	1	1439	1440	2050	198	1636	2798	3408
transcript_14421	gnl|BL_ORD_ID|40033 transcript_90304	136	1576	13	136	371	1813	1	123
transcript_67374	gnl|BL_ORD_ID|19411 transcript_50406	2	2382	2380	3078	5	2377	4053	4751
transcript_58448	gnl|BL_ORD_ID|5178 transcript_1389	1	2246	2245	3432	1	2246	2440	3639
transcript_8488	gnl|BL_ORD_ID|42852 transcript_7241	168	2265	1	167	310	2406	2	168
transcript_3561	gnl|BL_ORD_ID|12570 transcript_2521	206	2981	2	207	480	3253	48	253
transcript_29299	gnl|BL_ORD_ID|20768 transcript_53287	1	2024	2025	2581	397	2422	2863	3420
transcript_2949	gnl|BL_ORD_ID|32750 transcript_76689	1383	3109	12	1384	1528	3254	2	1374
transcript_42647	gnl|BL_ORD_ID|5337 transcript_1632	1	1339	1336	1641	183	1521	3249	3554
transcript_47171	gnl|BL_ORD_ID|42583 transcript_6704	221	2298	2	224	419	2490	15	238
transcript_86612	gnl|BL_ORD_ID|32976 transcript_4210	106	1210	1	111	1291	2395	1	111
transcript_12147	gnl|BL_ORD_ID|43880 transcript_9316	1	1008	1008	1913	4	1011	1288	2193
transcript_79165	gnl|BL_ORD_ID|23538 transcript_57816	1	1302	1302	1628	2778	4079	4733	5059
transcript_26583	gnl|BL_ORD_ID|19145 transcript_49893	1	1253	1252	1585	2	1254	4488	4821
transcript_6907	gnl|BL_ORD_ID|35663 transcript_81482	452	2450	66	454	567	2579	1	389
transcript_10916	gnl|BL_ORD_ID|16317 transcript_44105	178	2008	1	177	591	2416	1	177
transcript_6304	gnl|BL_ORD_ID|17452 transcript_46412	1	1802	1798	2525	1	1802	2214	2941
transcript_5340	gnl|BL_ORD_ID|36891 transcript_83880	1100	2530	1	1104	1243	2672	1	1102
transcript_52635	gnl|BL_ORD_ID|130 transcript_160	1	2120	2120	2676	4	2125	4592	5149
transcript_53965	gnl|BL_ORD_ID|9380 transcript_31062	1	2889	2885	3857	3	2891	4200	5172
transcript_5828	gnl|BL_ORD_ID|24126 transcript_59037	351	2564	4	355	533	2746	9	361
transcript_62046	gnl|BL_ORD_ID|11069 transcript_34547	1	1826	1825	2925	1	1830	2359	3455
transcript_66229	gnl|BL_ORD_ID|17743 transcript_47004	1	1934	1932	2685	1003	2935	3077	3830
transcript_47867	gnl|BL_ORD_ID|18375 transcript_48314	333	3556	20	334	471	3696	2	316
transcript_25689	gnl|BL_ORD_ID|31639 transcript_74444	195	3777	1	197	1580	5163	1204	1399
transcript_58260	gnl|BL_ORD_ID|22692 transcript_3307	197	2847	1	196	349	2996	1	196
transcript_88515	gnl|BL_ORD_ID|1577 transcript_12275	1	1145	1143	1642	1	1145	1306	1806
transcript_6996	gnl|BL_ORD_ID|28681 transcript_68351	14	1951	1949	2440	2	1939	2066	2557
transcript_72563	gnl|BL_ORD_ID|616 transcript_826	154	1593	1	157	2596	4037	2333	2489
transcript_37285	gnl|BL_ORD_ID|28378 transcript_67712	743	2265	8	743	892	2415	30	768
transcript_8741	gnl|BL_ORD_ID|43174 transcript_7921	429	2234	9	430	542	2349	1	422
transcript_65578	gnl|BL_ORD_ID|24213 transcript_59202	1	1978	1979	2322	2322	4296	4720	5064
transcript_30718	gnl|BL_ORD_ID|105 transcript_132	1549	5065	113	1548	1728	5226	182	1628
transcript_26898	gnl|BL_ORD_ID|534 transcript_713	2	3329	3328	3919	144	3450	3551	4142
transcript_49875	gnl|BL_ORD_ID|10990 transcript_34389	109	7110	1	108	394	7366	103	210
transcript_11721	gnl|BL_ORD_ID|34923 transcript_80004	1	1223	1224	1927	1	1223	2010	2713
transcript_271	gnl|BL_ORD_ID|104 transcript_131	1096	4761	1	1100	1596	5262	1	1099
transcript_91422	gnl|BL_ORD_ID|18426 transcript_48414	1238	3881	113	1240	2059	4700	280	1409
transcript_32712	gnl|BL_ORD_ID|35290 transcript_80748	1	1389	1387	1726	1631	3047	4686	5037
transcript_87233	gnl|BL_ORD_ID|25811 transcript_62570	138	1621	1619	2918	1	1483	1953	3250
transcript_1238	gnl|BL_ORD_ID|16254 transcript_43983	2	3116	3116	3729	8	3120	3634	4247
transcript_11665	gnl|BL_ORD_ID|36245 transcript_82625	1	1546	1544	1917	1	1558	3597	3971
transcript_2101	gnl|BL_ORD_ID|26263 transcript_63443	2	2591	2590	3342	15	2578	2794	3546
transcript_30106	gnl|BL_ORD_ID|40471 transcript_91190	414	2528	7	415	617	2730	2	408
transcript_15632	gnl|BL_ORD_ID|2474 transcript_14213	117	1391	1	117	330	1604	1	117
transcript_60358	gnl|BL_ORD_ID|7866 transcript_27933	167	2297	1	171	1551	3682	357	525
transcript_4510	gnl|BL_ORD_ID|22619 transcript_3184	1194	2810	1	1193	1454	3071	23	1215
transcript_3316	gnl|BL_ORD_ID|18162 transcript_47852	237	3034	10	233	368	3164	2	225
transcript_33919	gnl|BL_ORD_ID|40344 transcript_90919	130	2520	1	134	521	2906	8	141
transcript_8721	gnl|BL_ORD_ID|26903 transcript_64715	170	2250	1	172	607	2687	1	172
transcript_44403	gnl|BL_ORD_ID|9551 transcript_31428	690	2374	93	692	1200	2883	457	1064
transcript_54613	gnl|BL_ORD_ID|763 transcript_1043	1	1970	1968	2907	873	2842	2942	3881
transcript_53889	gnl|BL_ORD_ID|44405 transcript_10391	183	1904	1	182	340	2061	19	200
transcript_1640	gnl|BL_ORD_ID|25083 transcript_61045	1029	3534	1	1029	1200	3707	1	1029
transcript_83862	gnl|BL_ORD_ID|1413 transcript_11883	1	1098	1098	1771	1	1096	1206	1879
transcript_45382	gnl|BL_ORD_ID|30868 transcript_72878	154	1209	4	154	3023	4078	2684	2834
transcript_63738	gnl|BL_ORD_ID|30981 transcript_73125	1	2307	2306	2590	3707	6014	6143	6427
transcript_47810	gnl|BL_ORD_ID|633 transcript_851	1115	2336	1	1119	2799	4019	1070	2190
transcript_12212	gnl|BL_ORD_ID|9471 transcript_31253	1	1547	1542	1865	1	1558	1944	2270
transcript_51544	gnl|BL_ORD_ID|44614 transcript_55741	228	2876	1	227	787	3434	386	612
transcript_46512	gnl|BL_ORD_ID|42862 transcript_7260	1	1174	1170	1763	1	1175	1689	2282
transcript_86752	gnl|BL_ORD_ID|25610 transcript_62147	202	2543	1	205	504	2849	1	205
transcript_35214	gnl|BL_ORD_ID|18977 transcript_49542	1	2325	2325	3304	1	2322	2533	3512
transcript_69877	gnl|BL_ORD_ID|22851 transcript_3581	268	2773	1	267	375	2880	1	267
transcript_1180	gnl|BL_ORD_ID|34349 transcript_78748	1134	3788	1	1136	1264	3934	17	1151
transcript_27090	gnl|BL_ORD_ID|32742 transcript_76662	244	2777	1	244	405	2895	1	244
transcript_3294	gnl|BL_ORD_ID|13971 transcript_39300	344	3034	4	346	445	3135	3	345
transcript_75830	gnl|BL_ORD_ID|37925 transcript_85958	423	1853	6	428	1131	2557	446	866
transcript_88797	gnl|BL_ORD_ID|488 transcript_644	165	4025	1	165	342	4191	1	164
transcript_62306	gnl|BL_ORD_ID|351 transcript_455	1	2430	2427	4277	1	2430	2565	4418
transcript_30073	gnl|BL_ORD_ID|30365 transcript_71850	118	1806	1	119	712	2400	461	579
transcript_12	gnl|BL_ORD_ID|4 transcript_8	2	3976	3972	7482	1	3975	4250	7763
transcript_87119	gnl|BL_ORD_ID|42079 transcript_5740	1	1298	1300	2128	1	1298	1417	2245
transcript_14769	gnl|BL_ORD_ID|38031 transcript_86198	1	1372	1369	1540	1	1372	1649	1820
transcript_476	gnl|BL_ORD_ID|28448 transcript_67850	182	4382	1	181	337	4526	1	181
transcript_2606	gnl|BL_ORD_ID|13844 transcript_39033	1	2054	2054	3203	1	2040	2290	3439
transcript_7930	gnl|BL_ORD_ID|37016 transcript_84131	525	2280	7	526	749	2503	2	521
transcript_5140	gnl|BL_ORD_ID|22816 transcript_3517	1	1555	1555	2690	1	1555	1879	3007
transcript_88634	gnl|BL_ORD_ID|43030 transcript_7619	1	1524	1520	2243	2	1526	1656	2375
transcript_2862	gnl|BL_ORD_ID|12365 transcript_2188	2	2819	2815	3133	7	2822	3022	3340
transcript_50370	gnl|BL_ORD_ID|29754 transcript_70558	1209	3179	1	1211	2104	138	3542	2334
transcript_57151	gnl|BL_ORD_ID|22732 transcript_3373	118	2596	1	119	495	2975	1	119
transcript_90011	gnl|BL_ORD_ID|30524 transcript_72184	1	2123	2124	2595	4355	6475	6633	7105
transcript_93416	gnl|BL_ORD_ID|12876 transcript_3009	2	2439	2435	2669	4	2439	2539	2773
transcript_2264	gnl|BL_ORD_ID|5520 transcript_1924	166	3247	1	166	299	3409	1	166
transcript_11921	gnl|BL_ORD_ID|43325 transcript_8253	134	1892	1	133	540	2299	1	133
transcript_64073	gnl|BL_ORD_ID|19932 transcript_51516	164	1589	2	167	287	1710	20	184
transcript_41510	gnl|BL_ORD_ID|1777 transcript_12697	235	1544	57	235	484	1793	2	180
transcript_4709	gnl|BL_ORD_ID|23172 transcript_4140	1	2135	2135	2752	2	2142	2244	2861
transcript_61906	gnl|BL_ORD_ID|42795 transcript_7135	1	1443	1444	2325	21	1463	1566	2447
transcript_46184	gnl|BL_ORD_ID|38459 transcript_87108	1	2497	2493	3680	201	2695	4495	5696
transcript_5475	gnl|BL_ORD_ID|32141 transcript_75482	14	1889	1889	2639	2	1878	2498	3243
transcript_3619	gnl|BL_ORD_ID|20723 transcript_53190	10	1537	1537	2967	1	1528	2042	3473
transcript_9838	gnl|BL_ORD_ID|33691 transcript_77482	702	2109	8	703	986	2393	2	697
transcript_9717	gnl|BL_ORD_ID|7449 transcript_27062	199	2134	1	198	411	2350	1	198
transcript_4536	gnl|BL_ORD_ID|22936 transcript_3724	1	1492	1489	2797	13	1504	1636	2944
transcript_88811	gnl|BL_ORD_ID|33385 transcript_4956	323	1848	6	323	589	2114	2	319
transcript_37424	gnl|BL_ORD_ID|41739 transcript_93702	1	2740	2741	3601	2	2749	3668	4527
transcript_71445	gnl|BL_ORD_ID|8527 transcript_29324	194	3469	14	193	622	3897	280	457
transcript_4646	gnl|BL_ORD_ID|12479 transcript_2369	260	2768	2	260	770	3278	16	274
transcript_65191	gnl|BL_ORD_ID|22844 transcript_3570	1	1743	1738	2359	1	1743	2059	2680
transcript_26295	gnl|BL_ORD_ID|32459 transcript_76111	1	2500	2501	3200	428	2926	3297	3998
transcript_82104	gnl|BL_ORD_ID|20792 transcript_53341	265	1296	7	267	365	1397	2	263
transcript_4243	gnl|BL_ORD_ID|22769 transcript_3431	112	2829	1	111	266	2985	1	111
transcript_3688	gnl|BL_ORD_ID|33836 transcript_77760	1	2176	2175	2949	2	2177	2559	3334
transcript_29492	gnl|BL_ORD_ID|12388 transcript_2216	249	2564	23	253	1009	3324	2	236
transcript_25479	gnl|BL_ORD_ID|1336 transcript_11717	1	1640	1641	1793	1	1655	1760	1912
transcript_39699	gnl|BL_ORD_ID|386 transcript_503	154	2972	1	154	1597	4391	16	169
transcript_47171	gnl|BL_ORD_ID|27556 transcript_65990	221	2298	2	221	375	2445	1	220
transcript_91587	gnl|BL_ORD_ID|188 transcript_242	1	2400	2398	3163	2	2407	4081	4847
transcript_31954	gnl|BL_ORD_ID|32109 transcript_75406	167	2605	1	168	356	2797	1	168
transcript_32323	gnl|BL_ORD_ID|14891 transcript_41197	1471	3633	1	1471	1602	3767	2	1473
transcript_39594	gnl|BL_ORD_ID|33046 transcript_4328	101	1659	1	100	1090	2647	1	100
transcript_41310	gnl|BL_ORD_ID|5280 transcript_1550	266	3450	1	265	394	3581	1	265
transcript_31646	gnl|BL_ORD_ID|27484 transcript_65854	215	2390	1	217	5172	7346	4132	4348
transcript_38285	gnl|BL_ORD_ID|43554 transcript_8682	1	1408	1406	2037	67	1474	1584	2215
transcript_54849	gnl|BL_ORD_ID|12877 transcript_3011	1	1513	1510	2944	1	1513	1667	3098
transcript_7525	gnl|BL_ORD_ID|32043 transcript_75299	113	2383	1	117	240	2529	2	118
transcript_5179	gnl|BL_ORD_ID|32968 transcript_4197	356	2682	5	355	466	2795	1	351
transcript_54157	gnl|BL_ORD_ID|33140 transcript_4481	1	1228	1227	1483	1130	2357	2526	2782
transcript_51407	gnl|BL_ORD_ID|29146 transcript_69295	1683	4122	1	1682	1770	4223	2	1670
transcript_63953	gnl|BL_ORD_ID|30067 transcript_71209	1843	4799	138	1842	1990	4943	2	1707
transcript_49283	gnl|BL_ORD_ID|32215 transcript_75641	263	2520	46	264	3732	5991	1	219
transcript_72438	gnl|BL_ORD_ID|17914 transcript_47356	1	1293	1291	1699	254	1545	2063	2471
transcript_68878	gnl|BL_ORD_ID|33068 transcript_4366	1	1471	1472	2050	1	1473	2228	2813
transcript_4327	gnl|BL_ORD_ID|11268 transcript_34947	218	2820	1	220	385	2987	1	220
transcript_40643	gnl|BL_ORD_ID|43006 transcript_7568	235	2095	82	236	536	2396	281	435
transcript_40834	gnl|BL_ORD_ID|5457 transcript_1826	1021	2188	1	1023	2304	3466	17	1058
transcript_58607	gnl|BL_ORD_ID|9218 transcript_30754	1	1580	1579	2608	2	1583	1849	2878
transcript_78915	gnl|BL_ORD_ID|39684 transcript_89602	1139	2827	1	1140	1290	2977	15	1157
transcript_6336	gnl|BL_ORD_ID|24323 transcript_59429	1	1510	1511	2503	1	1507	1613	2602
transcript_59170	gnl|BL_ORD_ID|7160 transcript_26476	567	1188	6	566	704	1326	2	562
transcript_29093	gnl|BL_ORD_ID|5375 transcript_1690	1143	2892	1	1145	1762	3511	350	1494
transcript_62046	gnl|BL_ORD_ID|398 transcript_518	1	1826	1823	2925	1	1828	2359	3462
transcript_33175	gnl|BL_ORD_ID|283 transcript_360	1	2465	2465	3158	1	2465	2570	3264
transcript_30185	gnl|BL_ORD_ID|15047 transcript_41519	1536	4203	101	1535	1698	4346	163	1598
transcript_16958	gnl|BL_ORD_ID|3201 transcript_15921	6	589	585	1149	2	585	768	1332
transcript_52869	gnl|BL_ORD_ID|34306 transcript_78662	121	3201	1	121	700	3779	183	303
transcript_14683	gnl|BL_ORD_ID|43596 transcript_8774	296	1547	31	296	426	1685	2	267
transcript_42388	gnl|BL_ORD_ID|8770 transcript_29844	205	4357	2	206	440	4581	74	278
transcript_50370	gnl|BL_ORD_ID|38029 transcript_86189	1209	3179	1	1209	2434	4396	996	2202
transcript_5549	gnl|BL_ORD_ID|20280 transcript_52266	1	1344	1344	2625	25	1369	1526	2815
transcript_3653	gnl|BL_ORD_ID|23595 transcript_57934	13	1646	1641	2943	1	1635	3486	4786
transcript_37360	gnl|BL_ORD_ID|28212 transcript_67399	198	1449	4	200	626	1874	18	214
transcript_91108	gnl|BL_ORD_ID|12812 transcript_2902	517	1616	7	518	1154	2255	271	784
transcript_64702	gnl|BL_ORD_ID|30174 transcript_71458	2	2543	2544	3492	7	2571	2687	3635
transcript_57151	gnl|BL_ORD_ID|21403 transcript_54622	118	2596	1	119	317	2797	1	119
transcript_64119	gnl|BL_ORD_ID|33836 transcript_77760	2	2393	2396	2759	5	2398	2971	3334
transcript_63471	gnl|BL_ORD_ID|41879 transcript_5379	1	1420	1419	2039	2	1446	2028	2651
transcript_28220	gnl|BL_ORD_ID|17135 transcript_45783	15	2178	2176	3128	2	2171	2382	3328
transcript_69124	gnl|BL_ORD_ID|14821 transcript_41047	416	5125	2	416	821	5529	41	456
transcript_2466	gnl|BL_ORD_ID|37363 transcript_84806	135	3248	12	135	255	3369	2	125
transcript_35342	gnl|BL_ORD_ID|16597 transcript_44701	1	3279	3274	4438	1	3281	4020	5184
transcript_30453	gnl|BL_ORD_ID|20742 transcript_53232	167	1410	44	169	883	2128	2	127
transcript_28677	gnl|BL_ORD_ID|22977 transcript_3797	166	2648	1	169	450	2932	4	172
transcript_57093	gnl|BL_ORD_ID|38456 transcript_87095	1	1374	1370	1679	1403	2778	3640	3949
transcript_290	gnl|BL_ORD_ID|9844 transcript_32047	2289	4725	1	2292	2455	4890	1	2286
transcript_56053	gnl|BL_ORD_ID|12727 transcript_2766	1305	3014	1	1310	1439	3150	12	1321
transcript_34412	gnl|BL_ORD_ID|24191 transcript_59156	1	2278	2277	3041	2	2279	2383	3147
transcript_169	gnl|BL_ORD_ID|105 transcript_132	1618	5116	1	1617	1728	5226	1	1628
transcript_151	gnl|BL_ORD_ID|21417 transcript_54648	499	5164	1	502	631	5294	1	502
transcript_5272	gnl|BL_ORD_ID|25610 transcript_62147	202	2666	1	204	381	2849	1	204
transcript_65017	gnl|BL_ORD_ID|39116 transcript_88451	280	3054	2	282	460	3237	1	281
transcript_29338	gnl|BL_ORD_ID|26394 transcript_63697	328	2241	39	328	548	2463	2	292
transcript_91108	gnl|BL_ORD_ID|41342 transcript_92887	517	1616	7	518	1224	2323	271	783
transcript_84087	gnl|BL_ORD_ID|23392 transcript_57507	1	2319	2318	3603	296	2597	2959	4244
transcript_6286	gnl|BL_ORD_ID|22854 transcript_3585	1	2126	2124	2536	1	2126	2555	2967
transcript_35827	gnl|BL_ORD_ID|31799 transcript_74778	208	2991	1	207	416	3199	3	209
transcript_36036	gnl|BL_ORD_ID|22692 transcript_3307	173	1571	72	178	1598	2996	2	108
transcript_33919	gnl|BL_ORD_ID|22839 transcript_3561	130	2520	1	134	588	2981	8	141
transcript_45754	gnl|BL_ORD_ID|2118 transcript_13447	1	1112	1109	1350	1	1142	1469	1710
transcript_64520	gnl|BL_ORD_ID|21778 transcript_55404	1106	4253	1	1106	3161	6317	1	1107
transcript_48226	gnl|BL_ORD_ID|28317 transcript_67602	14	1960	1955	3072	104	2049	4951	6071
transcript_75830	gnl|BL_ORD_ID|33160 transcript_4524	423	1853	6	428	1411	2837	726	1146
transcript_6844	gnl|BL_ORD_ID|23336 transcript_57374	151	2460	1	152	681	2985	1	152
transcript_13492	gnl|BL_ORD_ID|20147 transcript_51989	10	1152	1149	1724	1	1143	2065	2640
transcript_568	gnl|BL_ORD_ID|351 transcript_455	1	2430	2427	4257	1	2430	2565	4418
transcript_9466	gnl|BL_ORD_ID|9373 transcript_31042	172	2154	1	173	363	2346	1	173
transcript_73168	gnl|BL_ORD_ID|456 transcript_600	2	2357	2357	3998	28	2385	2594	4236
transcript_842	gnl|BL_ORD_ID|18426 transcript_48414	1404	4045	1	1406	2059	4700	4	1409
transcript_59753	gnl|BL_ORD_ID|24875 transcript_60571	1578	4048	151	1581	3211	5682	1461	2891
transcript_1290	gnl|BL_ORD_ID|562 transcript_750	2	3225	3223	3709	3	3226	3629	4115
transcript_41331	gnl|BL_ORD_ID|22802 transcript_3498	1	1624	1619	2660	2	1625	1899	2943
transcript_30718	gnl|BL_ORD_ID|15047 transcript_41519	1549	5065	113	1548	1698	5196	163	1598
transcript_544	gnl|BL_ORD_ID|29146 transcript_69295	1672	4336	1	1671	1770	4416	1	1670
transcript_55123	gnl|BL_ORD_ID|27343 transcript_65595	1	1266	1265	1386	1	1260	1361	1482
transcript_31793	gnl|BL_ORD_ID|35951 transcript_82054	2462	4946	1	2465	3490	5973	543	3005
transcript_30475	gnl|BL_ORD_ID|24868 transcript_60558	170	1273	42	169	2105	3212	1827	1953
transcript_52119	gnl|BL_ORD_ID|37938 transcript_85989	226	1735	25	229	1183	2702	838	1042
transcript_83658	gnl|BL_ORD_ID|5210 transcript_1436	1	1265	1263	2376	53	1318	2518	3627
transcript_35308	gnl|BL_ORD_ID|26412 transcript_63732	148	1468	2	150	1104	2423	4	152
transcript_48599	gnl|BL_ORD_ID|42063 transcript_5711	412	2277	47	411	715	2594	2	366
transcript_27900	gnl|BL_ORD_ID|22189 transcript_56223	1491	4309	1	1496	1949	4770	310	1805
transcript_65329	gnl|BL_ORD_ID|13524 transcript_38336	1	2363	2359	3677	979	3343	3443	4765
transcript_63602	gnl|BL_ORD_ID|28700 transcript_68381	1	2804	2804	2991	25	2811	2924	3111
transcript_8236	gnl|BL_ORD_ID|37286 transcript_84660	284	2299	70	285	574	2589	209	424
transcript_47810	gnl|BL_ORD_ID|24166 transcript_59100	1115	2336	1	1119	2054	3277	273	1393
transcript_82420	gnl|BL_ORD_ID|15706 transcript_42830	1	2503	2500	3520	2	2506	2943	3963
transcript_29437	gnl|BL_ORD_ID|31780 transcript_74734	170	1875	1	172	292	1997	2	173
transcript_51107	gnl|BL_ORD_ID|42439 transcript_6426	229	2288	3	232	455	2513	63	292
transcript_60382	gnl|BL_ORD_ID|42325 transcript_6213	1	1269	1269	1414	1	1269	1571	1716
transcript_36379	gnl|BL_ORD_ID|18608 transcript_48767	1	1048	1046	2014	6	1048	1244	2210
transcript_37729	gnl|BL_ORD_ID|13324 transcript_37904	443	1916	46	448	1034	2506	369	771
transcript_70967	gnl|BL_ORD_ID|13961 transcript_39279	173	2684	1	174	290	2799	1	174
transcript_26747	gnl|BL_ORD_ID|42402 transcript_6345	1	1612	1608	2281	1	1612	1801	2473
transcript_78192	gnl|BL_ORD_ID|37884 transcript_85884	1510	3452	148	1509	1583	3511	1	1360
transcript_3854	gnl|BL_ORD_ID|11245 transcript_34899	174	2920	1	175	337	3084	1	175
transcript_77867	gnl|BL_ORD_ID|22619 transcript_3184	1224	2506	10	1223	1454	2734	2	1215
transcript_90046	gnl|BL_ORD_ID|26456 transcript_63814	1	3446	3445	5303	150	3560	3674	5533
transcript_63688	gnl|BL_ORD_ID|34144 transcript_78349	1	2812	2808	3812	1	2812	3025	4001
transcript_17295	gnl|BL_ORD_ID|2869 transcript_15162	118	1080	19	118	281	1243	2	101
transcript_48621	gnl|BL_ORD_ID|17645 transcript_46803	1	1736	1736	2162	1279	3029	3457	3882
transcript_32943	gnl|BL_ORD_ID|26956 transcript_64803	145	1003	2	144	853	1711	13	155
transcript_37123	gnl|BL_ORD_ID|39644 transcript_89529	1	2191	2191	3179	4493	6680	6802	7789
transcript_38726	gnl|BL_ORD_ID|41758 transcript_93748	1	1436	1432	2388	2	1437	2156	3112
transcript_46314	gnl|BL_ORD_ID|16510 transcript_44511	187	1118	2	192	2187	3118	1445	1634
transcript_33414	gnl|BL_ORD_ID|16291 transcript_44052	1828	3771	15	1833	2369	4318	2	1821
transcript_40167	gnl|BL_ORD_ID|39647 transcript_89535	133	3528	10	135	316	3712	2	126
transcript_82449	gnl|BL_ORD_ID|156 transcript_196	1186	3724	1	1189	2248	4735	456	1630
transcript_88745	gnl|BL_ORD_ID|1034 transcript_11032	230	1958	93	232	258	1985	2	139
transcript_70413	gnl|BL_ORD_ID|30249 transcript_71592	1732	3514	108	1732	1765	3549	1	1624
transcript_9878	gnl|BL_ORD_ID|43702 transcript_8991	1	1216	1216	2092	1	1216	1321	2197
transcript_9521	gnl|BL_ORD_ID|12812 transcript_2902	1	1535	1533	2114	1	1535	1674	2255
transcript_4266	gnl|BL_ORD_ID|13549 transcript_38401	12	1484	1484	2812	2	1474	1675	3003
transcript_8363	gnl|BL_ORD_ID|25373 transcript_61662	153	2286	1	151	308	2441	1	151
transcript_66097	gnl|BL_ORD_ID|547 transcript_732	1	2006	2007	3357	472	2477	2763	4118
transcript_76613	gnl|BL_ORD_ID|13844 transcript_39033	1	2055	2056	3207	30	2088	2291	3439
transcript_7503	gnl|BL_ORD_ID|25384 transcript_61682	216	2377	1	217	362	2523	1	217
transcript_91373	gnl|BL_ORD_ID|33080 transcript_4381	1	1268	1269	2264	373	1634	1814	2806
transcript_8250	gnl|BL_ORD_ID|19960 transcript_51584	254	2306	28	257	866	2933	496	725
transcript_35887	gnl|BL_ORD_ID|34272 transcript_78590	1	1609	1608	1837	2082	3690	3994	4223
transcript_83285	gnl|BL_ORD_ID|18406 transcript_48376	106	2484	1	110	1721	4108	947	1056
transcript_43705	gnl|BL_ORD_ID|24315 transcript_59415	126	2065	1	130	1641	3581	1221	1351
transcript_43229	gnl|BL_ORD_ID|11809 transcript_36038	1509	4615	1	1508	1945	5040	2	1509
transcript_87469	gnl|BL_ORD_ID|22780 transcript_3457	161	2305	1	163	360	2504	21	183
transcript_33919	gnl|BL_ORD_ID|12570 transcript_2521	130	2520	1	134	862	3253	54	187
transcript_84024	gnl|BL_ORD_ID|39895 transcript_90037	1	1659	1659	2865	1	1659	1822	3026
transcript_52466	gnl|BL_ORD_ID|34144 transcript_78349	1	2887	2886	3860	1	2887	3027	4001
transcript_86003	gnl|BL_ORD_ID|12437 transcript_2294	201	2196	1	202	1296	3291	185	386
transcript_58322	gnl|BL_ORD_ID|32528 transcript_76255	116	2663	1	115	246	2793	23	137
transcript_79109	gnl|BL_ORD_ID|2384 transcript_14004	1	1024	1019	1485	51	1074	1174	1640
transcript_86853	gnl|BL_ORD_ID|17672 transcript_46873	1	2033	2028	3709	3264	5296	5396	7077
transcript_38130	gnl|BL_ORD_ID|5188 transcript_1404	1	1460	1460	2451	476	1935	2064	3055
transcript_515	gnl|BL_ORD_ID|16671 transcript_44843	282	4336	2	282	386	4448	1	281
transcript_39903	gnl|BL_ORD_ID|7909 transcript_28035	1	1199	1198	1373	461	1659	2078	2253
transcript_36653	gnl|BL_ORD_ID|7158 transcript_26474	1	1427	1424	2833	2662	4087	7436	8845
transcript_86752	gnl|BL_ORD_ID|41824 transcript_5272	202	2543	1	204	325	2666	1	204
transcript_11194	gnl|BL_ORD_ID|32937 transcript_77075	213	1990	82	217	325	2102	1	136
transcript_10273	gnl|BL_ORD_ID|43714 transcript_9015	1	1211	1209	2078	1	1212	1331	2200
transcript_79112	gnl|BL_ORD_ID|27556 transcript_65990	264	2217	45	264	499	2445	1	220
transcript_79112	gnl|BL_ORD_ID|42583 transcript_6704	264	2218	32	264	543	2491	2	234
transcript_93497	gnl|BL_ORD_ID|281 transcript_357	1	2256	2252	4165	22	2278	2665	4576
transcript_5630	gnl|BL_ORD_ID|33369 transcript_4921	10	1354	1352	2622	1	1342	1448	2718
transcript_83675	gnl|BL_ORD_ID|9379 transcript_31060	1	1523	1524	2305	183	1704	1824	2608
transcript_4296	gnl|BL_ORD_ID|27291 transcript_65491	115	2802	1	116	342	3028	1	116
transcript_85101	gnl|BL_ORD_ID|27556 transcript_65990	255	2363	36	255	344	2445	1	220
transcript_4031	gnl|BL_ORD_ID|41255 transcript_92718	1141	2889	10	1142	1240	2988	1	1133
transcript_49893	gnl|BL_ORD_ID|130 transcript_160	1426	4825	1	1425	1750	5149	1	1425
transcript_7141	gnl|BL_ORD_ID|32847 transcript_76904	1005	2312	1	1005	1151	2458	1	1005
transcript_52779	gnl|BL_ORD_ID|32436 transcript_76070	436	1236	6	435	1007	1813	4	435
transcript_30182	gnl|BL_ORD_ID|30949 transcript_73052	245	1233	29	249	1599	2581	1	221
transcript_75094	gnl|BL_ORD_ID|30652 transcript_72432	1090	2493	1	1090	1298	2702	3	1092
transcript_91921	gnl|BL_ORD_ID|15281 transcript_41977	397	3759	70	394	876	4238	2	325
transcript_79371	gnl|BL_ORD_ID|30 transcript_42	1945	5318	1	1946	2888	6260	797	2742
transcript_3227	gnl|BL_ORD_ID|19109 transcript_49818	2	2105	2103	3043	34	2136	3688	4628
transcript_91992	gnl|BL_ORD_ID|32185 transcript_75571	1	1625	1623	2938	1593	3217	3377	4691
transcript_623	gnl|BL_ORD_ID|30461 transcript_72068	27	3342	3341	4206	2	3317	4340	5205
transcript_10347	gnl|BL_ORD_ID|11069 transcript_34547	999	2069	1	1003	2390	3455	1	1005
transcript_5804	gnl|BL_ORD_ID|33450 transcript_5080	1129	2593	1	1130	1231	2695	1	1130
transcript_56350	gnl|BL_ORD_ID|20817 transcript_53395	1	1930	1925	2357	1	1928	2086	2519
transcript_2377	gnl|BL_ORD_ID|20646 transcript_53038	2	2125	2124	3269	61	2185	3346	4490
transcript_1979	gnl|BL_ORD_ID|5342 transcript_1638	1404	3408	10	1406	1525	3529	2	1398
transcript_81808	gnl|BL_ORD_ID|30868 transcript_72878	1	2005	2005	3060	826	2834	3023	4078
transcript_62403	gnl|BL_ORD_ID|94 transcript_118	1	1934	1933	2787	6	1939	2066	2920
transcript_79276	gnl|BL_ORD_ID|3242 transcript_16028	367	1183	4	366	496	1312	2	364
transcript_405	gnl|BL_ORD_ID|240 transcript_308	596	4513	7	598	762	4670	2	593
transcript_64820	gnl|BL_ORD_ID|7645 transcript_27447	128	1933	1	133	1128	2924	638	770
transcript_47934	gnl|BL_ORD_ID|7356 transcript_26871	232	2900	128	234	306	2971	24	130
transcript_74871	gnl|BL_ORD_ID|18319 transcript_48200	1	2454	2449	4076	20	2473	2648	4276
transcript_10273	gnl|BL_ORD_ID|29655 transcript_70339	1	1210	1209	2078	1	1208	1406	2275
transcript_43060	gnl|BL_ORD_ID|2514 transcript_14307	1	1083	1081	1333	1	1083	1353	1605
transcript_47286	gnl|BL_ORD_ID|21989 transcript_55820	383	2505	65	385	566	2688	125	437
transcript_59177	gnl|BL_ORD_ID|11601 transcript_35620	1	1120	1119	1601	9	1128	2230	2712
transcript_151	gnl|BL_ORD_ID|91 transcript_115	499	5165	1	502	697	5361	1	502
transcript_78339	gnl|BL_ORD_ID|25039 transcript_60934	1	2423	2418	2870	1	2423	2719	3176
transcript_12420	gnl|BL_ORD_ID|34909 transcript_79982	421	1764	54	426	605	1948	1	374
transcript_3410	gnl|BL_ORD_ID|12900 transcript_3044	15	1632	1631	3019	1	1618	1732	3120
transcript_60319	gnl|BL_ORD_ID|1094 transcript_11170	12	1200	1200	1764	1	1188	1421	1984
transcript_54622	gnl|BL_ORD_ID|22732 transcript_3373	175	2800	1	174	353	2978	1	174
transcript_4688	gnl|BL_ORD_ID|26572 transcript_64045	547	2772	89	549	758	2980	112	571
transcript_13403	gnl|BL_ORD_ID|1782 transcript_12704	493	1738	65	494	534	1780	2	431
transcript_45981	gnl|BL_ORD_ID|38932 transcript_88073	230	2365	1	234	1354	3496	765	998
transcript_252	gnl|BL_ORD_ID|30067 transcript_71209	1877	4835	145	1876	1990	4945	2	1707
transcript_1945	gnl|BL_ORD_ID|29262 transcript_69539	1	2561	2557	3405	1	2565	3939	4774
transcript_68875	gnl|BL_ORD_ID|26198 transcript_63323	102	2482	2480	3321	2	2384	2544	3383
transcript_34745	gnl|BL_ORD_ID|23595 transcript_57934	12	1740	1741	3037	1	1732	3488	4784
transcript_10058	gnl|BL_ORD_ID|20379 transcript_52467	192	2094	1	193	315	2215	1	193
transcript_73419	gnl|BL_ORD_ID|10177 transcript_32688	110	2073	1	111	1131	3091	592	702
transcript_88473	gnl|BL_ORD_ID|620 transcript_833	1	1876	1874	2765	814	2690	3131	4019
transcript_35663	gnl|BL_ORD_ID|22675 transcript_3269	155	2914	1	155	255	3035	1	155
transcript_5099	gnl|BL_ORD_ID|39719 transcript_89686	425	2701	67	426	499	2775	2	361
transcript_3310	gnl|BL_ORD_ID|12705 transcript_2724	133	3035	1	134	282	3186	23	156
transcript_67766	gnl|BL_ORD_ID|12498 transcript_2404	207	2805	2	212	664	3263	3	213
transcript_70530	gnl|BL_ORD_ID|17707 transcript_46950	1176	2736	1	1178	3287	4847	1995	3172
transcript_42647	gnl|BL_ORD_ID|5391 transcript_1719	1	1339	1336	1644	96	1410	3127	3435
transcript_80974	gnl|BL_ORD_ID|15292 transcript_41995	497	3673	53	497	1054	4231	493	937
transcript_45534	gnl|BL_ORD_ID|5323 transcript_1610	200	2894	2	203	834	3522	469	670
transcript_84226	gnl|BL_ORD_ID|28372 transcript_67696	1	3453	3453	3653	12	3464	6244	6444
transcript_93154	gnl|BL_ORD_ID|7842 transcript_27874	1	1129	1130	2072	11	1139	1617	2558
transcript_11291	gnl|BL_ORD_ID|9771 transcript_31882	524	1955	68	524	1192	2624	1	455
transcript_44406	gnl|BL_ORD_ID|1587 transcript_12295	124	1436	1	123	533	1855	1	122
transcript_54276	gnl|BL_ORD_ID|31292 transcript_73739	179	3415	1	179	703	3908	394	573
transcript_53965	gnl|BL_ORD_ID|22343 transcript_56585	126	2889	2885	3859	2	2765	4077	5055
transcript_79293	gnl|BL_ORD_ID|33473 transcript_5121	150	2074	1	152	768	2692	1	152
transcript_65191	gnl|BL_ORD_ID|17052 transcript_45616	112	1743	1738	2357	131	1762	2078	2697
transcript_82449	gnl|BL_ORD_ID|17354 transcript_46201	1186	3724	1	1189	2399	4886	606	1781
transcript_15632	gnl|BL_ORD_ID|18546 transcript_48629	117	1391	1	118	248	1522	1	118
transcript_52242	gnl|BL_ORD_ID|10034 transcript_32422	1	2146	2147	3430	31	2175	2397	3680
transcript_49267	gnl|BL_ORD_ID|780 transcript_10500	387	1888	8	390	550	2053	1	382
transcript_8803	gnl|BL_ORD_ID|21648 transcript_55178	282	2226	73	283	459	2404	2	212
transcript_40722	gnl|BL_ORD_ID|12765 transcript_2830	1480	3005	1	1481	1606	3136	12	1492
transcript_10347	gnl|BL_ORD_ID|398 transcript_518	999	2069	1	1003	2392	3462	1	1003
