# Supplementary material for: Identifying Candidate Genes Involved in the Regulation of Early Growth Using Full-Length Transcriptome and RNA-Seq Analyses of Frontal and Parietal Bones and Vertebral Bones in Bighead Carp (Hypophthalmichthys nobilis)
Source: Front Genet. 2021 Jan 15;11:603454. doi: 10.3389/fgene.2020.603454 (PMC7844397; doi:10.3389/fgene.2020.603454)
Supplement: Supplementary Table 4 — Detailed information of transcription factors in bone tissues of bighead carp. [file Table_4.XLSX]

## Sheet: TF_classification
#ID	Family	Type
F01_transcript_1009	zf-C2H2	TF
F01_transcript_10222	bHLH	TF
F01_transcript_1024	bHLH	TF
F01_transcript_10267	HMG	TF
F01_transcript_1046	CSL	TF
F01_transcript_10490	Homeobox	TF
F01_transcript_10684	Homeobox	TF
F01_transcript_1069	Miscellaneous	TF
F01_transcript_1073	MYB	TF
F01_transcript_10843	zf-C2H2	TF
F01_transcript_10850	NF-YB	TF
F01_transcript_10905	bHLH	TF
F01_transcript_10997	zf-C2H2	TF
F01_transcript_11018	zf-C2H2	TF
F01_transcript_1121	MH1	TF
F01_transcript_11286	bHLH	TF
F01_transcript_11458	NF-YB	TF
F01_transcript_11478	HMG	TF
F01_transcript_1153	TF_bZIP	TF
F01_transcript_11596	NF-YB	TF
F01_transcript_11606	HMG	TF
F01_transcript_11678	HMG	TF
F01_transcript_1175	MYB	TF
F01_transcript_11758	bHLH	TF
F01_transcript_1187	zf-C2H2	TF
F01_transcript_1189	Others	TF
F01_transcript_12400	zf-C2H2	TF
F01_transcript_1254	ZBTB	TF
F01_transcript_12596	bHLH	TF
F01_transcript_1262	ETS	TF
F01_transcript_1267	zf-C2H2	TF
F01_transcript_12687	HMG	TF
F01_transcript_1303	TF_bZIP	TF
F01_transcript_13044	NF-YB	TF
F01_transcript_1321	MH1	TF
F01_transcript_1324	zf-C2H2	TF
F01_transcript_1452	STAT	TF
F01_transcript_1479	TF_bZIP	TF
F01_transcript_1492	zf-GATA		TF
F01_transcript_1500	ZBTB	TF
F01_transcript_1503	MH1	TF
F01_transcript_1504	ZBTB	TF
F01_transcript_1614	zf-C2H2	TF
F01_transcript_16228	Miscellaneous	TF
F01_transcript_1660	Miscellaneous	TF
F01_transcript_1686	STAT	TF
F01_transcript_1771	Miscellaneous	TF
F01_transcript_1796	ETS	TF
F01_transcript_1869	TF_bZIP	TF
F01_transcript_1889	Miscellaneous	TF
F01_transcript_19038	Miscellaneous	TF
F01_transcript_19227	Miscellaneous	TF
F01_transcript_19246	zf-C2H2	TF
F01_transcript_19248	MH1	TF
F01_transcript_19300	Homeobox	TF
F01_transcript_19571	ETS	TF
F01_transcript_19666	Fork head	TF
F01_transcript_1972	MH1	TF
F01_transcript_19762	Miscellaneous	TF
F01_transcript_1977	HMG	TF
F01_transcript_19779	zf-C2H2	TF
F01_transcript_19838	bHLH	TF
F01_transcript_19866	zf-C2H2	TF
F01_transcript_19936	Miscellaneous	TF
F01_transcript_19941	Homeobox	TF
F01_transcript_19979	CTF_NFI	TF
F01_transcript_2006	HMG	TF
F01_transcript_20102	CTF_NFI	TF
F01_transcript_2015	Miscellaneous	TF
F01_transcript_20160	ZBTB	TF
F01_transcript_2024	ZBTB	TF
F01_transcript_20334	HMGI_HMGY	TF
F01_transcript_2040	bHLH	TF
F01_transcript_20465	Miscellaneous	TF
F01_transcript_20552	zf-C2H2	TF
F01_transcript_20638	ZBTB	TF
F01_transcript_20723	SRF	TF
F01_transcript_20840	E2F	TF
F01_transcript_21055	bHLH	TF
F01_transcript_21058	CTF_NFI	TF
F01_transcript_21354	zf-C2H2	TF
F01_transcript_21431	zf-C2H2	TF
F01_transcript_21522	zf-C2H2	TF
F01_transcript_2155	ETS	TF
F01_transcript_21589	RHD	TF
F01_transcript_216	Miscellaneous	TF
F01_transcript_21606	T-box	TF
F01_transcript_21694	Miscellaneous	TF
F01_transcript_21743	ZBTB	TF
F01_transcript_21807	ZBTB	TF
F01_transcript_21906	Homeobox	TF
F01_transcript_21955	SRF	TF
F01_transcript_21996	E2F	TF
F01_transcript_22013	zf-C2H2	TF
F01_transcript_22256	CTF_NFI	TF
F01_transcript_2236	zf-C2H2	TF
F01_transcript_2239	bHLH	TF
F01_transcript_22398	THAP	TF
F01_transcript_22491	zf-C2H2	TF
F01_transcript_22601	ARID	TF
F01_transcript_22623	ZBTB	TF
F01_transcript_22668	zf-C2H2	TF
F01_transcript_2298	zf-C2H2	TF
F01_transcript_2299	Homeobox	TF
F01_transcript_23006	CTF_NFI	TF
F01_transcript_2315	ZBTB	TF
F01_transcript_23155	Miscellaneous	TF
F01_transcript_23259	zf-C2H2	TF
F01_transcript_23307	AF-4	TF
F01_transcript_23341	NCU-G1	TF
F01_transcript_23430	ZBTB	TF
F01_transcript_23438	Others	TF
F01_transcript_23678	zf-C2H2	TF
F01_transcript_23690	ZBTB	TF
F01_transcript_2372	Fork head	TF
F01_transcript_23885	zf-C2H2	TF
F01_transcript_23999	Miscellaneous	TF
F01_transcript_24018	MYB	TF
F01_transcript_2403	Homeobox	TF
F01_transcript_2409	SRF	TF
F01_transcript_24124	ETS	TF
F01_transcript_24194	AF-4	TF
F01_transcript_24204	zf-C2H2	TF
F01_transcript_24329	SRF	TF
F01_transcript_24350	Others	TF
F01_transcript_24385	Miscellaneous	TF
F01_transcript_24430	IRF	TF
F01_transcript_24433	ZBTB	TF
F01_transcript_2445	THAP	TF
F01_transcript_24471	ARID	TF
F01_transcript_24602	TSC22	TF
F01_transcript_24651	ZBTB	TF
F01_transcript_2467	HMG	TF
F01_transcript_24699	IRF	TF
F01_transcript_24715	Homeobox	TF
F01_transcript_24754	NF-YB	TF
F01_transcript_24770	zf-C2H2	TF
F01_transcript_24852	NF-YA	TF
F01_transcript_250	zf-C2H2	TF
F01_transcript_25004	Miscellaneous	TF
F01_transcript_25011	HMG	TF
F01_transcript_25030	zf-GATA		TF
F01_transcript_25159	Homeobox	TF
F01_transcript_25382	zf-C2H2	TF
F01_transcript_25448	THAP	TF
F01_transcript_25512	zf-C2H2	TF
F01_transcript_25557	CTF_NFI	TF
F01_transcript_25598	zf-C2H2	TF
F01_transcript_25703	zf-C2H2	TF
F01_transcript_2571	HMG	TF
F01_transcript_25744	HMG	TF
F01_transcript_2575	CP2	TF
F01_transcript_25787	CTF_NFI	TF
F01_transcript_25803	Others	TF
F01_transcript_2583	HMG	TF
F01_transcript_25849	TF_bZIP	TF
F01_transcript_25851	bHLH	TF
F01_transcript_25859	T-box	TF
F01_transcript_25975	zf-C2H2	TF
F01_transcript_25978	Homeobox	TF
F01_transcript_26040	Miscellaneous	TF
F01_transcript_2616	Nrf1	TF
F01_transcript_26186	zf-C2H2	TF
F01_transcript_26193	CUT	TF
F01_transcript_26276	zf-C2H2	TF
F01_transcript_2632	Miscellaneous	TF
F01_transcript_26323	zf-C2H2	TF
F01_transcript_26327	zf-C2H2	TF
F01_transcript_26366	ZBTB	TF
F01_transcript_26392	zf-BED	TF
F01_transcript_26479	Miscellaneous	TF
F01_transcript_26535	zf-C2H2	TF
F01_transcript_26690	E2F	TF
F01_transcript_26700	MYB	TF
F01_transcript_26749	zf-C2H2	TF
F01_transcript_26799	IRF	TF
F01_transcript_26823	zf-C2H2	TF
F01_transcript_26845	zf-C2H2	TF
F01_transcript_26990	Runt	TF
F01_transcript_27017	bHLH	TF
F01_transcript_27024	zf-C2H2	TF
F01_transcript_27110	TF_bZIP	TF
F01_transcript_27149	ETS	TF
F01_transcript_27169	zf-C2H2	TF
F01_transcript_27202	Others	TF
F01_transcript_27232	TF_bZIP	TF
F01_transcript_27235	E2F	TF
F01_transcript_2724	bHLH	TF
F01_transcript_2725	zf-C2H2	TF
F01_transcript_27332	Miscellaneous	TF
F01_transcript_27426	zf-C2H2	TF
F01_transcript_27430	TEA	TF
F01_transcript_2745	MYB	TF
F01_transcript_27467	zf-C2H2	TF
F01_transcript_2756	ETS	TF
F01_transcript_27561	zf-C2H2	TF
F01_transcript_27563	TF_bZIP	TF
F01_transcript_27597	bHLH	TF
F01_transcript_27603	Homeobox	TF
F01_transcript_27715	ETS	TF
F01_transcript_27751	HMG	TF
F01_transcript_27785	T-box	TF
F01_transcript_28062	SRF	TF
F01_transcript_28128	Runt	TF
F01_transcript_2813	ZBTB	TF
F01_transcript_28249	TF_bZIP	TF
F01_transcript_28349	HMG	TF
F01_transcript_286	zf-MIZ	TF
F01_transcript_28778	zf-C2H2	TF
F01_transcript_28867	Miscellaneous	TF
F01_transcript_28982	zf-C2H2	TF
F01_transcript_29027	zf-C2H2	TF
F01_transcript_29029	Others	TF
F01_transcript_29036	ETS	TF
F01_transcript_29132	Fork head	TF
F01_transcript_29136	IRF	TF
F01_transcript_2914	TF_bZIP	TF
F01_transcript_29281	zf-C2H2	TF
F01_transcript_29293	zf-C2H2	TF
F01_transcript_29326	THAP	TF
F01_transcript_29371	TF_bZIP	TF
F01_transcript_29433	bHLH	TF
F01_transcript_29585	zf-C2H2	TF
F01_transcript_29640	MBD	TF
F01_transcript_29665	Homeobox	TF
F01_transcript_29754	TF_bZIP	TF
F01_transcript_2977	Fork head	TF
F01_transcript_29778	CTF_NFI	TF
F01_transcript_2979	ZBTB	TF
F01_transcript_29791	zf-C2H2	TF
F01_transcript_298	zf-C2H2	TF
F01_transcript_29908	Fork head	TF
F01_transcript_29968	zf-C2H2	TF
F01_transcript_29976	CP2	TF
F01_transcript_30061	Miscellaneous	TF
F01_transcript_30179	bHLH	TF
F01_transcript_30257	zf-C2H2	TF
F01_transcript_30503	zf-C2H2	TF
F01_transcript_30574	Homeobox	TF
F01_transcript_30597	HMGI_HMGY	TF
F01_transcript_30629	bHLH	TF
F01_transcript_30638	T-box	TF
F01_transcript_30673	ZBTB	TF
F01_transcript_30761	bHLH	TF
F01_transcript_3078	CTF_NFI	TF
F01_transcript_30925	zf-C2H2	TF
F01_transcript_30971	ETS	TF
F01_transcript_311	Miscellaneous	TF
F01_transcript_31207	ZBTB	TF
F01_transcript_3122	ZBTB	TF
F01_transcript_3135	zf-C2HC	TF
F01_transcript_3137	zf-C2H2	TF
F01_transcript_31378	HMG	TF
F01_transcript_31404	HMG	TF
F01_transcript_31468	bHLH	TF
F01_transcript_31470	zf-C2H2	TF
F01_transcript_31492	MH1	TF
F01_transcript_31532	zf-C2H2	TF
F01_transcript_31625	Miscellaneous	TF
F01_transcript_31791	TF_bZIP	TF
F01_transcript_31861	COE	TF
F01_transcript_319	STAT	TF
F01_transcript_31984	RHD	TF
F01_transcript_3206	RHD	TF
F01_transcript_32069	P53	TF
F01_transcript_3232	HMG	TF
F01_transcript_32339	zf-C2H2	TF
F01_transcript_32387	zf-C2H2	TF
F01_transcript_32660	HMG	TF
F01_transcript_32667	Runt	TF
F01_transcript_32738	zf-C2H2	TF
F01_transcript_32776	zf-C2H2	TF
F01_transcript_32858	AP-2	TF
F01_transcript_32918	Others	TF
F01_transcript_32973	ZBTB	TF
F01_transcript_33016	Others	TF
F01_transcript_33196	zf-C2H2	TF
F01_transcript_33217	zf-C2H2	TF
F01_transcript_33231	zf-C2H2	TF
F01_transcript_33236	TF_bZIP	TF
F01_transcript_33272	SRF	TF
F01_transcript_3330	ZBTB	TF
F01_transcript_33308	zf-LITAF-like	TF
F01_transcript_33369	zf-GATA		TF
F01_transcript_33372	ETS	TF
F01_transcript_334	TSC22	TF
F01_transcript_33449	ZBTB	TF
F01_transcript_33500	zf-C2H2	TF
F01_transcript_33596	ZBTB	TF
F01_transcript_33656	Homeobox	TF
F01_transcript_33680	THAP	TF
F01_transcript_33881	zf-C2H2	TF
F01_transcript_33939	zf-C2H2	TF
F01_transcript_33958	zf-C2H2	TF
F01_transcript_3408	E2F	TF
F01_transcript_34094	Fork head	TF
F01_transcript_34208	zf-C2H2	TF
F01_transcript_343	ZBTB	TF
F01_transcript_34310	Miscellaneous	TF
F01_transcript_34316	Miscellaneous	TF
F01_transcript_3433	Miscellaneous	TF
F01_transcript_34387	zf-C2H2	TF
F01_transcript_34391	zf-C2H2	TF
F01_transcript_3445	CTF_NFI	TF
F01_transcript_3447	MH1	TF
F01_transcript_34544	zf-C2H2	TF
F01_transcript_34578	ETS	TF
F01_transcript_34612	zf-C2H2	TF
F01_transcript_34633	TF_bZIP	TF
F01_transcript_34760	zf-C2H2	TF
F01_transcript_34763	zf-C2H2	TF
F01_transcript_34852	zf-BED	TF
F01_transcript_34887	STAT	TF
F01_transcript_34989	ZBTB	TF
F01_transcript_35057	Miscellaneous	TF
F01_transcript_351	zf-C2H2	TF
F01_transcript_35106	Homeobox	TF
F01_transcript_35117	GTF2I	TF
F01_transcript_35149	zf-C2H2	TF
F01_transcript_35308	Homeobox	TF
F01_transcript_3532	HMGI_HMGY	TF
F01_transcript_35467	Miscellaneous	TF
F01_transcript_35505	NF-YC	TF
F01_transcript_35650	zf-C2H2	TF
F01_transcript_35713	CTF_NFI	TF
F01_transcript_35723	Fork head	TF
F01_transcript_35746	zf-C2H2	TF
F01_transcript_35818	ZBTB	TF
F01_transcript_35868	Miscellaneous	TF
F01_transcript_35938	ETS	TF
F01_transcript_35969	TF_bZIP	TF
F01_transcript_35987	zf-C2H2	TF
F01_transcript_36001	zf-C2H2	TF
F01_transcript_36067	MYB	TF
F01_transcript_36111	HMG	TF
F01_transcript_36187	bHLH	TF
F01_transcript_36239	TF_bZIP	TF
F01_transcript_36269	zf-C2H2	TF
F01_transcript_36333	HMG	TF
F01_transcript_36370	zf-C2H2	TF
F01_transcript_3642	zf-C2H2	TF
F01_transcript_36436	zf-C2H2	TF
F01_transcript_36448	zf-C2H2	TF
F01_transcript_36479	MBD	TF
F01_transcript_36485	HMG	TF
F01_transcript_36497	AF-4	TF
F01_transcript_36540	Fork head	TF
F01_transcript_36670	MYB	TF
F01_transcript_36776	zf-C2H2	TF
F01_transcript_36817	zf-C2H2	TF
F01_transcript_3694	bHLH	TF
F01_transcript_36961	HMGI_HMGY	TF
F01_transcript_37053	Others	TF
F01_transcript_37070	zf-C2H2	TF
F01_transcript_37124	zf-C2H2	TF
F01_transcript_37196	zf-GATA		TF
F01_transcript_37262	AP-2	TF
F01_transcript_37386	ZBTB	TF
F01_transcript_37459	Others	TF
F01_transcript_37477	zf-C2H2	TF
F01_transcript_37599	TSC22	TF
F01_transcript_37627	Miscellaneous	TF
F01_transcript_37738	Homeobox	TF
F01_transcript_37860	zf-C2H2	TF
F01_transcript_37887	SRF	TF
F01_transcript_37936	Miscellaneous	TF
F01_transcript_38152	zf-C2H2	TF
F01_transcript_38162	Runt	TF
F01_transcript_38240	zf-C2H2	TF
F01_transcript_38324	zf-C2H2	TF
F01_transcript_38334	NF-YA	TF
F01_transcript_3838	zf-C2H2	TF
F01_transcript_38382	bHLH	TF
F01_transcript_38436	HMG	TF
F01_transcript_38483	zf-C2H2	TF
F01_transcript_38515	TF_bZIP	TF
F01_transcript_38520	zf-C2H2	TF
F01_transcript_38595	Fork head	TF
F01_transcript_3865	ZBTB	TF
F01_transcript_38681	zf-C2H2	TF
F01_transcript_38824	Fork head	TF
F01_transcript_3886	SRF	TF
F01_transcript_38904	Miscellaneous	TF
F01_transcript_38957	HTH	TF
F01_transcript_39006	CTF_NFI	TF
F01_transcript_3901	ARID	TF
F01_transcript_39033	Homeobox	TF
F01_transcript_39043	zf-BED	TF
F01_transcript_39088	Fork head	TF
F01_transcript_39155	ZBTB	TF
F01_transcript_39194	zf-C2H2	TF
F01_transcript_3934	SRF	TF
F01_transcript_39400	MH1	TF
F01_transcript_39514	MYB	TF
F01_transcript_39593	TF_bZIP	TF
F01_transcript_396	ETS	TF
F01_transcript_39961	Others	TF
F01_transcript_39971	zf-C2H2	TF
F01_transcript_40168	Runt	TF
F01_transcript_403	STAT	TF
F01_transcript_40328	HMG	TF
F01_transcript_40419	bHLH	TF
F01_transcript_40488	Miscellaneous	TF
F01_transcript_40541	Homeobox	TF
F01_transcript_40636	zf-C2H2	TF
F01_transcript_40730	ZBTB	TF
F01_transcript_40886	NF-YC	TF
F01_transcript_41068	TF_bZIP	TF
F01_transcript_41074	zf-C2H2	TF
F01_transcript_41091	zf-C2H2	TF
F01_transcript_41098	SRF	TF
F01_transcript_41109	zf-C2H2	TF
F01_transcript_41256	zf-C2H2	TF
F01_transcript_4126	zf-C2H2	TF
F01_transcript_41304	zf-C2H2	TF
F01_transcript_41451	Others	TF
F01_transcript_41461	zf-C2H2	TF
F01_transcript_4156	ZBTB	TF
F01_transcript_41569	TF_bZIP	TF
F01_transcript_41624	zf-C2H2	TF
F01_transcript_41936	zf-C2H2	TF
F01_transcript_42129	Others	TF
F01_transcript_42142	MBD	TF
F01_transcript_42302	bHLH	TF
F01_transcript_42322	zf-C2H2	TF
F01_transcript_42360	ARID	TF
F01_transcript_42371	TF_bZIP	TF
F01_transcript_42398	ZBTB	TF
F01_transcript_42440	Fork head	TF
F01_transcript_42485	zf-C2H2	TF
F01_transcript_42515	zf-LITAF-like	TF
F01_transcript_42558	Homeobox	TF
F01_transcript_42652	TF_bZIP	TF
F01_transcript_42797	zf-C2H2	TF
F01_transcript_42986	STAT	TF
F01_transcript_43024	zf-C2H2	TF
F01_transcript_43090	Homeobox	TF
F01_transcript_43096	Homeobox	TF
F01_transcript_43297	Miscellaneous	TF
F01_transcript_43337	Others	TF
F01_transcript_43471	Others	TF
F01_transcript_43520	ZBTB	TF
F01_transcript_43533	zf-C2H2	TF
F01_transcript_43588	Miscellaneous	TF
F01_transcript_43618	TEA	TF
F01_transcript_43656	STAT	TF
F01_transcript_43753	Homeobox	TF
F01_transcript_43810	zf-MIZ	TF
F01_transcript_43869	ZBTB	TF
F01_transcript_43993	zf-C2H2	TF
F01_transcript_4410	zf-C2H2	TF
F01_transcript_44305	HTH	TF
F01_transcript_44335	ZBTB	TF
F01_transcript_44338	CP2	TF
F01_transcript_44396	zf-C2H2	TF
F01_transcript_44447	ZBTB	TF
F01_transcript_4458	zf-C2H2	TF
F01_transcript_44741	zf-C2H2	TF
F01_transcript_44860	zf-C2H2	TF
F01_transcript_45179	Miscellaneous	TF
F01_transcript_452	ZBTB	TF
F01_transcript_45264	Fork head	TF
F01_transcript_45298	CTF_NFI	TF
F01_transcript_45350	MH1	TF
F01_transcript_45417	CSL	TF
F01_transcript_45418	zf-C2H2	TF
F01_transcript_45573	Homeobox	TF
F01_transcript_45584	T-box	TF
F01_transcript_4559	CSD	TF
F01_transcript_45612	TEA	TF
F01_transcript_45613	zf-C2H2	TF
F01_transcript_45699	Others	TF
F01_transcript_45802	TF_bZIP	TF
F01_transcript_45863	Homeobox	TF
F01_transcript_45960	Homeobox	TF
F01_transcript_45967	zf-C2H2	TF
F01_transcript_45970	zf-C2H2	TF
F01_transcript_4604	HMG	TF
F01_transcript_46065	TF_bZIP	TF
F01_transcript_46186	zf-C2H2	TF
F01_transcript_46291	COE	TF
F01_transcript_46298	Others	TF
F01_transcript_46337	CTF_NFI	TF
F01_transcript_46413	Miscellaneous	TF
F01_transcript_46456	TF_bZIP	TF
F01_transcript_46576	zf-C2H2	TF
F01_transcript_46597	Miscellaneous	TF
F01_transcript_46628	ZBTB	TF
F01_transcript_46629	Homeobox	TF
F01_transcript_46694	Homeobox	TF
F01_transcript_46824	zf-C2H2	TF
F01_transcript_46959	zf-C2H2	TF
F01_transcript_47148	zf-C2H2	TF
F01_transcript_47493	zf-C2H2	TF
F01_transcript_47759	zf-C2H2	TF
F01_transcript_47932	zf-C2H2	TF
F01_transcript_47973	SRF	TF
F01_transcript_47976	Others	TF
F01_transcript_48056	bHLH	TF
F01_transcript_48112	Homeobox	TF
F01_transcript_48181	bHLH	TF
F01_transcript_48214	STAT	TF
F01_transcript_48350	zf-C2H2	TF
F01_transcript_48357	TF_bZIP	TF
F01_transcript_48376	zf-C2H2	TF
F01_transcript_484	zf-NF-X1	TF
F01_transcript_48449	Miscellaneous	TF
F01_transcript_48465	zf-C2H2	TF
F01_transcript_48568	zf-C2H2	TF
F01_transcript_48675	Homeobox	TF
F01_transcript_48688	zf-C2H2	TF
F01_transcript_48695	SRF	TF
F01_transcript_4871	HMG	TF
F01_transcript_48751	Others	TF
F01_transcript_48841	zf-C2H2	TF
F01_transcript_48845	zf-C2H2	TF
F01_transcript_49026	zf-C2H2	TF
F01_transcript_49238	zf-C2H2	TF
F01_transcript_49248	zf-C2H2	TF
F01_transcript_49384	zf-MIZ	TF
F01_transcript_49437	HMG	TF
F01_transcript_49566	zf-C2H2	TF
F01_transcript_49750	zf-C2H2	TF
F01_transcript_49831	zf-C2H2	TF
F01_transcript_49838	SAND	TF
F01_transcript_49861	TF_bZIP	TF
F01_transcript_49863	zf-C2H2	TF
F01_transcript_49947	ETS	TF
F01_transcript_49957	bHLH	TF
F01_transcript_49995	ZBTB	TF
F01_transcript_50205	AF-4	TF
F01_transcript_50259	Miscellaneous	TF
F01_transcript_50303	Homeobox	TF
F01_transcript_50344	Miscellaneous	TF
F01_transcript_50369	HMG	TF
F01_transcript_50407	zf-C2H2	TF
F01_transcript_50429	zf-C2H2	TF
F01_transcript_50508	bHLH	TF
F01_transcript_50603	Homeobox	TF
F01_transcript_50718	TF_bZIP	TF
F01_transcript_50743	zf-C2H2	TF
F01_transcript_5091	HMG	TF
F01_transcript_50959	bHLH	TF
F01_transcript_50986	STAT	TF
F01_transcript_51146	Pou	TF
F01_transcript_51177	ZBTB	TF
F01_transcript_51324	Fork head	TF
F01_transcript_51410	ZBTB	TF
F01_transcript_51436	COE	TF
F01_transcript_51550	zf-C2H2	TF
F01_transcript_5166	zf-C2H2	TF
F01_transcript_51682	Miscellaneous	TF
F01_transcript_51749	MH1	TF
F01_transcript_5196	MH1	TF
F01_transcript_52152	Others	TF
F01_transcript_52181	CTF_NFI	TF
F01_transcript_52185	STAT	TF
F01_transcript_522	TF_bZIP	TF
F01_transcript_5227	Homeobox	TF
F01_transcript_5240	ETS	TF
F01_transcript_52417	TSC22	TF
F01_transcript_52425	Others	TF
F01_transcript_52440	zf-C2H2	TF
F01_transcript_52448	SRF	TF
F01_transcript_52454	zf-C2H2	TF
F01_transcript_52459	CP2	TF
F01_transcript_52475	zf-C2H2	TF
F01_transcript_52596	NF-YB	TF
F01_transcript_52641	zf-C2H2	TF
F01_transcript_52757	Miscellaneous	TF
F01_transcript_52758	Miscellaneous	TF
F01_transcript_52798	CTF_NFI	TF
F01_transcript_5297	Homeobox	TF
F01_transcript_53021	zf-C2H2	TF
F01_transcript_53033	Others	TF
F01_transcript_53051	zf-C2H2	TF
F01_transcript_5309	THAP	TF
F01_transcript_53120	zf-C2H2	TF
F01_transcript_5313	Fork head	TF
F01_transcript_53147	E2F	TF
F01_transcript_53458	bHLH	TF
F01_transcript_53504	NF-YB	TF
F01_transcript_53531	Homeobox	TF
F01_transcript_53536	Miscellaneous	TF
F01_transcript_53626	Miscellaneous	TF
F01_transcript_53696	HMG	TF
F01_transcript_53740	zf-C2H2	TF
F01_transcript_53749	zf-MIZ	TF
F01_transcript_53789	Miscellaneous	TF
F01_transcript_53798	ZBTB	TF
F01_transcript_53816	bHLH	TF
F01_transcript_53909	zf-C2H2	TF
F01_transcript_5406	TF_bZIP	TF
F01_transcript_54063	TF_bZIP	TF
F01_transcript_5407	TF_bZIP	TF
F01_transcript_54226	ZBTB	TF
F01_transcript_54352	zf-C2H2	TF
F01_transcript_54413	zf-C2H2	TF
F01_transcript_54463	Homeobox	TF
F01_transcript_54472	zf-C2H2	TF
F01_transcript_54483	zf-BED	TF
F01_transcript_54526	Miscellaneous	TF
F01_transcript_54532	ZBTB	TF
F01_transcript_54629	Miscellaneous	TF
F01_transcript_54689	zf-C2H2	TF
F01_transcript_54717	zf-LITAF-like	TF
F01_transcript_5474	zf-C2H2	TF
F01_transcript_548	zf-C2H2	TF
F01_transcript_54815	ZBTB	TF
F01_transcript_54849	zf-C2H2	TF
F01_transcript_54881	ZBTB	TF
F01_transcript_550	zf-C2H2	TF
F01_transcript_5503	Homeobox	TF
F01_transcript_551	zf-C2H2	TF
F01_transcript_55110	THAP	TF
F01_transcript_55119	Fork head	TF
F01_transcript_55345	MBD	TF
F01_transcript_55394	THAP	TF
F01_transcript_55397	Others	TF
F01_transcript_554	Miscellaneous	TF
F01_transcript_55417	zf-C2H2	TF
F01_transcript_55430	HMG	TF
F01_transcript_55481	P53	TF
F01_transcript_55498	zf-C2H2	TF
F01_transcript_55519	zf-C2H2	TF
F01_transcript_55564	Homeobox	TF
F01_transcript_55665	zf-C2H2	TF
F01_transcript_55669	zf-C2H2	TF
F01_transcript_55704	NF-YB	TF
F01_transcript_55762	zf-GATA		TF
F01_transcript_55765	Others	TF
F01_transcript_55869	RHD	TF
F01_transcript_55907	RFX	TF
F01_transcript_56033	ZBTB	TF
F01_transcript_56077	Homeobox	TF
F01_transcript_56136	ETS	TF
F01_transcript_56200	zf-C2HC	TF
F01_transcript_5622	zf-C2H2	TF
F01_transcript_5631	IRF	TF
F01_transcript_56402	zf-C2H2	TF
F01_transcript_56428	zf-C2H2	TF
F01_transcript_56432	zf-NF-X1	TF
F01_transcript_56437	Miscellaneous	TF
F01_transcript_56550	bHLH	TF
F01_transcript_5671	MYB	TF
F01_transcript_56769	CTF_NFI	TF
F01_transcript_56875	zf-C2H2	TF
F01_transcript_56889	zf-C2H2	TF
F01_transcript_56937	Homeobox	TF
F01_transcript_57214	Others	TF
F01_transcript_57254	zf-C2H2	TF
F01_transcript_57268	STAT	TF
F01_transcript_57270	Homeobox	TF
F01_transcript_57292	SAND	TF
F01_transcript_57295	ZBTB	TF
F01_transcript_573	zf-C2H2	TF
F01_transcript_57404	Others	TF
F01_transcript_57429	zf-C2H2	TF
F01_transcript_57483	TF_bZIP	TF
F01_transcript_5751	HMG	TF
F01_transcript_57546	bHLH	TF
F01_transcript_57604	RFX	TF
F01_transcript_57746	HMG	TF
F01_transcript_57898	zf-C2H2	TF
F01_transcript_58019	zf-C2H2	TF
F01_transcript_5802	zf-C2H2	TF
F01_transcript_58031	bHLH	TF
F01_transcript_58036	HMG	TF
F01_transcript_58054	zf-C2H2	TF
F01_transcript_58070	ZBTB	TF
F01_transcript_58099	HMG	TF
F01_transcript_58122	Miscellaneous	TF
F01_transcript_58155	Homeobox	TF
F01_transcript_58210	MBD	TF
F01_transcript_58274	TF_bZIP	TF
F01_transcript_58277	zf-C2HC	TF
F01_transcript_58425	ARID	TF
F01_transcript_58444	Others	TF
F01_transcript_5848	Miscellaneous	TF
F01_transcript_58494	Fork head	TF
F01_transcript_58505	zf-C2H2	TF
F01_transcript_58543	ZBTB	TF
F01_transcript_58545	TSC22	TF
F01_transcript_58565	SRF	TF
F01_transcript_5857	TF_bZIP	TF
F01_transcript_58649	THAP	TF
F01_transcript_58713	ZBTB	TF
F01_transcript_58749	Miscellaneous	TF
F01_transcript_58753	zf-C2H2	TF
F01_transcript_58796	zf-C2HC	TF
F01_transcript_58953	zf-C2H2	TF
F01_transcript_5896	ETS	TF
F01_transcript_58970	THAP	TF
F01_transcript_5920	zf-BED	TF
F01_transcript_59222	zf-C2H2	TF
F01_transcript_59408	ARID	TF
F01_transcript_59541	zf-BED	TF
F01_transcript_59615	Miscellaneous	TF
F01_transcript_5988	TF_bZIP	TF
F01_transcript_60007	THAP	TF
F01_transcript_60075	zf-C2H2	TF
F01_transcript_60128	ZBTB	TF
F01_transcript_6015	PC4	TF
F01_transcript_60203	zf-C2H2	TF
F01_transcript_60206	zf-C2H2	TF
F01_transcript_60225	ZBTB	TF
F01_transcript_60247	Homeobox	TF
F01_transcript_60294	TF_bZIP	TF
F01_transcript_6039	MYB	TF
F01_transcript_6044	NF-YB	TF
F01_transcript_6047	zf-C2H2	TF
F01_transcript_60483	Miscellaneous	TF
F01_transcript_60556	bHLH	TF
F01_transcript_60623	THAP	TF
F01_transcript_60680	zf-C2H2	TF
F01_transcript_60812	zf-C2H2	TF
F01_transcript_60855	zf-C2H2	TF
F01_transcript_60914	TF_bZIP	TF
F01_transcript_61056	zf-C2H2	TF
F01_transcript_61066	zf-C2HC	TF
F01_transcript_61076	Homeobox	TF
F01_transcript_61111	ZBTB	TF
F01_transcript_61351	HMG	TF
F01_transcript_61503	ZBTB	TF
F01_transcript_61650	zf-C2H2	TF
F01_transcript_61705	Others	TF
F01_transcript_6171	HMG	TF
F01_transcript_61976	bHLH	TF
F01_transcript_62068	zf-C2H2	TF
F01_transcript_6216	Homeobox	TF
F01_transcript_62186	HMG	TF
F01_transcript_622	Miscellaneous	TF
F01_transcript_62294	Homeobox	TF
F01_transcript_6233	zf-GATA		TF
F01_transcript_62346	ZBTB	TF
F01_transcript_62361	zf-C2H2	TF
F01_transcript_62399	bHLH	TF
F01_transcript_6241	zf-C2H2	TF
F01_transcript_62497	TF_bZIP	TF
F01_transcript_62541	zf-C2H2	TF
F01_transcript_62606	zf-C2H2	TF
F01_transcript_62658	MH1	TF
F01_transcript_62666	bHLH	TF
F01_transcript_62693	Miscellaneous	TF
F01_transcript_62814	zf-C2H2	TF
F01_transcript_62899	Runt	TF
F01_transcript_63121	zf-C2H2	TF
F01_transcript_6315	zf-C2H2	TF
F01_transcript_63180	zf-C2H2	TF
F01_transcript_63189	ZBTB	TF
F01_transcript_63197	PAX	TF
F01_transcript_6322	ETS	TF
F01_transcript_63355	MH1	TF
F01_transcript_63356	HMGI_HMGY	TF
F01_transcript_63430	zf-C2H2	TF
F01_transcript_6348	zf-C2H2	TF
F01_transcript_63569	zf-C2H2	TF
F01_transcript_63626	Miscellaneous	TF
F01_transcript_63637	zf-C2H2	TF
F01_transcript_6366	zf-C2H2	TF
F01_transcript_6371	TF_bZIP	TF
F01_transcript_63818	IRF	TF
F01_transcript_63822	Miscellaneous	TF
F01_transcript_63836	TF_bZIP	TF
F01_transcript_63862	THAP	TF
F01_transcript_6393	Miscellaneous	TF
F01_transcript_64105	Nrf1	TF
F01_transcript_6417	T-box	TF
F01_transcript_64171	zf-C2H2	TF
F01_transcript_64194	Miscellaneous	TF
F01_transcript_64221	HMG	TF
F01_transcript_64269	TF_bZIP	TF
F01_transcript_64364	TF_bZIP	TF
F01_transcript_64386	ZBTB	TF
F01_transcript_64625	ETS	TF
F01_transcript_64629	CTF_NFI	TF
F01_transcript_6490	ZBTB	TF
F01_transcript_64907	zf-C2H2	TF
F01_transcript_65087	zf-C2H2	TF
F01_transcript_65089	bHLH	TF
F01_transcript_65129	zf-C2H2	TF
F01_transcript_65211	Miscellaneous	TF
F01_transcript_65280	TF_bZIP	TF
F01_transcript_65357	zf-C2H2	TF
F01_transcript_65690	TF_bZIP	TF
F01_transcript_65697	THAP	TF
F01_transcript_6574	Miscellaneous	TF
F01_transcript_658	TF_bZIP	TF
F01_transcript_659	Miscellaneous	TF
F01_transcript_65923	Others	TF
F01_transcript_65944	Fork head	TF
F01_transcript_6614	zf-C2H2	TF
F01_transcript_66160	zf-C2H2	TF
F01_transcript_66391	HPD	TF
F01_transcript_66426	Pou	TF
F01_transcript_66578	TF_bZIP	TF
F01_transcript_66621	zf-C2H2	TF
F01_transcript_66646	E2F	TF
F01_transcript_66660	CTF_NFI	TF
F01_transcript_66678	COE	TF
F01_transcript_66694	zf-C2H2	TF
F01_transcript_66704	NF-YB	TF
F01_transcript_66715	TF_bZIP	TF
F01_transcript_66717	zf-C2H2	TF
F01_transcript_66797	ZBTB	TF
F01_transcript_66820	zf-C2H2	TF
F01_transcript_66844	CTF_NFI	TF
F01_transcript_66927	Miscellaneous	TF
F01_transcript_66961	Miscellaneous	TF
F01_transcript_66980	THAP	TF
F01_transcript_67015	Homeobox	TF
F01_transcript_67021	ZBTB	TF
F01_transcript_67049	GTF2I	TF
F01_transcript_67215	Homeobox	TF
F01_transcript_67221	zf-C2H2	TF
F01_transcript_67408	zf-C2H2	TF
F01_transcript_67413	Miscellaneous	TF
F01_transcript_67425	E2F	TF
F01_transcript_67439	zf-C2H2	TF
F01_transcript_67440	zf-C2H2	TF
F01_transcript_67494	ZBTB	TF
F01_transcript_6777	Homeobox	TF
F01_transcript_67802	ZBTB	TF
F01_transcript_67871	ETS	TF
F01_transcript_679	zf-C2H2	TF
F01_transcript_68054	zf-C2H2	TF
F01_transcript_68258	zf-C2H2	TF
F01_transcript_68266	Homeobox	TF
F01_transcript_68291	CTF_NFI	TF
F01_transcript_683	Tub	TF
F01_transcript_68313	Homeobox	TF
F01_transcript_68388	MH1	TF
F01_transcript_68390	Fork head	TF
F01_transcript_68570	zf-C2H2	TF
F01_transcript_68624	zf-C2H2	TF
F01_transcript_68678	PAX	TF
F01_transcript_6874	ETS	TF
F01_transcript_68809	Homeobox	TF
F01_transcript_68822	zf-MIZ	TF
F01_transcript_69013	zf-C2H2	TF
F01_transcript_6912	ETS	TF
F01_transcript_69167	zf-C2H2	TF
F01_transcript_69181	zf-C2H2	TF
F01_transcript_6922	TF_bZIP	TF
F01_transcript_69244	Miscellaneous	TF
F01_transcript_69358	Miscellaneous	TF
F01_transcript_69387	zf-C2H2	TF
F01_transcript_69415	THAP	TF
F01_transcript_69416	Miscellaneous	TF
F01_transcript_69437	ZBTB	TF
F01_transcript_69510	AP-2	TF
F01_transcript_6953	TF_bZIP	TF
F01_transcript_69615	zf-C2H2	TF
F01_transcript_69746	Homeobox	TF
F01_transcript_69759	zf-C2H2	TF
F01_transcript_69801	Fork head	TF
F01_transcript_6985	TF_bZIP	TF
F01_transcript_6993	Fork head	TF
F01_transcript_69931	zf-C2H2	TF
F01_transcript_700	ZBTB	TF
F01_transcript_70052	ZBTB	TF
F01_transcript_70156	zf-C2H2	TF
F01_transcript_7016	NF-YA	TF
F01_transcript_70197	bHLH	TF
F01_transcript_7023	zf-C2H2	TF
F01_transcript_70334	Homeobox	TF
F01_transcript_70395	SRF	TF
F01_transcript_7040	AP-2	TF
F01_transcript_70459	zf-C2H2	TF
F01_transcript_70499	zf-C2H2	TF
F01_transcript_70512	Homeobox	TF
F01_transcript_70707	HMG	TF
F01_transcript_70722	Homeobox	TF
F01_transcript_7076	TF_bZIP	TF
F01_transcript_70768	zf-C2H2	TF
F01_transcript_70773	zf-C2H2	TF
F01_transcript_70863	zf-C2HC	TF
F01_transcript_70872	CTF_NFI	TF
F01_transcript_70901	zf-C2H2	TF
F01_transcript_7116	TSC22	TF
F01_transcript_71398	ZBTB	TF
F01_transcript_7142	zf-C2H2	TF
F01_transcript_71602	zf-C2H2	TF
F01_transcript_71620	HMG	TF
F01_transcript_71933	zf-C2H2	TF
F01_transcript_71957	HMG	TF
F01_transcript_72045	zf-C2H2	TF
F01_transcript_72086	zf-C2H2	TF
F01_transcript_72102	bHLH	TF
F01_transcript_72138	Homeobox	TF
F01_transcript_72289	zf-C2H2	TF
F01_transcript_72290	Homeobox	TF
F01_transcript_72607	zf-C2H2	TF
F01_transcript_732	Fork head	TF
F01_transcript_7348	Homeobox	TF
F01_transcript_7360	zf-C2H2	TF
F01_transcript_7414	zf-C2H2	TF
F01_transcript_7547	ETS	TF
F01_transcript_7552	Fork head	TF
F01_transcript_757	zf-C2H2	TF
F01_transcript_7621	zf-C2H2	TF
F01_transcript_7625	PAX	TF
F01_transcript_7639	bHLH	TF
F01_transcript_764	Miscellaneous	TF
F01_transcript_7726	zf-C2H2	TF
F01_transcript_7751	ETS	TF
F01_transcript_784	Homeobox	TF
F01_transcript_79	Runt	TF
F01_transcript_7916	ZBTB	TF
F01_transcript_7926	Homeobox	TF
F01_transcript_7980	Miscellaneous	TF
F01_transcript_8071	ZBTB	TF
F01_transcript_81	bHLH	TF
F01_transcript_819	zf-C2H2	TF
F01_transcript_8210	zf-C2H2	TF
F01_transcript_827	ZBTB	TF
F01_transcript_8288	zf-C2H2	TF
F01_transcript_8289	TF_bZIP	TF
F01_transcript_8404	HMG	TF
F01_transcript_842	ZBTB	TF
F01_transcript_854	zf-C2H2	TF
F01_transcript_856	Others	TF
F01_transcript_8657	TSC22	TF
F01_transcript_874	Fork head	TF
F01_transcript_8785	Others	TF
F01_transcript_882	zf-C2H2	TF
F01_transcript_8856	HMG	TF
F01_transcript_8932	Homeobox	TF
F01_transcript_8934	TF_bZIP	TF
F01_transcript_8946	THAP	TF
F01_transcript_9151	Homeobox	TF
F01_transcript_9317	ETS	TF
F01_transcript_9413	THAP	TF
F01_transcript_948	TF_bZIP	TF
F01_transcript_9734	MBD	TF
F01_transcript_9757	TF_bZIP	TF
F01_transcript_9893	IRF	TF
F01_transcript_990	TF_bZIP	TF
F01_transcript_994	TF_bZIP	TF
F01_transcript_9951	bHLH	TF
F01_transcript_9952	ETS	TF
F01_transcript_9999	SAND	TF
F02_transcript_100	HMG	TF
F02_transcript_10009	HMG	TF
F02_transcript_10034	Homeobox	TF
F02_transcript_10109	zf-C2H2	TF
F02_transcript_10131	TSC22	TF
F02_transcript_10193	zf-C2H2	TF
F02_transcript_10194	ZBTB	TF
F02_transcript_10216	zf-C2H2	TF
F02_transcript_10266	Homeobox	TF
F02_transcript_10284	ETS	TF
F02_transcript_10388	TF_bZIP	TF
F02_transcript_10436	T-box	TF
F02_transcript_10459	TF_bZIP	TF
F02_transcript_105	Homeobox	TF
F02_transcript_10519	bHLH	TF
F02_transcript_10545	Homeobox	TF
F02_transcript_10548	zf-C2H2	TF
F02_transcript_10557	HMG	TF
F02_transcript_1057	Homeobox	TF
F02_transcript_1060	TF_bZIP	TF
F02_transcript_10678	zf-C2H2	TF
F02_transcript_10719	zf-C2H2	TF
F02_transcript_10763	NF-YC	TF
F02_transcript_10782	HMG	TF
F02_transcript_10794	MBD	TF
F02_transcript_10808	AP-2	TF
F02_transcript_10823	zf-C2H2	TF
F02_transcript_1085	RHD	TF
F02_transcript_10917	zf-C2H2	TF
F02_transcript_10992	zf-C2H2	TF
F02_transcript_11032	IRF	TF
F02_transcript_11058	TF_bZIP	TF
F02_transcript_11084	zf-C2H2	TF
F02_transcript_1110	Others	TF
F02_transcript_11109	T-box	TF
F02_transcript_1111	STAT	TF
F02_transcript_11115	AP-2	TF
F02_transcript_11163	IRF	TF
F02_transcript_11191	zf-C2H2	TF
F02_transcript_11214	Fork head	TF
F02_transcript_1134	zf-C2H2	TF
F02_transcript_11450	Miscellaneous	TF
F02_transcript_11454	Miscellaneous	TF
F02_transcript_11463	Fork head	TF
F02_transcript_1148	zf-C2H2	TF
F02_transcript_11609	MBD	TF
F02_transcript_11619	ETS	TF
F02_transcript_11642	zf-C2H2	TF
F02_transcript_1168	MYB	TF
F02_transcript_11695	ZBTB	TF
F02_transcript_1170	bHLH	TF
F02_transcript_1172	ZBTB	TF
F02_transcript_11753	ZBTB	TF
F02_transcript_11787	Fork head	TF
F02_transcript_11816	ZBTB	TF
F02_transcript_11938	E2F	TF
F02_transcript_11945	IRF	TF
F02_transcript_12083	zf-C2H2	TF
F02_transcript_12092	Fork head	TF
F02_transcript_12112	NF-YA	TF
F02_transcript_12133	CSD	TF
F02_transcript_12165	zf-C2H2	TF
F02_transcript_12176	zf-C2H2	TF
F02_transcript_1220	STAT	TF
F02_transcript_12227	zf-C2H2	TF
F02_transcript_12240	TF_bZIP	TF
F02_transcript_12242	zf-C2H2	TF
F02_transcript_1225	zf-C2HC	TF
F02_transcript_12282	zf-C2H2	TF
F02_transcript_12295	IRF	TF
F02_transcript_1235	Homeobox	TF
F02_transcript_12395	zf-C2H2	TF
F02_transcript_1244	bHLH	TF
F02_transcript_12441	zf-C2H2	TF
F02_transcript_12446	zf-C2H2	TF
F02_transcript_1260	ZBTB	TF
F02_transcript_1266	TF_bZIP	TF
F02_transcript_12756	Homeobox	TF
F02_transcript_1280	Homeobox	TF
F02_transcript_12869	Homeobox	TF
F02_transcript_12978	zf-C2H2	TF
F02_transcript_12987	zf-C2H2	TF
F02_transcript_13022	Homeobox	TF
F02_transcript_13045	zf-C2H2	TF
F02_transcript_13081	zf-C2H2	TF
F02_transcript_13111	zf-C2H2	TF
F02_transcript_1312	TF_bZIP	TF
F02_transcript_13188	HMG	TF
F02_transcript_13255	TF_bZIP	TF
F02_transcript_13271	zf-C2H2	TF
F02_transcript_13289	Homeobox	TF
F02_transcript_13337	SAND	TF
F02_transcript_13359	Miscellaneous	TF
F02_transcript_134	zf-C2H2	TF
F02_transcript_13467	THAP	TF
F02_transcript_13579	MBD	TF
F02_transcript_13643	Miscellaneous	TF
F02_transcript_13697	zf-C2H2	TF
F02_transcript_13700	bHLH	TF
F02_transcript_13721	zf-C2H2	TF
F02_transcript_1373	Runt	TF
F02_transcript_13749	zf-C2H2	TF
F02_transcript_1389	ZBTB	TF
F02_transcript_13900	bHLH	TF
F02_transcript_13991	HMG	TF
F02_transcript_14008	Homeobox	TF
F02_transcript_14183	Homeobox	TF
F02_transcript_1422	CP2	TF
F02_transcript_14251	HSF	TF
F02_transcript_14262	zf-C2H2	TF
F02_transcript_14286	PAX	TF
F02_transcript_14313	zf-C2H2	TF
F02_transcript_1434	CSD	TF
F02_transcript_14579	zf-C2H2	TF
F02_transcript_14587	Homeobox	TF
F02_transcript_14605	zf-C2H2	TF
F02_transcript_14629	zf-C2H2	TF
F02_transcript_1463	Homeobox	TF
F02_transcript_1478	ZBTB	TF
F02_transcript_14930	zf-C2H2	TF
F02_transcript_15008	bHLH	TF
F02_transcript_15028	zf-C2H2	TF
F02_transcript_15121	TSC22	TF
F02_transcript_15127	bHLH	TF
F02_transcript_15137	bHLH	TF
F02_transcript_15182	CSD	TF
F02_transcript_15263	TF_bZIP	TF
F02_transcript_15302	zf-C2H2	TF
F02_transcript_15345	bHLH	TF
F02_transcript_154	zf-C2H2	TF
F02_transcript_15429	HMG	TF
F02_transcript_15632	TF_bZIP	TF
F02_transcript_15690	Homeobox	TF
F02_transcript_1575	zf-C2H2	TF
F02_transcript_15825	bHLH	TF
F02_transcript_15870	CSD	TF
F02_transcript_1595	TF_bZIP	TF
F02_transcript_16039	Homeobox	TF
F02_transcript_16053	NF-YB	TF
F02_transcript_16131	HMG	TF
F02_transcript_1617	zf-C2HC	TF
F02_transcript_1624	ZBTB	TF
F02_transcript_1658	Fork head	TF
F02_transcript_16739	bHLH	TF
F02_transcript_16756	TF_bZIP	TF
F02_transcript_1685	bHLH	TF
F02_transcript_1701	RHD	TF
F02_transcript_17034	CSD	TF
F02_transcript_1720	zf-NF-X1	TF
F02_transcript_1734	Miscellaneous	TF
F02_transcript_17342	PAX	TF
F02_transcript_17447	TF_bZIP	TF
F02_transcript_175	zf-C2H2	TF
F02_transcript_1760	Miscellaneous	TF
F02_transcript_17806	THAP	TF
F02_transcript_17868	bHLH	TF
F02_transcript_17911	Homeobox	TF
F02_transcript_1806	ZBTB	TF
F02_transcript_183	Fork head	TF
F02_transcript_1830	zf-C2H2	TF
F02_transcript_18352	PC4	TF
F02_transcript_18573	Homeobox	TF
F02_transcript_1861	Others	TF
F02_transcript_18914	Homeobox	TF
F02_transcript_1924	TF_bZIP	TF
F02_transcript_19299	NF-YC	TF
F02_transcript_19471	bHLH	TF
F02_transcript_19937	Miscellaneous	TF
F02_transcript_2022	Miscellaneous	TF
F02_transcript_2042	HMG	TF
F02_transcript_2057	zf-C2H2	TF
F02_transcript_206	zf-C2H2	TF
F02_transcript_2061	ZBTB	TF
F02_transcript_2068	TF_bZIP	TF
F02_transcript_2129	ZBTB	TF
F02_transcript_213	ZBTB	TF
F02_transcript_2131	ZBTB	TF
F02_transcript_2137	Homeobox	TF
F02_transcript_2178	Homeobox	TF
F02_transcript_2198	CTF_NFI	TF
F02_transcript_2199	ETS	TF
F02_transcript_2247	ZBTB	TF
F02_transcript_2267	MYB	TF
F02_transcript_2296	Fork head	TF
F02_transcript_2298	MYB	TF
F02_transcript_2343	Homeobox	TF
F02_transcript_2370	RFX	TF
F02_transcript_2383	HMG	TF
F02_transcript_2409	ZBTB	TF
F02_transcript_2437	TF_bZIP	TF
F02_transcript_2494	CBF	TF
F02_transcript_2505	CBF	TF
F02_transcript_2515	ZBTB	TF
F02_transcript_25193	zf-C2H2	TF
F02_transcript_25222	TF_bZIP	TF
F02_transcript_25341	zf-C2H2	TF
F02_transcript_25365	Homeobox	TF
F02_transcript_25426	bHLH	TF
F02_transcript_25430	NF-YA	TF
F02_transcript_25451	Homeobox	TF
F02_transcript_25493	Others	TF
F02_transcript_25504	Homeobox	TF
F02_transcript_25545	HMG	TF
F02_transcript_2558	Homeobox	TF
F02_transcript_2561	zf-C2H2	TF
F02_transcript_25674	ZBTB	TF
F02_transcript_25681	zf-GATA		TF
F02_transcript_25700	Miscellaneous	TF
F02_transcript_25750	Homeobox	TF
F02_transcript_25751	Homeobox	TF
F02_transcript_258	CSD	TF
F02_transcript_25880	NF-YB	TF
F02_transcript_25895	zf-C2H2	TF
F02_transcript_25931	zf-GATA		TF
F02_transcript_26007	zf-C2H2	TF
F02_transcript_26041	zf-C2H2	TF
F02_transcript_2615	Miscellaneous	TF
F02_transcript_26208	RHD	TF
F02_transcript_26232	zf-C2H2	TF
F02_transcript_26379	bHLH	TF
F02_transcript_2650	Miscellaneous	TF
F02_transcript_26589	NCU-G1	TF
F02_transcript_26607	zf-C2H2	TF
F02_transcript_26619	zf-C2H2	TF
F02_transcript_26625	zf-C2H2	TF
F02_transcript_26671	HMG	TF
F02_transcript_26735	TSC22	TF
F02_transcript_26776	TF_bZIP	TF
F02_transcript_26857	zf-C2H2	TF
F02_transcript_26905	AP-2	TF
F02_transcript_26916	ETS	TF
F02_transcript_27138	zf-C2H2	TF
F02_transcript_27176	zf-C2H2	TF
F02_transcript_27209	Others	TF
F02_transcript_2721	zf-C2H2	TF
F02_transcript_27227	zf-C2H2	TF
F02_transcript_27266	HMG	TF
F02_transcript_2727	ZBTB	TF
F02_transcript_27287	Others	TF
F02_transcript_27384	TSC22	TF
F02_transcript_2745	zf-C2H2	TF
F02_transcript_27492	Homeobox	TF
F02_transcript_27508	TF_bZIP	TF
F02_transcript_2752	ETS	TF
F02_transcript_27546	SRF	TF
F02_transcript_27564	zf-C2H2	TF
F02_transcript_27588	MBD	TF
F02_transcript_27645	bHLH	TF
F02_transcript_27793	COE	TF
F02_transcript_27857	zf-C2H2	TF
F02_transcript_28043	Others	TF
F02_transcript_2809	TF_bZIP	TF
F02_transcript_28132	ARID	TF
F02_transcript_28159	zf-C2H2	TF
F02_transcript_2817	ETS	TF
F02_transcript_28201	zf-C2H2	TF
F02_transcript_28202	ZBTB	TF
F02_transcript_28251	ZBTB	TF
F02_transcript_28255	ZBTB	TF
F02_transcript_28289	ZBTB	TF
F02_transcript_28311	zf-C2H2	TF
F02_transcript_28384	zf-C2H2	TF
F02_transcript_28393	Others	TF
F02_transcript_28476	zf-C2H2	TF
F02_transcript_2852	ETS	TF
F02_transcript_286	STAT	TF
F02_transcript_28677	TSC22	TF
F02_transcript_28741	zf-C2H2	TF
F02_transcript_28749	zf-C2H2	TF
F02_transcript_28763	zf-C2H2	TF
F02_transcript_28853	zf-C2H2	TF
F02_transcript_28912	ETS	TF
F02_transcript_28922	zf-C2H2	TF
F02_transcript_28950	Miscellaneous	TF
F02_transcript_28986	zf-C2H2	TF
F02_transcript_29076	zf-C2H2	TF
F02_transcript_2913	HMG	TF
F02_transcript_29207	zf-C2H2	TF
F02_transcript_29237	bHLH	TF
F02_transcript_29242	bHLH	TF
F02_transcript_29324	AF-4	TF
F02_transcript_29377	zf-C2H2	TF
F02_transcript_29419	Nrf1	TF
F02_transcript_2950	Homeobox	TF
F02_transcript_29507	zf-GATA		TF
F02_transcript_29762	ZBTB	TF
F02_transcript_29782	T-box	TF
F02_transcript_29863	TF_bZIP	TF
F02_transcript_29883	ZBTB	TF
F02_transcript_2991	bHLH	TF
F02_transcript_29948	zf-GATA		TF
F02_transcript_3000	ZBTB	TF
F02_transcript_30053	zf-C2H2	TF
F02_transcript_3009	SAND	TF
F02_transcript_30127	zf-C2H2	TF
F02_transcript_30365	Miscellaneous	TF
F02_transcript_30383	Others	TF
F02_transcript_30385	TF_bZIP	TF
F02_transcript_30485	zf-C2H2	TF
F02_transcript_30537	zf-C2H2	TF
F02_transcript_30548	ZBTB	TF
F02_transcript_30567	MYB	TF
F02_transcript_30592	ETS	TF
F02_transcript_30618	Homeobox	TF
F02_transcript_30704	Fork head	TF
F02_transcript_30746	zf-GATA		TF
F02_transcript_30754	bHLH	TF
F02_transcript_30796	bHLH	TF
F02_transcript_30804	T-box	TF
F02_transcript_30823	zf-C2H2	TF
F02_transcript_30824	zf-C2H2	TF
F02_transcript_30827	RHD	TF
F02_transcript_30840	zf-C2H2	TF
F02_transcript_30967	bHLH	TF
F02_transcript_30988	zf-C2H2	TF
F02_transcript_31025	zf-C2H2	TF
F02_transcript_31030	Homeobox	TF
F02_transcript_31053	ZBTB	TF
F02_transcript_31189	zf-C2H2	TF
F02_transcript_31207	zf-C2H2	TF
F02_transcript_3123	MYB	TF
F02_transcript_31310	ZBTB	TF
F02_transcript_31351	zf-C2H2	TF
F02_transcript_31422	zf-C2H2	TF
F02_transcript_31494	HMG	TF
F02_transcript_31519	Runt	TF
F02_transcript_3152	ETS	TF
F02_transcript_31540	SRF	TF
F02_transcript_31600	ZBTB	TF
F02_transcript_31627	HMG	TF
F02_transcript_31633	Homeobox	TF
F02_transcript_31683	ETS	TF
F02_transcript_31720	bHLH	TF
F02_transcript_31755	zf-C2H2	TF
F02_transcript_31777	zf-C2H2	TF
F02_transcript_31794	ARID	TF
F02_transcript_31890	Fork head	TF
F02_transcript_31909	NF-YB	TF
F02_transcript_31970	zf-C2H2	TF
F02_transcript_32039	ZBTB	TF
F02_transcript_3210	ZBTB	TF
F02_transcript_32133	Miscellaneous	TF
F02_transcript_3217	ZBTB	TF
F02_transcript_32192	zf-C2H2	TF
F02_transcript_32201	zf-C2H2	TF
F02_transcript_32264	Homeobox	TF
F02_transcript_32293	zf-C2H2	TF
F02_transcript_32418	zf-C2H2	TF
F02_transcript_32459	zf-C2H2	TF
F02_transcript_32475	zf-C2H2	TF
F02_transcript_32517	Homeobox	TF
F02_transcript_32538	HMG	TF
F02_transcript_32587	zf-C2H2	TF
F02_transcript_32656	HMG	TF
F02_transcript_32721	zf-C2H2	TF
F02_transcript_32778	TF_Otx	TF
F02_transcript_3280	Miscellaneous	TF
F02_transcript_32939	zf-C2H2	TF
F02_transcript_32940	zf-C2H2	TF
F02_transcript_3299	bHLH	TF
F02_transcript_32994	bHLH	TF
F02_transcript_33059	SRF	TF
F02_transcript_33112	Others	TF
F02_transcript_33146	Homeobox	TF
F02_transcript_33173	RFX	TF
F02_transcript_33177	HMG	TF
F02_transcript_33202	zf-C2H2	TF
F02_transcript_33213	Homeobox	TF
F02_transcript_33234	Pou	TF
F02_transcript_3333	MH1	TF
F02_transcript_33377	RFX	TF
F02_transcript_33421	zf-C2H2	TF
F02_transcript_33433	TSC22	TF
F02_transcript_3346	E2F	TF
F02_transcript_33482	zf-C2H2	TF
F02_transcript_33525	CTF_NFI	TF
F02_transcript_33588	zf-C2H2	TF
F02_transcript_33629	COE	TF
F02_transcript_3363	TF_bZIP	TF
F02_transcript_33634	SRF	TF
F02_transcript_33711	bHLH	TF
F02_transcript_33801	zf-C2H2	TF
F02_transcript_33816	Fork head	TF
F02_transcript_33936	IRF	TF
F02_transcript_33971	bHLH	TF
F02_transcript_34	ZBTB	TF
F02_transcript_34011	Miscellaneous	TF
F02_transcript_34022	zf-C2H2	TF
F02_transcript_34038	TF_bZIP	TF
F02_transcript_34125	PAX	TF
F02_transcript_34148	Pou	TF
F02_transcript_34231	TF_bZIP	TF
F02_transcript_3431	MH1	TF
F02_transcript_34337	CTF_NFI	TF
F02_transcript_3443	ZBTB	TF
F02_transcript_34446	zf-C2H2	TF
F02_transcript_34533	bHLH	TF
F02_transcript_34544	zf-C2H2	TF
F02_transcript_34562	zf-C2H2	TF
F02_transcript_34619	Miscellaneous	TF
F02_transcript_34629	zf-C2H2	TF
F02_transcript_34631	zf-C2H2	TF
F02_transcript_34719	zf-C2H2	TF
F02_transcript_34830	THAP	TF
F02_transcript_3506	TF_bZIP	TF
F02_transcript_35061	bHLH	TF
F02_transcript_3513	Others	TF
F02_transcript_35190	SRF	TF
F02_transcript_35247	Miscellaneous	TF
F02_transcript_35283	zf-C2H2	TF
F02_transcript_35291	zf-C2H2	TF
F02_transcript_35439	MH1	TF
F02_transcript_35475	Miscellaneous	TF
F02_transcript_3548	COE	TF
F02_transcript_35493	SRF	TF
F02_transcript_35539	zf-C2H2	TF
F02_transcript_35582	Tub	TF
F02_transcript_35608	TEA	TF
F02_transcript_35610	bHLH	TF
F02_transcript_35659	zf-C2H2	TF
F02_transcript_35749	bHLH	TF
F02_transcript_35772	zf-C2H2	TF
F02_transcript_35886	ZBTB	TF
F02_transcript_35888	NF-YA	TF
F02_transcript_3602	HMGI_HMGY	TF
F02_transcript_3611	zf-C2H2	TF
F02_transcript_36135	Homeobox	TF
F02_transcript_36138	Miscellaneous	TF
F02_transcript_36163	Homeobox	TF
F02_transcript_36164	Miscellaneous	TF
F02_transcript_36298	Fork head	TF
F02_transcript_36319	TEA	TF
F02_transcript_36346	zf-C2H2	TF
F02_transcript_36487	bHLH	TF
F02_transcript_36533	zf-C2H2	TF
F02_transcript_36560	zf-C2H2	TF
F02_transcript_36597	zf-C2H2	TF
F02_transcript_36681	ETS	TF
F02_transcript_36723	zf-C2H2	TF
F02_transcript_36761	Others	TF
F02_transcript_368	Miscellaneous	TF
F02_transcript_36807	zf-C2H2	TF
F02_transcript_36826	zf-C2H2	TF
F02_transcript_36980	Homeobox	TF
F02_transcript_3706	Homeobox	TF
F02_transcript_3708	Miscellaneous	TF
F02_transcript_37090	zf-C2H2	TF
F02_transcript_37138	zf-C2H2	TF
F02_transcript_37158	zf-C2H2	TF
F02_transcript_3717	ZBTB	TF
F02_transcript_37177	ETS	TF
F02_transcript_37183	T-box	TF
F02_transcript_37260	zf-C2H2	TF
F02_transcript_37276	HMG	TF
F02_transcript_3729	TF_bZIP	TF
F02_transcript_373	TF_bZIP	TF
F02_transcript_37455	zf-C2H2	TF
F02_transcript_37532	CP2	TF
F02_transcript_37551	zf-C2H2	TF
F02_transcript_3760	Others	TF
F02_transcript_3761	ETS	TF
F02_transcript_37617	COE	TF
F02_transcript_38022	TF_bZIP	TF
F02_transcript_38173	TF_bZIP	TF
F02_transcript_38490	Others	TF
F02_transcript_38517	Miscellaneous	TF
F02_transcript_38961	Miscellaneous	TF
F02_transcript_39663	Miscellaneous	TF
F02_transcript_39690	Miscellaneous	TF
F02_transcript_40301	TF_bZIP	TF
F02_transcript_40715	TF_bZIP	TF
F02_transcript_4089	Miscellaneous	TF
F02_transcript_4115	AP-2	TF
F02_transcript_412	Others	TF
F02_transcript_41638	TF_bZIP	TF
F02_transcript_41651	TF_bZIP	TF
F02_transcript_41732	Miscellaneous	TF
F02_transcript_41806	Miscellaneous	TF
F02_transcript_41943	NF-YB	TF
F02_transcript_42013	Miscellaneous	TF
F02_transcript_42084	TF_bZIP	TF
F02_transcript_42169	Miscellaneous	TF
F02_transcript_42178	HMGI_HMGY	TF
F02_transcript_42442	COE	TF
F02_transcript_42450	TF_bZIP	TF
F02_transcript_42555	Others	TF
F02_transcript_42633	TF_bZIP	TF
F02_transcript_43529	COE	TF
F02_transcript_43923	Miscellaneous	TF
F02_transcript_44150	Miscellaneous	TF
F02_transcript_44801	Miscellaneous	TF
F02_transcript_44910	Miscellaneous	TF
F02_transcript_45336	COE	TF
F02_transcript_45370	Miscellaneous	TF
F02_transcript_45487	TF_bZIP	TF
F02_transcript_45784	Miscellaneous	TF
F02_transcript_46674	Miscellaneous	TF
F02_transcript_47014	Others	TF
F02_transcript_47032	NF-YC	TF
F02_transcript_47202	Miscellaneous	TF
F02_transcript_47224	Miscellaneous	TF
F02_transcript_48234	TF_bZIP	TF
F02_transcript_48296	TF_bZIP	TF
F02_transcript_48629	TF_bZIP	TF
F02_transcript_48859	Miscellaneous	TF
F02_transcript_49645	NF-YB	TF
F02_transcript_50043	Others	TF
F02_transcript_50100	Miscellaneous	TF
F02_transcript_50473	Miscellaneous	TF
F02_transcript_50757	Miscellaneous	TF
F02_transcript_50837	Others	TF
F02_transcript_50845	Miscellaneous	TF
F02_transcript_50913	Miscellaneous	TF
F02_transcript_51532	Others	TF
F02_transcript_52132	Miscellaneous	TF
F02_transcript_52754	Miscellaneous	TF
F02_transcript_53256	Miscellaneous	TF
F02_transcript_53449	HMGI_HMGY	TF
F02_transcript_5414	TF_bZIP	TF
F02_transcript_54773	TF_bZIP	TF
F02_transcript_55266	Miscellaneous	TF
F02_transcript_55830	Miscellaneous	TF
F02_transcript_5598	TF_bZIP	TF
F02_transcript_56349	Miscellaneous	TF
F02_transcript_56411	AP-2	TF
F02_transcript_56962	Miscellaneous	TF
F02_transcript_56989	Miscellaneous	TF
F02_transcript_57336	TF_bZIP	TF
F02_transcript_57408	TF_bZIP	TF
F02_transcript_57470	TF_bZIP	TF
F02_transcript_58176	Others	TF
F02_transcript_58427	Miscellaneous	TF
F02_transcript_58940	TF_bZIP	TF
F02_transcript_590	Miscellaneous	TF
F02_transcript_59201	Miscellaneous	TF
F02_transcript_60303	Miscellaneous	TF
F02_transcript_60392	TF_bZIP	TF
F02_transcript_6091	TF_bZIP	TF
F02_transcript_61084	TF_bZIP	TF
F02_transcript_61220	NF-YC	TF
F02_transcript_61265	TF_bZIP	TF
F02_transcript_61852	TF_bZIP	TF
F02_transcript_62060	TF_bZIP	TF
F02_transcript_62490	Others	TF
F02_transcript_63935	TF_bZIP	TF
F02_transcript_64018	TF_bZIP	TF
F02_transcript_64658	Miscellaneous	TF
F02_transcript_6472	Miscellaneous	TF
F02_transcript_65013	TF_bZIP	TF
F02_transcript_65466	Others	TF
F02_transcript_65476	AP-2	TF
F02_transcript_65634	HMGI_HMGY	TF
F02_transcript_66406	Others	TF
F02_transcript_67453	TF_bZIP	TF
F02_transcript_67477	Others	TF
F02_transcript_67490	AP-2	TF
F02_transcript_67511	TF_bZIP	TF
F02_transcript_67548	Others	TF
F02_transcript_67760	TF_bZIP	TF
F02_transcript_68177	NF-YC	TF
F02_transcript_68596	TF_bZIP	TF
F02_transcript_68867	NF-YC	TF
F02_transcript_69026	Others	TF
F02_transcript_69136	Miscellaneous	TF
F02_transcript_69274	Miscellaneous	TF
F02_transcript_69453	COE	TF
F02_transcript_70871	Miscellaneous	TF
F02_transcript_71593	Others	TF
F02_transcript_71709	TF_bZIP	TF
F02_transcript_72053	TF_bZIP	TF
F02_transcript_72080	Others	TF
F02_transcript_72200	TF_bZIP	TF
F02_transcript_72343	Miscellaneous	TF
F02_transcript_72422	TF_bZIP	TF
F02_transcript_72609	NF-YC	TF
F02_transcript_72780	TF_bZIP	TF
F02_transcript_7312	TF_bZIP	TF
F02_transcript_7320	TF_bZIP	TF
F02_transcript_73214	Miscellaneous	TF
F02_transcript_73789	HMGI_HMGY	TF
F02_transcript_73805	Others	TF
F02_transcript_73887	Miscellaneous	TF
F02_transcript_74499	NF-YB	TF
F02_transcript_74622	Others	TF
F02_transcript_74858	Miscellaneous	TF
F02_transcript_75191	Others	TF
F02_transcript_75701	TF_bZIP	TF
F02_transcript_76197	Others	TF
F02_transcript_7785	TF_bZIP	TF
F02_transcript_78070	Miscellaneous	TF
F02_transcript_78912	Others	TF
F02_transcript_79227	Miscellaneous	TF
F02_transcript_79625	TF_bZIP	TF
F02_transcript_79794	Miscellaneous	TF
F02_transcript_79996	COE	TF
F02_transcript_80499	Miscellaneous	TF
F02_transcript_81981	Miscellaneous	TF
F02_transcript_8208	Miscellaneous	TF
F02_transcript_82845	Miscellaneous	TF
F02_transcript_82927	HMGI_HMGY	TF
F02_transcript_82937	Miscellaneous	TF
F02_transcript_83655	TF_bZIP	TF
F02_transcript_83755	Others	TF
F02_transcript_84381	Miscellaneous	TF
F02_transcript_84626	Miscellaneous	TF
F02_transcript_84664	Miscellaneous	TF
F02_transcript_84898	Others	TF
F02_transcript_85092	Others	TF
F02_transcript_85455	NF-YB	TF
F02_transcript_85742	Miscellaneous	TF
F02_transcript_86209	TF_bZIP	TF
F02_transcript_86327	Others	TF
F02_transcript_86471	Miscellaneous	TF
F02_transcript_86555	Miscellaneous	TF
F02_transcript_8676	Miscellaneous	TF
F02_transcript_87497	TF_bZIP	TF
F02_transcript_87519	Miscellaneous	TF
F02_transcript_87706	Miscellaneous	TF
F02_transcript_88110	Others	TF
F02_transcript_89433	NF-YC	TF
F02_transcript_89506	COE	TF
F02_transcript_90111	TF_bZIP	TF
F02_transcript_9070	TF_bZIP	TF
F02_transcript_90731	Others	TF
F02_transcript_91080	TF_bZIP	TF
F02_transcript_91220	Miscellaneous	TF
F02_transcript_9128	TF_bZIP	TF
F02_transcript_91290	Others	TF
F02_transcript_91304	Miscellaneous	TF
F02_transcript_92102	Miscellaneous	TF
F02_transcript_92656	Miscellaneous	TF
F02_transcript_93288	Miscellaneous	TF
F02_transcript_93529	Others	TF
F02_transcript_93766	Miscellaneous	TF
F02_transcript_946	Miscellaneous	TF
F02_transcript_9716	TF_bZIP	TF
F02_transcript_9970	Miscellaneous	TF
