# Supplementary material for: Identifying Candidate Genes Involved in the Regulation of Early Growth Using Full-Length Transcriptome and RNA-Seq Analyses of Frontal and Parietal Bones and Vertebral Bones in Bighead Carp (Hypophthalmichthys nobilis)
Source: Front Genet. 2021 Jan 15;11:603454. doi: 10.3389/fgene.2020.603454 (PMC7844397; doi:10.3389/fgene.2020.603454)
Supplement: Supplementary Table 5 — Information of SSRs and their primers in bone tissues of bighead carp. [file Table_5.XLSX]

## Sheet: collapsed.500.fa.SSR.result
#Gene_ID	SSR_nr	SSR_type	SSR	Size	SSR_Start	SSR_End	FPr1(5'-3')	Tm	Size	RPr1(5'-3')	Tm	Size	PSize	PStart	PEnd	FPr2(5'-3')	Tm	Size	RPr2(5'-3')	Tm	Size	PSize	PStart	PEnd	FPr3(5'-3')	Tm	Size	RPr3(5'-3')	Tm	Size	PSize	PStart	PEnd
F01_transcript_0	1	p1	(T)15	15	8339	8353	TCAGCAGCAGATCACTCTCC	59.239	20	CTGGTTTTTCAAACGTGCAT	58.675	20	198	8183	8380	TCCCCTTCTTCATCTTCCAG	59.209	20	CTGGTTTTTCAAACGTGCAT	58.675	20	250	8131	8380	CCCCTTCTTCATCTTCCAGA	59.209	20	CTGGTTTTTCAAACGTGCAT	58.675	20	249	8132	8380
F01_transcript_1	1	p2	(AT)6	12	8225	8236	CGTGATCGCTCCCTAAAAAC	59.708	20	CGGCCTCTATGATCAGCTTC	59.939	20	160	8129	8288	ACGTGATCGCTCCCTAAAAA	59.708	20	CGGCCTCTATGATCAGCTTC	59.939	20	161	8128	8288	CGTGATCGCTCCCTAAAAAC	59.708	20	GCATTAAATAAAGGGCAGCG	59.717	20	178	8129	8306
F01_transcript_5	1	c*	(T)12(TTA)5*ttttagtgccatagtgtattcaa(AC)6	60	6201	6260	ACCAGAGTGAAAGAAGCCGA	59.989	20	GGTCCTCAGTGTGAGTGAAGC	59.899	21	215	6095	6309	AGTGAAAGAAGCCGAACTGC	59.621	20	GGTCCTCAGTGTGAGTGAAGC	59.899	21	210	6100	6309	AGAGCGATGAAGACCCAGAG	59.555	20	GGTCCTCAGTGTGAGTGAAGC	59.899	21	261	6049	6309
F01_transcript_5	2	p1	(A)11	11	6443	6453	TTCCCTCAATGATAGTCCCG	59.887	20	TTATTTACCAGCAGGAGGCG	60.223	20	210	6376	6585	TCCCTCAATGATAGTCCCGA	60.417	20	TTATTTACCAGCAGGAGGCG	60.223	20	209	6377	6585	TTCCCTCAATGATAGTCCCG	59.887	20	AAAGCCCAAAAGCGTAACTG	59.402	20	263	6376	6638
F01_transcript_7	1	p1	(T)14	14	5927	5940	TCTCTGGTGAAGGGGAAATG	60.042	20	AGGTCAGCGATACCTGCAAT	59.723	20	205	5783	5987	ACGCTTAGAACGATGCCACT	59.904	20	AGGTCAGCGATACCTGCAAT	59.723	20	224	5764	5987	CACTCTCTGGTGAAGGGGAA	60.229	20	AGGTCAGCGATACCTGCAAT	59.723	20	208	5780	5987
F01_transcript_7	2	p1	(T)11	11	6774	6784	TGTTTACAGCCGTTTGTTGC	59.776	20	TTAAAAACATCTCGTCTTTATTCAAA	57.741	26	280	6550	6829	GCAACAATTGCAGACCGTAA	59.735	20	TTAAAAACATCTCGTCTTTATTCAAA	57.741	26	238	6592	6829	AGCAACAATTGCAGACCGTA	59.347	20	TTAAAAACATCTCGTCTTTATTCAAA	57.741	26	239	6591	6829
F01_transcript_8	1	c	(GT)19atg(TA)6tgtatgtgtgtgtacatatt(AC)7atatacacatatatgtg(TA)6cacacatata(TG)11tatatag(TA)11	177	3993	4169	TGCAAGAGAAAAATGATGGC	58.846	20	GGGCATCAACGTACTTCCAA	60.894	20	279	3956	4234	GCAAGAGAAAAATGATGGCA	58.846	20	GGGCATCAACGTACTTCCAA	60.894	20	278	3957	4234	CTGCAAGAGAAAAATGATGGC	59.837	21	GGGCATCAACGTACTTCCAA	60.894	20	280	3955	4234
F01_transcript_11	1	p1	(T)13	13	5113	5125	AGGCATCCCGTGTTGAATTA	60.331	20	ACGGAATGTTCAAAGAACGA	58.201	20	202	4966	5167	TAAGGCATCCCGTGTTGAAT	60.331	20	ACGGAATGTTCAAAGAACGA	58.201	20	204	4964	5167	TAAGGCATCCCGTGTTGAAT	60.331	20	CTGCAAATCAATCGTAAACCA	58.688	21	238	4964	5201
F01_transcript_22	1	p1	(T)10	10	5555	5564	CAGCAATAGTAGATGCCACTCAA	59.438	23	GCAAGCATTTTTATTTAAAAGGGAA	60.907	25	191	5419	5609	CAGCAATAGTAGATGCCACTCAA	59.438	23	CAAGCATTTTTATTTAAAAGGGAA	58.008	24	190	5419	5608	TTGCTTGCTAAACGTGTATTTG	58.126	22	GCAAGCATTTTTATTTAAAAGGGAA	60.907	25	110	5500	5609
F01_transcript_26	1	p1	(T)10	10	4837	4846	TGTTTCCCTGGCAGTTTTTC	60.088	20	TTTGCGTACCTTTCAACTGC	58.967	20	276	4741	5016	CTGGCAGTTTTTCCCTGTGT	60.149	20	TTTGCGTACCTTTCAACTGC	58.967	20	269	4748	5016	TGTTTCCCTGGCAGTTTTTC	60.088	20	TGCGTACCTTTCAACTGCC	59.856	19	274	4741	5014
F01_transcript_29	1	p1	(T)19	19	4814	4832	ATGCATGACTTGTAACGCCA	60.142	20	GGGACAAAGCATGTGCAGTA	59.722	20	268	4601	4868	ATAGACAGTGGCGCTTCACA	59.47	20	ACTTCACACCGTCAGCACAG	59.94	20	129	4767	4895	ATAGACAGTGGCGCTTCACA	59.47	20	CTTCACACCGTCAGCACAGT	59.94	20	128	4767	4894
F01_transcript_29	2	p1	(T)11	11	5272	5282	GTACGCTGTTCCTTTCTCGC	60.022	20	AGCCCACAGTTGCAGTAACA	59.365	20	272	5048	5319	TGCATAATGGTGGATGTGCT	59.955	20	AGCCCACAGTTGCAGTAACA	59.365	20	250	5070	5319	GCTGTGCATAATGGTGGATG	59.955	20	AGCCCACAGTTGCAGTAACA	59.365	20	254	5066	5319
F01_transcript_31	1	p3	(CAG)5	15	214	228	TACTGTTGAAATCCCCGCTC	60.074	20	TACATTGACCGAATCCACCA	59.774	20	238	180	417	CATCAGGGAACCGGAGATTA	59.887	20	TACATTGACCGAATCCACCA	59.774	20	256	162	417	TACTGTTGAAATCCCCGCTC	60.074	20	CAGCCATGTCCTTAGCGTTT	60.27	20	257	180	436
F01_transcript_31	2	p1	(A)12	12	4315	4326	CCACTTCTCAAAGGGACCTG	59.691	20	TGCATCGACATTCTTTTTGC	59.816	20	164	4201	4364	CCACTTCTCAAAGGGACCTG	59.691	20	TGGTCTCTGCATCGACATTC	59.794	20	171	4201	4371	CCACTTCTCAAAGGGACCTG	59.691	20	TCTGGTCTCTGCATCGACAT	59.372	20	173	4201	4373
F01_transcript_31	3	p2	(AG)8	16	5086	5101	GCTGACTCGCGTTCATGTTA	60.019	20	GCAGTGGACATGTCTGTGCT	59.905	20	222	4930	5151	ATGGTTTGGTTGCTTTGCTC	60.118	20	GCAGTGGACATGTCTGTGCT	59.905	20	161	4991	5151	GGACATGGCTCTACCTCTGG	59.679	20	GCAGTGGACATGTCTGTGCT	59.905	20	188	4964	5151
F01_transcript_44	1	p1	(A)12	12	3060	3071	GGAAGTGCATGACCTGGTTT	59.973	20	TGTTTCAACATTCAAGGCCA	60.088	20	260	2862	3121	TGCTTCATGGTCACATGGTT	59.967	20	TGTTTCAACATTCAAGGCCA	60.088	20	230	2892	3121	TTGCTTCATGGTCACATGGT	59.967	20	TGTTTCAACATTCAAGGCCA	60.088	20	231	2891	3121
F01_transcript_44	2	c	(T)10acttttgctttcgctttcattttactttcgatttcttgtttttttactttgc(T)11gctttttttatttcttgc(T)10	101	3393	3493	GAAACGAGCGAAAAACGAAA	60.356	20	AAAAACAAAAAGTGAAGGTGAAA	57.134	23	185	3349	3533	GAAACGAGCGAAAAACGAAA	60.356	20	AAAAACAAAAAGTGAAGGTGAAAC	57.936	24	185	3349	3533	GAAACGAGCGAAAAACGAAA	60.356	20	AAAAACAAAAAGTGAAGGTGAAACT	58.804	25	185	3349	3533
F01_transcript_48	1	p2	(GT)9	18	264	281	GGAGGACACACTTTGCCATT	59.973	20	GCAAGCTCTCGGTTTTCATC	59.962	20	266	225	490	CCGGTGGACGTACATCTTCT	59.989	20	GGGTTCAAAATTCGTAGCCA	59.938	20	216	123	338	GGAGGACACACTTTGCCATT	59.973	20	GGGTTCAAAATTCGTAGCCA	59.938	20	114	225	338
F01_transcript_48	2	p1	(A)10	10	4101	4110	CAATGGCCTGGCTATATTCAA	59.936	21	ACCCTCTCTGACAAACGCAT	59.727	20	238	4040	4277	CAATGGCCTGGCTATATTCAA	59.936	21	TCCAATGCATGACTTTTTCG	59.664	20	211	4040	4250	CAATGGCCTGGCTATATTCAA	59.936	21	TCGATCTTTGCTCTCAACCA	59.522	20	194	4040	4233
F01_transcript_49	1	p1	(T)12	12	4686	4697	GCACTGCAGCCTGAACATAG	59.621	20	TCAGGACCCTCATGTTTGTG	59.52	20	279	4563	4841	CCTGCAAAACTGGGAAAGTC	59.711	20	CAACATCCTTCCACAAGGAAA	59.956	21	215	4507	4721	TTCATCACCTGCAAAACTGG	59.691	20	CAACATCCTTCCACAAGGAAA	59.956	21	222	4500	4721
F01_transcript_49	2	p1	(T)15	15	5010	5024	TCTGCACAAACATGAGGGTC	59.682	20	AACTTAGCAGCCAAGGAACA	57.635	20	230	4818	5047	AACAATGGGGTTTATCGTGG	59.546	20	AACTTAGCAGCCAAGGAACA	57.635	20	100	4948	5047	GTTCTGCACAAACATGAGGG	59.139	20	AACTTAGCAGCCAAGGAACA	57.635	20	232	4816	5047
F01_transcript_58	1	c	(T)12attttgggggtgagatttg(T)10	41	4157	4197	GATGGACGTCCGTTTGAGTT	59.973	20	TTCGAGTCCAGGCTCAGAAT	59.95	20	277	4078	4354	TTTCACTGCAGCGTCAAAAG	60.172	20	TTCGAGTCCAGGCTCAGAAT	59.95	20	232	4123	4354	TTTTGTGGGTGAAATGTCCA	59.792	20	TTCGAGTCCAGGCTCAGAAT	59.95	20	259	4096	4354
F01_transcript_60	1	p2	(CA)6	12	502	513	ATCGCACTGAATGCACATCT	59.276	20	ATCCACACTCAGCTCACGG	59.837	19	212	365	576	TCGCACTGAATGCACATCTA	58.97	20	ATCCACACTCAGCTCACGG	59.837	19	211	366	576	TCGCACTGAATGCACATCTAC	59.886	21	ATCCACACTCAGCTCACGG	59.837	19	211	366	576
F01_transcript_60	2	p2	(GT)16	32	4474	4505	TTCAGGACCATCATCGTTCA	60.048	20	AATAATCGGCAACCCCATTT	60.389	20	227	4354	4580	CGGACTGACTCAGGGCTAAA	60.388	20	GCGTGTGATGAACGTATTGC	60.15	20	246	4434	4679	TTCAGGACCATCATCGTTCA	60.048	20	CATAATAATCGGCAACCCCA	60.528	20	230	4354	4583
F01_transcript_61	1	p1	(T)16	16	3623	3638	GCTGCATTGTTGCTTCACAG	60.606	20	GCCATGTTCCCAAAAGAAAG	59.546	20	280	3404	3683	CTGCATTGTTGCTTCACAGC	60.606	20	GCCATGTTCCCAAAAGAAAG	59.546	20	279	3405	3683	GCTGCATTGTTGCTTCACAG	60.606	20	CCATGTTCCCAAAAGAAAGG	59.401	20	279	3404	3682
F01_transcript_62	1	p1	(A)10	10	4737	4746	AAGTCTCTCGCAGATTCCCA	59.95	20	AATGATCCAAGCAACAAGCC	60.081	20	176	4609	4784	AAGTCTCTCGCAGATTCCCA	59.95	20	AAGCAACAAGCCATGGAGAT	59.7	20	168	4609	4776	CATGTGATGGGCAGTTTTGA	60.517	20	AATGATCCAAGCAACAAGCC	60.081	20	105	4680	4784
F01_transcript_68	1	c	(T)10c(T)10	21	3773	3793	TTGTGCGTTTAAAGTGTGCC	59.776	20	TCTCTTCAATCACCAACGGA	59.215	20	136	3682	3817	CCATTCGTGGCTCTTTCACT	60.255	20	TCTCTTCAATCACCAACGGA	59.215	20	271	3547	3817	CTTGACTGAAATGAGCGCAG	59.74	20	TCTCTTCAATCACCAACGGA	59.215	20	195	3623	3817
F01_transcript_68	2	p1	(T)19	19	4606	4624	CTGCATGAGGTGTGCCTCTA	60.008	20	CCACCCCAAAACAAAAGAAA	59.811	20	171	4538	4708	CTGCATGAGGTGTGCCTCTA	60.008	20	CATCTTTTGTCCAACCCACC	60.21	20	186	4538	4723	CCCACTTAGCTTTACACCGC	59.769	20	CCACCCCAAAACAAAAGAAA	59.811	20	203	4506	4708
F01_transcript_72	1	p3	(TCA)5	15	2295	2309	CACTCCCAGAGAGCTTCCAG	60.127	20	CGTCAGAGCCTCCTGTTTCT	59.598	20	243	2092	2334	GTGACGGGTTGGAAAGTCAC	60.408	20	CGTCAGAGCCTCCTGTTTCT	59.598	20	264	2071	2334	GACGGGTTGGAAAGTCACTC	59.555	20	CGTCAGAGCCTCCTGTTTCT	59.598	20	262	2073	2334
F01_transcript_77	1	p2	(CT)6	12	4059	4070	CTGTCCTCCAGTCACACACG	60.358	20	GTAGCGGTCAAACAAGCACA	59.911	20	275	3840	4114	CTGTCCTCCAGTCACACACG	60.358	20	TAGCGGTCAAACAAGCACAC	59.911	20	274	3840	4113	CTGTCCTCCAGTCACACACG	60.358	20	TGTAGCGGTCAAACAAGCAC	59.911	20	276	3840	4115
F01_transcript_77	2	p2	(TG)8	16	4664	4679	ACCGCTGGTTTATCAGGAGA	59.694	20	GACTGCAGCAGCACACTCAT	60.22	20	126	4589	4714	ACCGCTGGTTTATCAGGAGA	59.694	20	ACTGCAGCAGCACACTCATT	59.654	20	125	4589	4713	GGACCAATCAATTGAGCCTG	60.461	20	GACTGCAGCAGCACACTCAT	60.22	20	161	4554	4714
F01_transcript_78	1	p2	(TG)7	14	3384	3397	TACTTGGCCATTTTGAGGCT	59.708	20	ACCCGGCTTTAGGCACATAC	61.247	20	275	3277	3551	ACTTGGCCATTTTGAGGCTA	59.708	20	ACCCGGCTTTAGGCACATAC	61.247	20	274	3278	3551	TTGGCCATTTTGAGGCTATT	59.547	20	ACCCGGCTTTAGGCACATAC	61.247	20	272	3280	3551
F01_transcript_79	1	p1	(A)15	15	2554	2568	AGCTGCAAGACTGTGGGACT	60.057	20	GACAGGTTTTGTGATTCACCC	59.298	21	218	2378	2595	AGCTGCAAGACTGTGGGACT	60.057	20	TGTTCCTGACAGGTTTTGTGA	59.172	21	225	2378	2602	TATTGCCCTCGACTTTCAGG	60.206	20	GACAGGTTTTGTGATTCACCC	59.298	21	173	2423	2595
F01_transcript_79	2	p1	(T)12	12	2806	2817	CACATTTGACCCCCAGATTC	60.173	20	ACAAATCGAGAACCCACAGC	60.119	20	207	2703	2909	CACATTTGACCCCCAGATTC	60.173	20	CGAGAACCCACAGCTAAAGG	59.869	20	201	2703	2903	AATGAAGCACATTTGACCCC	59.797	20	ACAAATCGAGAACCCACAGC	60.119	20	214	2696	2909
F01_transcript_79	3	p1	(T)22	22	2958	2979	CCTTTAGCTGTGGGTTCTCG	59.869	20	TGATTTTGATGCAAAGCAAGA	59.434	21	120	2884	3003	CACCCTTTAGCTGTGGGTTC	59.592	20	TGATTTTGATGCAAAGCAAGA	59.434	21	123	2881	3003	TCACCCTTTAGCTGTGGGTT	59.592	20	TGATTTTGATGCAAAGCAAGA	59.434	21	124	2880	3003
F01_transcript_79	4	c	(T)15cattttttaatttatttgagccaaagtggatgcgttcctatttcaggtctgtttcgggtcacaaacatttcatatttctttt(TTA)6	115	3153	3267	TGATCAGATTGCGCTCAGTT	59.552	20	ACAGTAGCACAACTTCCAATTTT	57.089	23	223	3105	3327	TGCGCTCAGTTTTATTGTTTG	59.016	21	GCTGAATTGGAAAAACATAGACA	58.311	23	279	3114	3392	TGCGCTCAGTTTTATTGTTTG	59.016	21	AGCTGAATTGGAAAAACATAGACA	59.227	24	280	3114	3393
F01_transcript_79	5	p2	(AC)6	12	3742	3753	GGAGACAATAATTGGGCACG	60.331	20	CTCTGGGTTATGGGCTGAAA	60.066	20	167	3642	3808	CGGAGACAATAATTGGGCAC	60.331	20	CTCTGGGTTATGGGCTGAAA	60.066	20	168	3641	3808	GGAGACAATAATTGGGCACG	60.331	20	AAACCTCTGGGTTATGGGCT	59.827	20	171	3642	3812
F01_transcript_80	1	p2	(TG)22	44	3423	3466	TCATTCCAAACTTTCATTTTTCC	59.365	23	GATCAAACAAATGCAGCCCT	60.081	20	158	3397	3554	TCATTCCAAACTTTCATTTTTCC	59.365	23	TTCGATCAAACAAATGCAGC	59.816	20	161	3397	3557	TCATTCCAAACTTTCATTTTTCC	59.365	23	TGCAGCCCTACTAAGCACAA	59.632	20	147	3397	3543
F01_transcript_81	1	p2	(AC)7	14	2793	2806	TTGGCAATGAGGAGGGTAAG	60.066	20	GCTTTGCAGACAACAACGAA	60.035	20	226	2760	2985	GTTGGCAATGAGGAGGGTAA	59.933	20	GCTTTGCAGACAACAACGAA	60.035	20	227	2759	2985	TTGGCAATGAGGAGGGTAAG	60.066	20	ACGCATTGTATCATGGGGAT	60.043	20	160	2760	2919
F01_transcript_81	2	p1	(T)12	12	3454	3465	TGAAGCTTGTTTCTGCCACT	58.65	20	GTCCAACTGTGAGGGGAAAA	59.943	20	205	3404	3608	TGAAGCTTGTTTCTGCCACT	58.65	20	AATTGTCCAACTGTGAGGGG	59.82	20	209	3404	3612	TGAAGCTTGTTTCTGCCACT	58.65	20	ATTGTCCAACTGTGAGGGGA	60.363	20	208	3404	3611
F01_transcript_81	3	p1	(T)10	10	4570	4579	TTGCTATTGGGCTCCATTTC	60.038	20	TCTAACGCATGACCCTTTCA	59.272	20	264	4398	4661	TTGGGCTCCATTTCTTCTTG	60.184	20	TCTAACGCATGACCCTTTCA	59.272	20	258	4404	4661	TGTGTTCATTTGGAAGTCGC	59.697	20	TCTAACGCATGACCCTTTCA	59.272	20	240	4422	4661
F01_transcript_81	4	p2	(AT)6	12	4735	4746	TTTTGAATGTGGGTGGGTTT	60.066	20	CAAAAACCCGAACAGTTCTCT	58.356	21	234	4552	4785	TTTTGAATGTGGGTGGGTTT	60.066	20	ACAAAAACCCGAACAGTTCTCT	59.189	22	235	4552	4786	CTTTTGAATGTGGGTGGGTT	59.688	20	CAAAAACCCGAACAGTTCTCT	58.356	21	235	4551	4785
F01_transcript_82	1	p3	(TGA)5	15	1243	1257	CTAGCAGCCAGAATCAAGGG	59.971	20	TTTGGGTGCATCAGAAAACA	60.088	20	270	1015	1284	CAGCCAGAATCAAGGGAGAG	59.943	20	TTTGGGTGCATCAGAAAACA	60.088	20	266	1019	1284	CCAAAACCTCAGGTGGAAGA	60.081	20	TTTGGGTGCATCAGAAAACA	60.088	20	162	1123	1284
F01_transcript_82	2	p3	(TGA)8	24	2760	2783	GAGATTAAGGGGACCAAGGC	59.903	20	TGCGTGTGACTGAAAAGGAG	60.025	20	212	2715	2926	GGAGATTAAGGGGACCAAGG	59.761	20	TGCGTGTGACTGAAAAGGAG	60.025	20	213	2714	2926	CATGGAGATTAAGGGGACCA	59.744	20	TGCGTGTGACTGAAAAGGAG	60.025	20	216	2711	2926
F01_transcript_82	3	p3	(ACA)5	15	4383	4397	ATCTCAACTGCGGAAACAGG	60.255	20	TTCACAGATGGCGTTAGTGG	59.716	20	251	4206	4456	TAAGAAGAGCCAATCCGCAC	60.352	20	TTCACAGATGGCGTTAGTGG	59.716	20	279	4178	4456	TTTTCGATGATCCCCTGAAT	59.32	20	TTGCAGATGTCAATGCCAAT	60.08	20	277	4234	4510
F01_transcript_83	1	p1	(T)13	13	2657	2669	GAGGCTACAGATGGAGCTGG	59.973	20	TGAGAATGGGGTGAGAAGACT	58.73	21	173	2551	2723	GAGGCTACAGATGGAGCTGG	59.973	20	TGACAATAATGAGAATGGGGTG	59.685	22	182	2551	2732	GAGGCTACAGATGGAGCTGG	59.973	20	TGAGAATGGGGTGAGAAGAC	57.616	20	173	2551	2723
F01_transcript_83	2	p1	(T)14	14	3420	3433	TTGACTTTTGACAATTTTGACTTTTT	59.55	26	TTGTCAATTATAACAATTTCAACCTTT	58.539	27	274	3267	3540	TTTGACTTTTGACAATTTTGACTTTT	59.55	26	TTGTCAATTATAACAATTTCAACCTTT	58.539	27	275	3266	3540	TTTGACTTTTGACAATTTTGACTTTT	59.55	26	TTTGTCAATTATAACAATTTCAACCTT	58.539	27	276	3266	3541
F01_transcript_86	1	p1	(T)23	23	3410	3432	ATTTCTTCCCGAGGACAGGT	59.935	20	TGCATAGGCATGAAGAATGG	59.646	20	249	3208	3456	TTCAGGCATTCCCTCAAAGT	59.67	20	TGCATAGGCATGAAGAATGG	59.646	20	212	3245	3456	TCAGGCATTCCCTCAAAGTT	59.67	20	TGCATAGGCATGAAGAATGG	59.646	20	211	3246	3456
F01_transcript_86	2	p1	(T)21	21	4629	4649	TCACCGGAGGTTACATGACA	59.96	20	AAGCAGTGAACACCCAAAGC	60.299	20	209	4515	4723	GAAGCTGATCCCAGCAGAAG	60.096	20	AAGCAGTGAACACCCAAAGC	60.299	20	272	4452	4723	GATCCCAGCAGAAGCACATT	60.226	20	AAGCAGTGAACACCCAAAGC	60.299	20	266	4458	4723
F01_transcript_88	1	p1	(A)10	10	3420	3429	CATTTTGTGAGCTGGGGACT	60.111	20	ACAGCTCCAGGAAGACCAGT	58.9	20	179	3359	3537	GGGACTGACCAGGGAAAGAT	60.314	20	ACAGCTCCAGGAAGACCAGT	58.9	20	165	3373	3537	CATTTTGTGAGCTGGGGACT	60.111	20	TCCAAAATACAGCTCCAGGAA	59.693	21	187	3359	3545
F01_transcript_88	2	p1	(T)11	11	3647	3657	GACTGGTCTTCCTGGAGCTG	59.986	20	TTAAAAATGCACCCAGAGGC	60.074	20	232	3517	3748	GACTGGTCTTCCTGGAGCTG	59.986	20	TGTTAAAAATGCACCCAGAGG	59.982	21	234	3517	3750	ACTGGTCTTCCTGGAGCTGT	58.9	20	TTAAAAATGCACCCAGAGGC	60.074	20	231	3518	3748
F01_transcript_88	3	p1	(T)14	14	4316	4329	TTCGGATGTTTCTGCGCTAT	60.742	20	ATCTCTCCCCAAAGCACCTT	60.074	20	195	4215	4409	TTCGGATGTTTCTGCGCTAT	60.742	20	CGATATCTCTCCCCAAAGCA	60.17	20	199	4215	4413	TTCGGATGTTTCTGCGCTAT	60.742	20	TCTCCCCAAAGCACCTTTTA	59.679	20	192	4215	4406
F01_transcript_90	1	p3	(TGC)6	18	1534	1551	CATCTACGCGTCTGCCAGTA	60.035	20	TGAAGGTGATCAATCCCACA	59.893	20	227	1504	1730	CATCTACGCGTCTGCCAGTA	60.035	20	CATAGAGGCCGCTCTTCTTG	60.11	20	257	1504	1760	CATCTACGCGTCTGCCAGTA	60.035	20	TTACGAACGTCCAGCATCAG	59.864	20	147	1504	1650
F01_transcript_94	1	p1	(A)10	10	1572	1581	ACTGACGTCCAGGCAGAACT	59.907	20	CCCAACACTTTCGGTCTGTT	60.005	20	223	1424	1646	ACTGACGTCCAGGCAGAACT	59.907	20	ATCCCAACACTTTCGGTCTG	59.966	20	225	1424	1648	ACTCATTGGTAACGGCCAAC	59.859	20	CCCAACACTTTCGGTCTGTT	60.005	20	180	1467	1646
F01_transcript_94	2	c	(T)11g(T)11ggtccagcttcatgtaatttatttgttttttgtctgtggtccttgcttttttgctaactttacacattttgcttacttcagtggcctag(T)17	129	2508	2636	GCAGGGCAGCATCTTACCTA	60.374	20	GAAAAGAAAGGCAAGCTCCC	60.32	20	260	2405	2664	AACTCCCAAGTGCCTGTGTT	59.622	20	GAAAAGAAAGGCAAGCTCCC	60.32	20	236	2429	2664	AACTCCCAAGTGCCTGTGTT	59.622	20	CCGCCAAGATGCTAAATACG	60.599	20	280	2429	2708
F01_transcript_94	3	p2	(TA)9	18	2844	2861	CATGTGGCCAAGTGACAGAC	60.162	20	GGCACACAAAACAAACATGC	60.019	20	185	2763	2947	CTCATGTGGCCAAGTGACAG	60.309	20	GGCACACAAAACAAACATGC	60.019	20	187	2761	2947	CTCATGTGGCCAAGTGACAG	60.309	20	CACTGAAGGCAAAGTCGTCA	60.025	20	229	2761	2989
F01_transcript_94	4	c	(T)12ccactagaatttgaagtctttgtcc(T)14	51	3506	3556	TCATTCCAAAACGGATCCTC	59.871	20	CCCATCATAAATGGAAACCG	60.009	20	276	3452	3727	TCATTCCAAAACGGATCCTC	59.871	20	CCTGCCCATCATAAATGGAA	60.66	20	280	3452	3731	ATTCCAAAACGGATCCTCTG	58.981	20	CCCATCATAAATGGAAACCG	60.009	20	274	3454	3727
F01_transcript_94	5	p1	(T)10	10	4120	4129	AAAGACGTGGCGTTGTAACC	60.037	20	TCCTTTGGGAAAACAGATGG	59.903	20	264	4022	4285	GTGGCGTTGTAACCGTTTTT	59.904	20	TCCTTTGGGAAAACAGATGG	59.903	20	258	4028	4285	AAAGACGTGGCGTTGTAACC	60.037	20	AGGCATCTCAGCAGCTTGTT	60.164	20	212	4022	4233
F01_transcript_97	1	p3	(AAC)8	24	1759	1782	ACGTTTTCCAGGGTGAGATG	59.966	20	GTCACAAATATCCCCATGCC	60.021	20	270	1711	1980	CCAGGGTGAGATGATGGACT	59.92	20	GTCACAAATATCCCCATGCC	60.021	20	263	1718	1980	ACGTTTTCCAGGGTGAGATG	59.966	20	TGGCGTCTCTCTCAGGACTT	60.135	20	132	1711	1842
F01_transcript_97	2	p1	(T)17	17	1985	2001	GGCATGGGGATATTTGTGAC	60.021	20	TTGAATGGGAAATGGGTGAT	59.991	20	261	1961	2221	GGCATGGGGATATTTGTGAC	60.021	20	TGGGTGATATCGCAAACAAA	59.93	20	249	1961	2209	GGCATGGGGATATTTGTGAC	60.021	20	ACAAGATGTGACAGCGTGGA	60.319	20	158	1961	2118
F01_transcript_97	3	p2	(AT)6	12	3207	3218	TGGAAAGCTTCTCGTCGATT	59.955	20	TGAGCAGCTGACTCCTGAAG	59.441	20	266	3093	3358	TTGGAAAGCTTCTCGTCGAT	59.955	20	TGAGCAGCTGACTCCTGAAG	59.441	20	267	3092	3358	TGGAAAGCTTCTCGTCGATT	59.955	20	TGAAGCGTGTCCATTTTGTG	60.699	20	205	3093	3297
F01_transcript_97	4	c	(TG)17cgcgtgcgtgcgcatcagtccatgatacagtttgcctttctacacatccagtttcctacactcttctatttgcttttt(A)10	122	4317	4438	TGGGTGTCACACATCTTCCA	61.015	20	GTCGGGAGGAAAGAGACTCC	60.194	20	260	4256	4515	GGGTGTCACACATCTTCCAGT	59.875	21	GTCGGGAGGAAAGAGACTCC	60.194	20	259	4257	4515	TGGGTGTCACACATCTTCCA	61.015	20	CATGTCGGGAGGAAAGAGAC	59.655	20	263	4256	4518
F01_transcript_98	1	p1	(A)14	14	3748	3761	ATTGCCAGCTTTCAGCAGAT	59.985	20	CATATTCAGGAGAGAGGCCG	59.79	20	276	3651	3926	ATTGCCAGCTTTCAGCAGAT	59.985	20	GCTCTTCTGTCCGCTTCAGT	59.751	20	250	3651	3900	GACTTCAAAGGCCTGATTGC	59.82	20	GCTCTTCTGTCCGCTTCAGT	59.751	20	265	3636	3900
F01_transcript_106	1	p2	(GA)6	12	1	12	--
F01_transcript_106	2	p2	(AT)8	16	2989	3004	TGATGCTTTTCAATGGATGC	59.628	20	TAGCCAACGTCTACGGCTTC	60.407	20	277	2900	3176	CTTCTGCCACACATGATGCT	59.862	20	CATGTTGACTGCACCTGGAA	60.722	20	147	2887	3033	CGTTCCCAGTGTGGACTTCT	60.151	20	CATGTTGACTGCACCTGGAA	60.722	20	162	2872	3033
F01_transcript_107	1	p3	(TCT)7	21	2952	2972	AGAGCTTTCCCAGAGTGCAA	60.134	20	TCTGGGTAAGAAAGGCCTCA	59.807	20	228	2849	3076	AGCAGAGCTTTCCCAGAGTG	59.745	20	TCTGGGTAAGAAAGGCCTCA	59.807	20	231	2846	3076	CCCAGAGTGCAATGAGAGGT	60.261	20	TCTGGGTAAGAAAGGCCTCA	59.807	20	220	2857	3076
F01_transcript_107	2	p2	(CT)13	26	3703	3728	TTTTCTGTTGGTTCGGCTCT	59.853	20	TGTTTCTTGGACTCCCTCCA	60.624	20	279	3540	3818	CCCTCTCGCAACTAAAGCAA	60.514	20	CCTGAAGCCTGTTTCTTGGA	60.366	20	198	3630	3827	GTTTTCTGTTGGTTCGGCTC	59.717	20	TGTTTCTTGGACTCCCTCCA	60.624	20	280	3539	3818
F01_transcript_107	3	c	(GTGC)6gcgtgtgcgcgcgtgtgtgcgtgtgtgtgc(GT)7	68	4303	4370	AAGCAGAGGTGTGTGTGTGC	59.948	20	ATGTCCTGGAACCAAACGAG	59.966	20	229	4266	4494	AAGCAGAGGTGTGTGTGTGC	59.948	20	CCGAAATATCCGTCTGTCGT	59.955	20	278	4266	4543	ATGGGTCCATTTGAAAGCAG	59.933	20	ATGTCCTGGAACCAAACGAG	59.966	20	243	4252	4494
F01_transcript_107	4	p3	(TGA)6	18	4497	4514	AAGCAGAGGTGTGTGTGTGC	59.948	20	CCGAAATATCCGTCTGTCGT	59.955	20	278	4266	4543	TCAACAGCGTTTCAGGTCAC	59.88	20	CCGAAATATCCGTCTGTCGT	59.955	20	164	4380	4543	TCAACAGCGTTTCAGGTCAC	59.88	20	TTTGTCCATTACTGCCCCTC	59.933	20	240	4380	4619
F01_transcript_108	1	p3	(CTG)5	15	1095	1109	CAGCGCTACACCCACTCATA	59.888	20	CTGAGGGTTGTGAGCAGTCA	60.022	20	157	1050	1206	GCACAAAACAATGGGGTCTT	59.836	20	TGAGGGTTGTGAGCAGTCAG	60.022	20	248	958	1205	GCACAAAACAATGGGGTCTT	59.836	20	CTGAGGGTTGTGAGCAGTCA	60.022	20	249	958	1206
F01_transcript_108	2	p2	(AT)13	26	2439	2464	TCGTGGGTAAATCGTGTGAA	59.964	20	TTGGGATGAAATATGACCCG	60.523	20	249	2395	2643	TCGTGGGTAAATCGTGTGAA	59.964	20	AAATATGACCCGCGTCTTTC	59.046	20	241	2395	2635	GTCGTGGGTAAATCGTGTGA	59.42	20	CCGCGTCTTTCTTGCTATTT	59.496	20	233	2394	2626
F01_transcript_108	3	p1	(T)20	20	2728	2747	GACGCGGGTCATATTTCATC	60.304	20	CAATTCAATGTGTCCTTGCTG	59.184	21	167	2620	2786	AAGACGCGGGTCATATTTCA	60.469	20	CAATTCAATGTGTCCTTGCTG	59.184	21	169	2618	2786	GACGCGGGTCATATTTCATC	60.304	20	AAGCAAATGAAGCCTTTTTCA	59	21	256	2620	2875
F01_transcript_110	1	p1	(T)17	17	4531	4547	GTTTGGTGCCGCTAAAGAAG	59.883	20	GAGGTCATTGCACAAATTGAAA	59.982	22	122	4452	4573	AAATTTGTTATGTTGGGCCG	59.699	20	GAGGTCATTGCACAAATTGAAA	59.982	22	155	4419	4573	CAAAGCTTTTCATGGTTCCC	59.546	20	GAGGTCATTGCACAAATTGAAA	59.982	22	241	4333	4573
F01_transcript_114	1	p1	(T)21	21	4221	4241	TCTAATGTGGCTTTCCCCAC	59.933	20	TCAGCACAGCATACAAAGGC	60.019	20	168	4197	4364	AGCGTTTACCCTTGGTTCCT	59.998	20	ACCATTTGCCAGACTTCCTG	60.111	20	187	4120	4306	AGCGTTTACCCTTGGTTCCT	59.998	20	AAAGCAACCATTTGCCAGAC	60.118	20	193	4120	4312
F01_transcript_116	1	p1	(A)14	14	4001	4014	TCAACAAGTGGATGGAAAGG	58.541	20	GGCTTTGACATCCCATCTCT	59.094	20	257	3978	4234	AGGTCAACAAGTGGATGGAAA	59.439	21	GGCTTTGACATCCCATCTCT	59.094	20	260	3975	4234	GTCAACAAGTGGATGGAAAGG	59.439	21	GGCTTTGACATCCCATCTCT	59.094	20	258	3977	4234
F01_transcript_116	2	c	(T)12gg(T)10	24	4307	4330	AGATGGGATGTCAAAGCCAA	60.461	20	AGAACAAAGAGGACCGCAGA	59.989	20	272	4217	4488	AGATGGGATGTCAAAGCCAA	60.461	20	GAACAAAGAGGACCGCAGAG	59.989	20	271	4217	4487	AGATGGGATGTCAAAGCCAA	60.461	20	GACCAGAACAAAGAGGACCG	59.697	20	276	4217	4492
F01_transcript_117	1	p1	(A)10	10	3187	3196	TTCCCTCAGTATGGCACTCC	60.073	20	TCAGTTACCAGTGCATCCCA	60.112	20	264	3110	3373	TTCCCTCAGTATGGCACTCC	60.073	20	AGTTACCAGTGCATCCCAGC	60.142	20	262	3110	3371	CGTTCCCTCAGTATGGCACT	60.134	20	TCAGTTACCAGTGCATCCCA	60.112	20	266	3108	3373
F01_transcript_118	1	p1	(T)18	18	328	345	TTGCACAACGGACTGAGAAG	60.025	20	CATTATCTCCGAAAAGGCCA	60.031	20	255	298	552	TTGCACAACGGACTGAGAAG	60.025	20	ACATTTTTCATTTGCCTCCG	59.938	20	122	298	419	TTGCACAACGGACTGAGAAG	60.025	20	TAGTTGAGCTTGGCATGGTG	59.864	20	100	298	397
F01_transcript_119	1	p2	(AC)6	12	1	12	--
F01_transcript_120	1	c	(T)15gcagtatcatttactccctgaaggaaacatatgatttaattaatttaattattactcacttaaatgaaggagacaataccacagtctta(T)10	114	3791	3904	TTAGGGGCTGGAACTGAATG	60.066	20	TTCCGTTCATCTTTTGAGGG	60.044	20	262	3709	3970	GCATGTATTAGGGGCTGGAA	59.923	20	TTCCGTTCATCTTTTGAGGG	60.044	20	269	3702	3970	TTAGGGGCTGGAACTGAATG	60.066	20	TTTGAGGGGCAGCAATAAAC	60.074	20	250	3709	3958
F01_transcript_122	1	p1	(T)18	18	2978	2995	ATATCCCAGGCGGAGAGAAA	60.92	20	TGCATGTGGCTTTCTTTGAC	59.847	20	155	2913	3067	ATATCCCAGGCGGAGAGAAA	60.92	20	GTGCATGTGGCTTTCTTTGA	59.847	20	156	2913	3068	ATATCCCAGGCGGAGAGAAA	60.92	20	GCATGTGGCTTTCTTTGACA	59.847	20	154	2913	3066
F01_transcript_122	2	p1	(T)13	13	3725	3737	GGGTCTTTGTTTTATGTTGCG	59.505	21	TTGAAAATGATTGCCACAGC	59.67	20	259	3590	3848	TTTGTTTTATGTTGCGTTCTGG	60.034	22	TTGAAAATGATTGCCACAGC	59.67	20	254	3595	3848	TTGAATGGAAGGGTCTTTGTTT	59.85	22	TTGAAAATGATTGCCACAGC	59.67	20	269	3580	3848
F01_transcript_122	3	p1	(T)11	11	4336	4346	ATTTCATGAGGGACTGCTGG	60.073	20	ACCCTGAATATCAAGGCTGC	59.154	20	197	4197	4393	CATGAGGGACTGCTGGTGTA	59.701	20	ACCCTGAATATCAAGGCTGC	59.154	20	193	4201	4393	CTGCTGCTGGCAGTGAAGTA	60.347	20	ACCCTGAATATCAAGGCTGC	59.154	20	248	4146	4393
F01_transcript_125	1	p2	(AT)14	28	3925	3952	ACATTTGAGCTTTTGCCACC	60.118	20	TCTGTTGGCCAGTCATGATAA	59.138	21	277	3709	3985	ATTTGAGCTTTTGCCACCAG	60.249	20	TCTGTTGGCCAGTCATGATAA	59.138	21	275	3711	3985	ACATTTGAGCTTTTGCCACC	60.118	20	TTGGCCAGTCATGATAATTGAG	59.96	22	273	3709	3981
F01_transcript_129	1	p2	(AC)8	16	2900	2915	GCAGCACCTCATTCTTCTCC	59.957	20	GGCTACAGTCGCAGGAAAAC	59.882	20	245	2830	3074	AGCTTGCAGCACCTCATTCT	60.164	20	AGGCTACAGTCGCAGGAAAA	60.015	20	251	2825	3075	TCCCCACCATACCAAAAGAG	59.784	20	AGGCTACAGTCGCAGGAAAA	60.015	20	107	2969	3075
F01_transcript_129	2	p2	(AC)6	12	3036	3047	GCAGCACCTCATTCTTCTCC	59.957	20	GGCTACAGTCGCAGGAAAAC	59.882	20	245	2830	3074	AGCTTGCAGCACCTCATTCT	60.164	20	AGGCTACAGTCGCAGGAAAA	60.015	20	251	2825	3075	TCCCCACCATACCAAAAGAG	59.784	20	AGGCTACAGTCGCAGGAAAA	60.015	20	107	2969	3075
F01_transcript_129	3	p1	(A)11	11	3332	3342	CTGCAGATTCTGGGTCCATT	60.073	20	TTCTGGTCCGTTTCAGATCC	60.05	20	103	3267	3369	GTTCTGCAGATTCTGGGTCC	59.661	20	TTCTGGTCCGTTTCAGATCC	60.05	20	106	3264	3369	TGCAGATTCTGGGTCCATTT	60.461	20	TTCTGGTCCGTTTCAGATCC	60.05	20	102	3268	3369
F01_transcript_130	1	c	(TC)7tg(TC)20	56	4248	4303	GCAAAGCAAATGATTAAGGCA	60.219	21	ACCCGTGTTCTTTCCACGTA	60.41	20	276	4193	4468	GCAAAGCAAATGATTAAGGCA	60.219	21	CTACCCGTGTTCTTTCCACG	60.541	20	278	4193	4470	TCGCTATAATTGCGTTTTGC	58.978	20	ACATTCAGCTTCTGCAGGGA	60.945	20	254	4157	4410
F01_transcript_130	2	p2	(GT)6	12	4422	4433	GCAAAGCAAATGATTAAGGCA	60.219	21	ACCCGTGTTCTTTCCACGTA	60.41	20	276	4193	4468	GCAAAGCAAATGATTAAGGCA	60.219	21	CTACCCGTGTTCTTTCCACG	60.541	20	278	4193	4470	TCGCTATAATTGCGTTTTGC	58.978	20	ACATTCAGCTTCTGCAGGGA	60.945	20	254	4157	4410
F01_transcript_131	1	p2	(GA)13	26	22	47	--
F01_transcript_131	2	p3	(AGA)5	15	278	292	GGAGTGAACTGGAGAAAGCG	59.989	20	TTCGCATGAGTCTGGTTCTG	59.984	20	275	254	528	GGAGTGAACTGGAGAAAGCG	59.989	20	GAGCAGAGCAGACGATACCC	59.981	20	202	254	455	GGAGTGAACTGGAGAAAGCG	59.989	20	TGCACGCTGTAAAACTGTCC	59.911	20	113	254	366
F01_transcript_135	1	p1	(T)22	22	3405	3426	AGCCATACCATTGTGGCTTC	59.962	20	GCAAGTGCTAATCACATTGTTTT	58.384	23	135	3373	3507	GATTGCGGTTTCTCGGATTA	60.038	20	GCAAGTGCTAATCACATTGTTTT	58.384	23	162	3346	3507	AGCCATACCATTGTGGCTTC	59.962	20	AGCAAGTGCTAATCACATTGTTTT	59.291	24	136	3373	3508
F01_transcript_135	2	p3	(TAT)6	18	3640	3657	CAATGTGATTAGCACTTGCTTTTT	59.74	24	ACAGCAAGCCTAATGTGTGC	58.955	20	209	3489	3697	CAATGTGATTAGCACTTGCTTT	57.165	22	ACAGCAAGCCTAATGTGTGC	58.955	20	209	3489	3697	ACAATGTGATTAGCACTTGCTTT	58.028	23	ACAGCAAGCCTAATGTGTGC	58.955	20	210	3488	3697
F01_transcript_135	3	p1	(T)10	10	3792	3801	AGCACACATTAGGCTTGCTG	59.101	20	AGCAACAAAGGTGATGCAAA	59.322	20	234	3677	3910	AGCACACATTAGGCTTGCTG	59.101	20	TCCACACATCAATCACTCGC	60.698	20	187	3677	3863	AGCACACATTAGGCTTGCTG	59.101	20	GCAACAAAGGTGATGCAAAC	59.178	20	233	3677	3909
F01_transcript_139	1	c	(T)16gtacattgttactggtgaattttacaaaattaagaaatgtctgggtcatattttacctccaaaatctaaagaaaaataattgttttcgggg(T)11	118	2476	2593	TGTTTCACCGTGACGTGTTT	60.049	20	ATGCTTGGATGCATTTCAGA	59.23	20	277	2433	2709	TTGTTTCACCGTGACGTGTT	60.049	20	ATGCTTGGATGCATTTCAGA	59.23	20	278	2432	2709	TGTTTCACCGTGACGTGTTT	60.049	20	AATGCTTGGATGCATTTCAGA	60.6	21	278	2433	2710
F01_transcript_139	2	p1	(T)16	16	2717	2732	TTTCTGAAATGCATCCAAGC	58.846	20	TGTCTGGGGCTTATTTCACC	59.933	20	271	2688	2958	TTTCTGAAATGCATCCAAGC	58.846	20	CCAGAAAAGGGGGAAAAAGT	59.433	20	252	2688	2939	TTTCTGAAATGCATCCAAGC	58.846	20	GTCTGGGGCTTATTTCACCC	60.693	20	270	2688	2957
F01_transcript_141	1	p2	(AC)12	24	3397	3420	AAGCACAAAGCACTTCCTCC	59.478	20	GTGCAAGCATTATGTGCAGG	60.288	20	100	3374	3473	AAGCACAAAGCACTTCCTCC	59.478	20	GCCATGTGTGCAAGCATTAT	59.577	20	107	3374	3480	AAGCACAAAGCACTTCCTCC	59.478	20	TGTGCAAGCATTATGTGCAG	59.461	20	101	3374	3474
F01_transcript_149	1	p1	(A)11	11	3824	3834	GTGAGCAACTGCCTGTTTCA	60.032	20	GGACTATAGAGTGCCGCAGG	59.859	20	238	3630	3867	TTGTGAGCAACTGCCTGTTT	59.49	20	GGACTATAGAGTGCCGCAGG	59.859	20	240	3628	3867	TGAGCAACTGCCTGTTTCAA	60.574	20	GGACTATAGAGTGCCGCAGG	59.859	20	237	3631	3867
F01_transcript_151	1	p1	(T)14	14	3112	3125	AAAAAGGGAACGAACGTGG	59.956	19	TGACCGTATGTCTCAGAATTGC	60.14	22	261	3079	3339	CGCACATGACATGGACAAAT	60.399	20	CGGAACTGTGATATAAACTCGC	58.789	22	231	2971	3201	CGCACATGACATGGACAAAT	60.399	20	TCGGAACTGTGATATAAACTCGC	60.503	23	232	2971	3202
F01_transcript_151	2	p1	(T)10	10	3755	3764	GGCCACGATTTGGTAAAATG	60.188	20	TTATGGAAGCTTGTTTCCGC	60.209	20	262	3530	3791	TTTTTACCACGTTGTGTGCG	60.59	20	TTATGGAAGCTTGTTTCCGC	60.209	20	161	3631	3791	CGGGGCTCTGTAGAATTGTG	60.647	20	TTATGGAAGCTTGTTTCCGC	60.209	20	143	3649	3791
F01_transcript_151	3	p1	(T)11	11	4053	4063	TTTTGCCAAAGATTGAAGCA	59.42	20	CCCATGCAAATGAGCTTGTA	59.688	20	280	4010	4289	TGCCAAAGATTGAAGCACTC	59.002	20	CCCATGCAAATGAGCTTGTA	59.688	20	277	4013	4289	TTTGCCAAAGATTGAAGCAC	58.895	20	CCCATGCAAATGAGCTTGTA	59.688	20	279	4011	4289
F01_transcript_153	1	p3	(AGC)5	15	311	325	CATGGCAACAAAAAGTGTGG	60.004	20	GCTGGGAGTCCACTGTTCAT	60.12	20	199	152	350	TTGCTGACTTGTGATCTGGC	59.992	20	GCTGGGAGTCCACTGTTCAT	60.12	20	176	175	350	ACCCCGACAACGAGTATCAG	59.989	20	GCTGGGAGTCCACTGTTCAT	60.12	20	221	130	350
F01_transcript_153	2	p3	(GGA)6	18	515	532	ATGAACAGTGGACTCCCAGC	60.12	20	GCTCCACCGGCTAGAGATAA	59.434	20	233	331	563	ACGGAGATGAATGCCAGTTT	59.556	20	TCATTCAGAGCACCTCCCTC	60.349	20	280	437	716	CGGAGATGAATGCCAGTTTC	60.603	20	TCATTCAGAGCACCTCCCTC	60.349	20	279	438	716
F01_transcript_153	3	p1	(T)11	11	2986	2996	GGTTGCTCACCTCCAGTCAG	60.861	20	CTGTGGGACACGCACTTTTT	61.124	20	280	2854	3133	GGTTGCTCACCTCCAGTCAG	60.861	20	TGTGGGACACGCACTTTTT	60.144	19	279	2854	3132	GGTTGCTCACCTCCAGTCAG	60.861	20	CTGTGGGACACGCACTTTT	59.736	19	280	2854	3133
F01_transcript_153	4	p2	(CA)6	12	4336	4347	AGGATACAGCAGGCAGAGGA	59.973	20	TACTGGGATGGTGAAGGAGG	59.92	20	237	4150	4386	AGGATACAGCAGGCAGAGGA	59.973	20	GGGATGGTGAAGGAGGATTT	60.133	20	233	4150	4382	AGGATACAGCAGGCAGAGGA	59.973	20	ACGTACTGGGATGGTGAAGG	59.844	20	240	4150	4389
F01_transcript_154	1	p1	(T)18	18	3027	3044	GGGATTTTAGTCCCTTTCGC	59.909	20	CCGTCACAATTATGGAAGGC	60.331	20	178	2902	3079	AAACATTGTTCTCGGCTGCT	59.882	20	CCGTCACAATTATGGAAGGC	60.331	20	203	2877	3079	GTCCCTTTCGCACTTCATGT	60.119	20	CCGTCACAATTATGGAAGGC	60.331	20	169	2911	3079
F01_transcript_154	2	p1	(T)18	18	3904	3921	TCTTTCAGATTTTTGCGCATT	59.846	21	CCAAACTTTGTCAGAAGTGCC	59.766	21	176	3872	4047	TTCAGATTTTTGCGCATTTC	58.89	20	TGCCTTCAAACATGAAACCAT	60.359	21	156	3875	4030	TTCAGATTTTTGCGCATTTCT	59.846	21	TGCCTTCAAACATGAAACCAT	60.359	21	156	3875	4030
F01_transcript_157	1	p3	(GCA)5	15	2054	2068	TGGACACATCAGAGGACCTG	59.659	20	AATTGTGCCTTCTGCTGCTT	60.022	20	262	1944	2205	AGCAGATTCACCGGCTACAG	60.419	20	AATTGTGCCTTCTGCTGCTT	60.022	20	175	2031	2205	AGAGGACCTGCAGAAGCAAG	59.745	20	TGCAACACCTGTGTCTTTCC	59.726	20	225	1954	2178
F01_transcript_164	1	p1	(T)22	22	4321	4342	CACAATGCAAAGTAAATCCAGC	59.652	22	TGGGGTTTGGATGATTATGG	60.384	20	218	4150	4367	TTCAGTTCCATGCAGTTGAGT	58.357	21	TGGGGTTTGGATGATTATGG	60.384	20	173	4195	4367	GGAGGTTAAAAATCTGTTCCCA	59.35	22	TGGGGTTTGGATGATTATGG	60.384	20	134	4234	4367
F01_transcript_167	1	p1	(T)14	14	4170	4183	GTCAGTCACCTGTTCGCAGA	60.03	20	CTGCACTTCCTCTGTCCCTC	59.986	20	269	4027	4295	GTCAGTCACCTGTTCGCAGA	60.03	20	TGCACTTCCTCTGTCCCTCT	59.986	20	268	4027	4294	CAGTCACCTGTTCGCAGAGA	60.178	20	CTGCACTTCCTCTGTCCCTC	59.986	20	267	4029	4295
F01_transcript_171	1	p2	(CA)14	28	3258	3285	ACGTCCACCGTGAGATTAGG	59.989	20	ACACCCACTTACCAGCATCC	59.851	20	215	3218	3432	ACGTCCACCGTGAGATTAGG	59.989	20	ATGGCTTCTCAGAACAGGGA	59.803	20	267	3218	3484	ACGTCCACCGTGAGATTAGG	59.989	20	AGCGCATTTGAAGGTGTTTC	60.257	20	242	3218	3459
F01_transcript_171	2	p1	(T)11	11	3777	3787	TCAGGGATGAAACCATCACA	59.893	20	TGGTGAAACAGGAAGGGAAC	59.943	20	213	3718	3930	TCAGGGATGAAACCATCACA	59.893	20	TGATGTTGAAAAGCAGTGGG	59.691	20	184	3718	3901	TCAGGGATGAAACCATCACA	59.893	20	AGGGAACTCACTGGCATGAT	59.535	20	200	3718	3917
F01_transcript_175	1	p1	(A)11	11	4242	4252	ATTTGCCAACTCAAACACCC	59.836	20	CAAACGGTAGCAGCAAGTCA	60.05	20	195	4099	4293	ATTTGCCAACTCAAACACCC	59.836	20	ATCCATCAAACGGTAGCAGC	60.103	20	201	4099	4299	GCCAACTCAAACACCCCTAC	59.454	20	CAAACGGTAGCAGCAAGTCA	60.05	20	191	4103	4293
F01_transcript_182	1	p2	(AC)6	12	1	12	--
F01_transcript_182	2	p1	(T)10	10	3230	3239	CAGTTCCGGGAGGAAATACA	59.926	20	CGAGAGGATTTCCTTTTCCC	60.011	20	277	3116	3392	CAGTTCCGGGAGGAAATACA	59.926	20	CCGAGAGGATTTCCTTTTCC	60.011	20	278	3116	3393	TCAGTTCCGGGAGGAAATAC	58.981	20	CGAGAGGATTTCCTTTTCCC	60.011	20	278	3115	3392
F01_transcript_184	1	p2	(TA)18	36	3974	4009	TGATGATCTGCTGCTCAAAAA	59.557	21	GCCTCGAAACTCCACAAAGA	60.375	20	176	3881	4056	TGATGATCTGCTGCTCAAAAA	59.557	21	TGACATTCTGTGTCCAACCG	60.57	20	195	3881	4075	TGATGATCTGCTGCTCAAAAA	59.557	21	GCTGCTGACATTCTGTGTCC	59.425	20	200	3881	4080
F01_transcript_187	1	c	(T)17ac(A)11	30	3663	3692	CCAAGTGAAATTGTCCCCAG	60.345	20	CATGCATAAAGTCATGTAGCCC	59.501	22	226	3544	3769	CCAAGTGAAATTGTCCCCAG	60.345	20	AACGATAGGAGAAAAGCTTCCA	59.394	22	199	3544	3742	CCAGTGAGGCAAAAATCAGG	60.626	20	CATGCATAAAGTCATGTAGCCC	59.501	22	210	3560	3769
F01_transcript_188	1	p1	(T)13	13	3540	3552	GCTGTGAGTGTTTGTGCGTT	59.953	20	GCACACTGACATGACAAGCA	59.436	20	263	3516	3778	CCTCCAGCTGTGAGTGTTTG	59.461	20	GGCACACTGACATGACAAGC	60.328	20	270	3510	3779	GCTGTGAGTGTTTGTGCGTT	59.953	20	TTCCCTTTTGTAGGCACACTG	60.154	21	276	3516	3791
F01_transcript_191	1	p2	(GT)6	12	2068	2079	GAAAAACGAAGAGGACACGC	59.859	20	CGGCATTTTGTAACCAAAGA	58.674	20	244	2025	2268	GAAAAACGAAGAGGACACGC	59.859	20	CGGCATTTTGTAACCAAAGAG	59.634	21	244	2025	2268	GGAAAAACGAAGAGGACACG	59.711	20	CGGCATTTTGTAACCAAAGA	58.674	20	245	2024	2268
F01_transcript_191	2	p1	(T)15	15	2439	2453	AGGGATGCACCGATATGAAC	59.78	20	GTCCACCAGGCTCTCAAAAA	60.232	20	272	2391	2662	AGGGATGCACCGATATGAAC	59.78	20	AACACTGTCCACCAGGCTCT	59.756	20	278	2391	2668	AGGGATGCACCGATATGAAC	59.78	20	TCGGCCAAAATTTGAGACTT	59.685	20	170	2391	2560
F01_transcript_191	3	p2	(TA)6	12	2803	2814	AGAGCCTGGTGGACAGTGTT	59.756	20	TGACAGTCCCTGGTCACAAA	60.129	20	216	2649	2864	AGAGCCTGGTGGACAGTGTT	59.756	20	TTGACAGTCCCTGGTCACAA	60.129	20	217	2649	2865	TTTTTGAGAGCCTGGTGGAC	60.232	20	GGATGTTGACAGTCCCTGGT	59.817	20	228	2643	2870
F01_transcript_191	4	p1	(A)11	11	3695	3705	ACACTGGTCACTTGTGCTCG	59.94	20	TCACAGCATGGACACAAAGA	58.784	20	266	3510	3775	ACGTGTACCGCTCAACACTG	59.819	20	TCACAGCATGGACACAAAGA	58.784	20	280	3496	3775	ACGTGTACCGCTCAACACTG	59.819	20	TCACAGCATGGACACAAAGAC	59.742	21	280	3496	3775
F01_transcript_197	1	p3	(TAT)5	15	3327	3341	AAGGTTGTGGCTGCTTTTGT	59.78	20	ACAATCCGGAAGCTCATACG	60.096	20	271	3180	3450	AGGTTGTGGCTGCTTTTGTC	60.299	20	ACAATCCGGAAGCTCATACG	60.096	20	270	3181	3450	AAGGTTGTGGCTGCTTTTGT	59.78	20	ACGGAATGAAGGGCACATAC	59.82	20	254	3180	3433
F01_transcript_197	2	p1	(T)10	10	3880	3889	ACTTTTGGCTTCACCCACAC	60.012	20	TTCACACCGGAAAAGAAACC	59.948	20	261	3658	3918	TCACCCACACAGAAACCAAA	59.976	20	TTCACACCGGAAAAGAAACC	59.948	20	251	3668	3918	TTCACCCACACAGAAACCAA	59.976	20	TTCACACCGGAAAAGAAACC	59.948	20	252	3667	3918
F01_transcript_197	3	p1	(A)13	13	4009	4021	GGTTTCTTTTCCGGTGTGAA	59.948	20	TATTTGGCATTGAGTGCGAC	59.694	20	193	3899	4091	TCTTGGTTTCTTTTCCGGTG	60.081	20	TATTTGGCATTGAGTGCGAC	59.694	20	197	3895	4091	GATTGGAAGCGTGTGGAAGT	60.119	20	TATTTGGCATTGAGTGCGAC	59.694	20	269	3823	4091
F01_transcript_204	1	c	(T)13c(T)13	27	3627	3653	AACTGGAATTGTTTGCCAGC	60.118	20	GCGAATCTCTCCATCTCTGC	60.065	20	225	3603	3827	AACTGGAATTGTTTGCCAGC	60.118	20	CCTAGCCATTTGGGTCTTGA	60.066	20	278	3603	3880	AACTGGAATTGTTTGCCAGC	60.118	20	GAACATGAAACCGCGAATCT	60.081	20	237	3603	3839
F01_transcript_204	2	p1	(A)12	12	3850	3861	GCAGAGATGGAGAGATTCGC	60.065	20	TGTGATGTAGAAATGGGGCA	59.924	20	188	3808	3995	AGATTCGCGGTTTCATGTTC	60.081	20	TGTGATGTAGAAATGGGGCA	59.924	20	176	3820	3995	GAGATTCGCGGTTTCATGTT	60.081	20	TGTGATGTAGAAATGGGGCA	59.924	20	177	3819	3995
F01_transcript_204	3	p1	(T)10	10	4109	4118	CCTCTTAGCACTCAATGCCC	59.836	20	CCAGAGAAAGGCAACGAAAC	59.853	20	213	4064	4276	TAGCACTCAATGCCCAGACA	60.413	20	CCAGAGAAAGGCAACGAAAC	59.853	20	208	4069	4276	CCTCTTAGCACTCAATGCCC	59.836	20	CTCCAGAGAAAGGCAACGAA	60.508	20	215	4064	4278
F01_transcript_208	1	p1	(T)16	16	3866	3881	TCCTCCCACGTTCTCATCTC	60.199	20	ATGCCTGCTCTGCTTCAAGT	60.164	20	244	3728	3971	ATCATCCTCATCCTCCTCCC	60.242	20	ATGCCTGCTCTGCTTCAAGT	60.164	20	257	3715	3971	TCCTCCCACGTTCTCATCTC	60.199	20	TTGAATCATGATGCCTGCTC	59.763	20	254	3728	3981
F01_transcript_216	1	c	(AT)9gtgtagag(AT)13	52	3083	3134	AATGGCTTCAGCTTGGTTTG	60.249	20	AAACAATGGGTGCCAGATGT	60.24	20	224	2996	3219	AATGGCTTCAGCTTGGTTTG	60.249	20	CCTAAAACAATGGGTGCCAG	60.357	20	228	2996	3223	AATGGCTTCAGCTTGGTTTG	60.249	20	GTCCTAAAACAATGGGTGCC	59.292	20	230	2996	3225
F01_transcript_218	1	p1	(T)10	10	3739	3748	AGAAAATCGGTGCCTCTGAA	59.813	20	TTTTTGCTAAACGCCACAAG	59.003	20	185	3713	3897	AGAAAATCGGTGCCTCTGAA	59.813	20	GCTAAACGCCACAAGTTTGA	58.967	20	180	3713	3892	GAGAAAATCGGTGCCTCTGA	60.34	20	TTTTTGCTAAACGCCACAAG	59.003	20	186	3712	3897
F01_transcript_218	2	p1	(T)13	13	4197	4209	--
F01_transcript_220	1	p1	(A)10	10	1784	1793	CTGAGGGAAACAGAGGCAAC	59.844	20	CAACACAGGTGAGCGCTAGA	60.199	20	276	1707	1982	ACTGAGGGAAACAGAGGCAA	59.844	20	CAACACAGGTGAGCGCTAGA	60.199	20	277	1706	1982	GAGGGAAACAGAGGCAACAC	59.703	20	CAACACAGGTGAGCGCTAGA	60.199	20	274	1709	1982
F01_transcript_220	2	p1	(T)17	17	1920	1936	CTGAGGGAAACAGAGGCAAC	59.844	20	CAACACAGGTGAGCGCTAGA	60.199	20	276	1707	1982	ACTGAGGGAAACAGAGGCAA	59.844	20	CAACACAGGTGAGCGCTAGA	60.199	20	277	1706	1982	GAGGGAAACAGAGGCAACAC	59.703	20	CAACACAGGTGAGCGCTAGA	60.199	20	274	1709	1982
F01_transcript_220	3	p1	(T)13	13	2421	2433	TAGGACTTTAGCGCCAGGTG	60.399	20	GGCCTGAGCTTCTCCAATAA	59.41	20	267	2341	2607	TTTAGGACTTTAGCGCCAGG	59.492	20	GGCCTGAGCTTCTCCAATAA	59.41	20	269	2339	2607	TAGGACTTTAGCGCCAGGTG	60.399	20	AGGCCTGAGCTTCTCCAATA	59.031	20	268	2341	2608
F01_transcript_220	4	p1	(T)13	13	2812	2824	ATGTTAGCATGCGGCCTTAC	60.124	20	TGCAAATCAAAGGTATTTGGC	59.957	21	274	2672	2945	TGTACATGTTAGCATGCGGC	60.697	20	TGCAAATCAAAGGTATTTGGC	59.957	21	279	2667	2945	TGTTAGCATGCGGCCTTACT	60.792	20	TGCAAATCAAAGGTATTTGGC	59.957	21	273	2673	2945
F01_transcript_220	5	p1	(T)13	13	3331	3343	ACACATTTCAAACCCCGGTA	60.088	20	GAGCAAGGTGATGTGTCCCT	60.12	20	248	3271	3518	ACACATTTCAAACCCCGGTA	60.088	20	TGATGTGTCCCTGCACTTGT	60.162	20	240	3271	3510	ACACATTTCAAACCCCGGTA	60.088	20	GTGATGTGTCCCTGCACTTG	60.162	20	241	3271	3511
F01_transcript_221	1	p3	(TAT)7	21	200	220	CTTTTGGGCAAGGAGACGTA	60.241	20	CGCGCCCAGAAAGTTGTTAT	62.381	20	280	36	315	CTTTTGGGCAAGGAGACGTA	60.241	20	GCGCCCAGAAAGTTGTTAT	57.834	19	279	36	314	CTTTTGGGCAAGGAGACGTA	60.241	20	CGCGCCCAGAAAGTTGTTA	62.234	19	280	36	315
F01_transcript_221	2	p1	(T)12	12	3559	3570	AAGATGACTGGTTTGCGGAG	60.255	20	AACACCTTATGAGGGTTTTCCA	59.741	22	241	3367	3607	AAGATGACTGGTTTGCGGAG	60.255	20	CACCTTATGAGGGTTTTCCA	57.52	20	239	3367	3605	AAGATGACTGGTTTGCGGAG	60.255	20	ACACCTTATGAGGGTTTTCCA	58.423	21	240	3367	3606
F01_transcript_221	3	p2	(AT)6	12	3694	3705	TGACAGTCACAATGGGAAGC	59.682	20	ATGCAAAACTGCTCCTCTCC	59.434	20	228	3656	3883	TGACAGTCACAATGGGAAGC	59.682	20	GCAAAACTGCTCCTCTCCC	59.942	19	226	3656	3881	TGACAGTCACAATGGGAAGC	59.682	20	CAGGCTTAATGCAAAACTGC	58.583	20	236	3656	3891
F01_transcript_221	4	p1	(A)13	13	4015	4027	GGAGAGGAGCAGTTTTGCAT	59.434	20	GCTTGAGCCTCGTTTTAGAGA	58.871	21	215	3864	4078	GGAGAGGAGCAGTTTTGCAT	59.434	20	GCTTGAGCCTCGTTTTAGAGAA	60.149	22	215	3864	4078	GGAGAGGAGCAGTTTTGCAT	59.434	20	AGCTTGAGCCTCGTTTTAGAGA	59.804	22	216	3864	4079
F01_transcript_224	1	p2	(AG)10	20	5	24	--
F01_transcript_225	1	p1	(T)11	11	2682	2692	GTACCATGGAGCGCAATTTT	59.967	20	TTCGGCTTTGCTGTACCTCT	60.015	20	204	2648	2851	GTACCATGGAGCGCAATTTT	59.967	20	GATTGTTTCGGCTTTGCTGT	60.257	20	210	2648	2857	GTACCATGGAGCGCAATTTT	59.967	20	CCAGCGATGGTGTAGACAAA	59.716	20	248	2648	2895
F01_transcript_225	2	p1	(A)10	10	3045	3054	GCCGCCGGATATACTTCTTT	60.428	20	TATCAGATGTTTGGACCGCA	60.073	20	273	2895	3167	CAAAGCCGAAACAATCAACA	59.706	20	AACCTGTAACCCAGCCAAGA	59.592	20	279	2842	3120	GCCGCCGGATATACTTCTTT	60.428	20	TGTTTGGACCGCAGTATCAG	59.716	20	266	2895	3160
F01_transcript_229	1	p3	(GGA)6	18	836	853	AACGTCTCCACTTTCATGGG	59.966	20	TCTTCGATCTGGCCTCTTGT	59.95	20	225	658	882	AACGTCTCCACTTTCATGGG	59.966	20	CTCTTCGATCTGGCCTCTTG	60.088	20	226	658	883	CATCATCGACTTCCTCCCAT	59.886	20	TCTTCGATCTGGCCTCTTGT	59.95	20	273	610	882
F01_transcript_230	1	p2	(GT)9	18	10	27	--
F01_transcript_230	2	p2	(GT)6	12	234	245	TGAGGAATTCCCTGTTCACC	59.903	20	CAGGACCACAATACACACGC	60.032	20	223	77	299	TGAGGAATTCCCTGTTCACC	59.903	20	GACCACAATACACACGCGAC	60.04	20	220	77	296	TGAGGAATTCCCTGTTCACC	59.903	20	CCAGGACCACAATACACACG	59.873	20	224	77	300
F01_transcript_230	3	p2	(TG)6	12	4108	4119	CCGTTTGTGCATGAAGATTG	60.111	20	AAAGGTCAAGTCACACACCTGA	59.664	22	244	3932	4175	GGAGACTTTCCCTCCAGCTT	59.817	20	AAAGGTCAAGTCACACACCTGA	59.664	22	275	3901	4175	TTTTATCCCCGTTTGTGCAT	60.188	20	AAAGGTCAAGTCACACACCTGA	59.664	22	252	3924	4175
F01_transcript_231	1	p4	(CACT)5	20	3903	3922	GCCTACGCGGAGTATGTGAT	60.125	20	TGGGAATTCCATGGGTAAGA	60.126	20	256	3760	4015	GCCTACGCGGAGTATGTGAT	60.125	20	GACGTGGGTACATGGGAAAG	60.232	20	238	3760	3997	GCCTACGCGGAGTATGTGAT	60.125	20	AGACGTGGGTACATGGGAAA	60.232	20	239	3760	3998
F01_transcript_231	2	p1	(T)14	14	4168	4181	--
F01_transcript_236	1	p1	(T)12	12	345	356	AACATATTCCGCAGTCGTCC	59.962	20	AAGGTCCTTTGGCATTGTTG	59.971	20	236	311	546	CATATGGATCGTCCTCGCTT	60.059	20	TGGTGATCCCATAAACGACA	59.774	20	268	135	402	AACATATGGATCGTCCTCGC	59.923	20	TGGTGATCCCATAAACGACA	59.774	20	270	133	402
F01_transcript_237	1	c	(CA)9aacacaa(AC)8	41	3115	3155	GCTGCAGCCGCTATAAAAAC	60.013	20	GTTCACAGGGAGAAATGGGA	59.903	20	202	2997	3198	CCATCAACGTGGATCCTTCT	59.927	20	GTTCACAGGGAGAAATGGGA	59.903	20	171	3028	3198	ATCAACGTGGATCCTTCTGC	60.081	20	GTTCACAGGGAGAAATGGGA	59.903	20	169	3030	3198
F01_transcript_237	2	p1	(T)13	13	3355	3367	TTCATCAAAGAAGTTGCCCC	60.051	20	TTGCAGAGGGGAAAGAAGAA	59.926	20	154	3330	3483	TTCATCAAAGAAGTTGCCCC	60.051	20	TTTGCAGAGGGGAAAGAAGA	59.926	20	155	3330	3484	TTCATCAAAGAAGTTGCCCC	60.051	20	CAGAGGGGAAAGAAGAAGGG	60.175	20	151	3330	3480
F01_transcript_243	1	p2	(GA)11	22	2	23	--
F01_transcript_243	2	p2	(GT)6	12	2514	2525	GGGTTCCGTTCTCCATTAGG	60.683	20	GCTGAAAAGCTTCCAAGAACA	59.623	21	266	2488	2753	GGGTTCCGTTCTCCATTAGG	60.683	20	TGCTGAAAAGCTTCCAAGAAC	59.623	21	267	2488	2754	CAGGTGATTGGCTGATGATG	60.072	20	CAAGACATAAATGCACTGGGAA	59.996	22	156	2447	2602
F01_transcript_243	3	p1	(T)13	13	3149	3161	GGCATGGAAAAATGTTGCTT	59.945	20	AGTTCCAACACACTGGGCTT	59.622	20	259	3110	3368	GGCATGGAAAAATGTTGCTT	59.945	20	TGAACACAGGGTGATCAAGG	59.52	20	238	3110	3347	TGCTTTCGTGTGATTTCCAG	59.84	20	AGTTCCAACACACTGGGCTT	59.622	20	244	3125	3368
F01_transcript_243	4	p1	(A)11	11	3983	3993	TGTGCATTCTGTTTCTCCCA	60.24	20	TTTACCACAAACACCACCCA	59.709	20	219	3918	4136	TGTGCATTCTGTTTCTCCCA	60.24	20	ACCCGTTTACCACAAACACC	59.615	20	224	3918	4141	TGTGCATTCTGTTTCTCCCA	60.24	20	TTACCACAAACACCACCCAG	59.309	20	218	3918	4135
F01_transcript_249	1	p2	(TG)20	40	2339	2378	TGCGAATGACTCTCGTTGTC	59.992	20	TTGTAAAGGGGAGATGCAGG	60.066	20	252	2224	2475	TGCGAATGACTCTCGTTGTC	59.992	20	AAAGGGGAGATGCAGGATTT	59.903	20	248	2224	2471	ATGCTTTGCCTTACGCAGAT	59.873	20	TTGTAAAGGGGAGATGCAGG	60.066	20	172	2304	2475
F01_transcript_250	1	p2	(AC)7	14	2	15	--
F01_transcript_253	1	p1	(T)11	11	3906	3916	ACATTCTTGCCAGGATTTGG	59.933	20	ACAGGAATGGAGTGGAATGG	59.779	20	155	3806	3960	ACATTCTTGCCAGGATTTGG	59.933	20	TCAAGCATGTCTCCTCTCCC	60.349	20	261	3806	4066	ACATTCTTGCCAGGATTTGG	59.933	20	ATGTCTCCTCTCCCACCCTC	60.469	20	255	3806	4060
F01_transcript_254	1	c	(TGA)8tcctcactggcactgacggcacagatcaggacgaggacgtcacgctgctctcctacaacacacgtctgtcacactacagtgaggtcacgagtgc(GT)7cgggcttgtttctgtgttgcacatggacagcagtgacagctgcgtcattctaggggtgttttctttctgtttttatttgtgcccgagtgaa(TG)14	251	2555	2805	--
F01_transcript_254	2	c	(TAA)11tagttgttgaacactctgttaaggtcgtctggctgctgtctttatttcttacat(ATG)5	102	3364	3465	GATGTCCACACAACACTGGG	59.846	20	AAACCTTGTCTAACATTTTCCCC	59.657	23	241	3330	3570	GATGTCCACACAACACTGGG	59.846	20	CCTTGTCTAACATTTTCCCCTT	58.562	22	238	3330	3567	GATGTCCACACAACACTGGG	59.846	20	AACCTTGTCTAACATTTTCCCC	58.431	22	240	3330	3569
F01_transcript_258	1	p2	(AC)6	12	3390	3401	TGCTCCTTCACCCTCCTCTA	59.943	20	GAGGGGTTCAGTGAATGTGG	60.363	20	136	3309	3444	AATTGCTCCTTCACCCTCCT	60.074	20	GAGGGGTTCAGTGAATGTGG	60.363	20	139	3306	3444	AGTGACTGCGTGTTTGGATG	59.751	20	TCCAGCATAGAGGGGTTCAG	60.21	20	243	3211	3453
F01_transcript_261	1	p1	(A)10	10	3364	3373	CAAGGCAAAAATAAGGCACTG	59.766	21	CCCTTTGTAAAACTGACTTCACA	58.35	23	269	3277	3545	CAAGGCAAAAATAAGGCACTG	59.766	21	ACCCTTTGTAAAACTGACTTCACA	59.151	24	270	3277	3546	GGCAAAAATAAGGCACTGTGA	60.124	21	TTCATGTTATATTATGCCCCAA	57.019	22	169	3280	3448
F01_transcript_262	1	p2	(AT)7	14	3568	3581	ATGGATCCTGGATAGGAGGG	60.111	20	AGCGTCATCCCTGAATGAAA	60.603	20	269	3521	3789	ATGGATCCTGGATAGGAGGG	60.111	20	GCGTCATCCCTGAATGAAAG	60.603	20	268	3521	3788	GGATCCTGGATAGGAGGGAA	60.228	20	AGCGTCATCCCTGAATGAAA	60.603	20	267	3523	3789
F01_transcript_262	2	p2	(AC)9	18	3901	3918	CTATGCCAAACCAGTCCGTT	59.993	20	TCTGCTGGTCTCCTCAATGAT	59.818	21	210	3857	4066	CTATGCCAAACCAGTCCGTT	59.993	20	TGAGTGTGCATTCTGCAAGAG	60.191	21	138	3857	3994	ATCTATGCCAAACCAGTCCG	59.955	20	TCTGCTGGTCTCCTCAATGAT	59.818	21	212	3855	4066
F01_transcript_265	1	p2	(GT)11	22	2612	2633	AGCAGAACCCGCTATCTGAA	59.978	20	AAAGCGTGTCTGAGGCTGAT	60.02	20	271	2479	2749	ACCGGGACAGAAAACAACAC	59.867	20	AAAGCGTGTCTGAGGCTGAT	60.02	20	187	2563	2749	GCAGAACCCGCTATCTGAAC	59.843	20	AAAGCGTGTCTGAGGCTGAT	60.02	20	270	2480	2749
F01_transcript_268	1	p2	(AC)7	14	2	15	--
F01_transcript_268	2	p2	(TG)6	12	3021	3032	TGCACCTGTGAATGGATGTT	59.967	20	ATTGCGCCCATTTAAACAAA	60.315	20	169	2935	3103	TGAATGGATGTTTTACGCCA	59.93	20	ATTGCGCCCATTTAAACAAA	60.315	20	161	2943	3103	CGCCACAGCGTTATATGTTG	60.155	20	TGTGCCAAAATCTGTCCTGA	60.24	20	280	2958	3237
F01_transcript_268	3	c	(TG)9tatg(TA)6	34	3298	3331	TCAGGACAGATTTTGGCACA	60.24	20	CCAGGTCATTTTCCACCCTA	59.784	20	224	3218	3441	TCAGGACAGATTTTGGCACA	60.24	20	CATGTCCAGGTCATTTTCCA	59.343	20	229	3218	3446	TTTCAGGACAGATTTTGGCA	59.247	20	CCAGGTCATTTTCCACCCTA	59.784	20	226	3216	3441
F01_transcript_269	1	p1	(A)11	11	3163	3173	GGAGATGGGTTCTGTCCAAA	59.903	20	CAAGATTTTTGAGACCGGGA	60.044	20	251	3058	3308	GGAGATGGGTTCTGTCCAAA	59.903	20	CTAACCCTACCCCACACCCT	60.103	20	186	3058	3243	GGAGATGGGTTCTGTCCAAA	59.903	20	TTTTGAGACCGGGATAGCTG	60.206	20	245	3058	3302
F01_transcript_273	1	p3	(CCT)5	15	1998	2012	GCGTCATTACCAAACGGTCT	60	20	ACAGCTGCCAGTCCTGAGTT	60.057	20	182	1940	2121	GCGTCATTACCAAACGGTCT	60	20	GTGCCACCCAATTAAACACC	60.096	20	241	1940	2180	GCGTCATTACCAAACGGTCT	60	20	TTGAACACAGTGCCGTTGAT	60.16	20	275	1940	2214
F01_transcript_274	1	p3	(CAT)5	15	696	710	GCTGGCTATTCTCTTCTGCG	60.257	20	TGAGGAGCAGACACCAGATG	59.98	20	200	671	870	GCTGGCTATTCTCTTCTGCG	60.257	20	GACACACACCACCACACACA	59.924	20	109	671	779	GCTGGCTATTCTCTTCTGCG	60.257	20	CAGACACACACCACCACACA	60.088	20	111	671	781
F01_transcript_275	1	p3	(GCA)6	18	876	893	TGAGTCTGCACAATCAAGCC	59.992	20	GAGAGTTCTGTGGCTGGGAG	59.986	20	165	769	933	CCAACAACGCCAACATACAG	60.027	20	GAGAGTTCTGTGGCTGGGAG	59.986	20	144	790	933	TGAGTCTGCACAATCAAGCC	59.992	20	CATGTTCATCATGGGCTGAG	60.072	20	182	769	950
F01_transcript_275	2	p1	(A)10	10	1882	1891	GTGAATCTCACGAAACCCGT	59.973	20	ATGGCCAAAACGCATAAAAA	60.315	20	229	1829	2057	GTGAATCTCACGAAACCCGT	59.973	20	AATGGCCAAAACGCATAAAA	60.315	20	230	1829	2058	ATCTCACGAAACCCGTCAAG	60.111	20	ATGGCCAAAACGCATAAAAA	60.315	20	225	1833	2057
F01_transcript_275	3	p1	(A)11	11	2464	2474	GCGAAAAACGCAAAGAATTT	59.367	20	CCAGACATGTTCTTATGGAAGC	58.72	22	276	2328	2603	GCGAAAAACGCAAAGAATTT	59.367	20	TCCAGACATGTTCTTATGGAAGC	60.497	23	277	2328	2604	GCGAAAAACGCAAAGAATTT	59.367	20	TGATCCAGACATGTTCTTATGGA	59.443	23	280	2328	2607
F01_transcript_275	4	p1	(T)25	25	3174	3198	GTGCTCTTGACATCTGGTGC	59.425	20	ATGCGGATATTCCCTGAAGA	59.486	20	195	3085	3279	GTGCTCTTGACATCTGGTGC	59.425	20	AATGCGGATATTCCCTGAAG	58.998	20	196	3085	3280	GCTCTTGACATCTGGTGCAT	58.832	20	ATGCGGATATTCCCTGAAGA	59.486	20	193	3087	3279
F01_transcript_276	1	p2	(AC)8	16	2484	2499	TAGGTGTCCAACAAAAGCCC	59.971	20	TGAAGCAAAACAGTCAGTGG	57.44	20	126	2414	2539	CCAACAAAAGCCCTTGTCAT	59.971	20	TGAAGCAAAACAGTCAGTGG	57.44	20	119	2421	2539	TAGGTGTCCAACAAAAGCCC	59.971	20	GAAGCAAAACAGTCAGTGGTG	58.411	21	125	2414	2538
F01_transcript_276	2	p1	(T)17	17	2646	2662	CACACACACACACACTCACACA	60.211	22	TCGGTATCACCTGCACTTACA	59.209	21	270	2484	2753	CCACTGACTGTTTTGCTTCA	57.44	20	TCGGTATCACCTGCACTTACA	59.209	21	234	2520	2753	CACCACTGACTGTTTTGCTTC	58.411	21	TCGGTATCACCTGCACTTACA	59.209	21	236	2518	2753
F01_transcript_276	3	p2	(TG)6	12	4073	4084	CTTGAAGGCTAGCCCATTTG	59.839	20	CATGGTTATAATACATTTATTGTCCAG	57.25	27	263	3861	4123	TGAACTCTTGAGCTGGGTGA	59.545	20	CATGGTTATAATACATTTATTGTCCAG	57.25	27	177	3947	4123	GCTTGAAGGCTAGCCCATTT	60.711	20	CATGGTTATAATACATTTATTGTCCAG	57.25	27	264	3860	4123
F01_transcript_277	1	p2	(AG)7	14	635	648	AGGATCGCAACTACCACACC	59.997	20	ACCACAGGCATCAAATGTCA	59.967	20	178	561	738	GATCGCAACTACCACACCCT	59.997	20	ACCACAGGCATCAAATGTCA	59.967	20	176	563	738	CAAATCCAAGGATCGCAACT	60.074	20	ACCACAGGCATCAAATGTCA	59.967	20	186	553	738
F01_transcript_277	2	p1	(T)21	21	1195	1215	CATCATGCCTGTGGCAATAC	59.955	20	ACACAGGTGGACACAAACCA	59.89	20	238	1015	1252	CATCATGCCTGTGGCAATAC	59.955	20	AACACCACAACACAGGTGGA	59.89	20	247	1015	1261	CATCATGCCTGTGGCAATAC	59.955	20	GAACACCACAACACAGGTGG	59.89	20	248	1015	1262
F01_transcript_277	3	p1	(T)21	21	2205	2225	TCCCAGTTCTCAAGAGCCAT	59.803	20	TGCACTTTTCTAGGGCACATT	59.761	21	279	2005	2283	CTCCCAGTTCTCAAGAGCCA	60.523	20	TGCACTTTTCTAGGGCACATT	59.761	21	280	2004	2283	TCCCAGTTCTCAAGAGCCAT	59.803	20	ATGCACTTTTCTAGGGCACA	58.379	20	280	2005	2284
F01_transcript_277	4	p1	(T)19	19	2527	2545	TGCATTTGTTTGGCTAGTGC	59.879	20	ACACTGGGATGTCAGGGAAG	59.962	20	264	2476	2739	TGCATTTGTTTGGCTAGTGC	59.879	20	TGAACATTTCGACACTGGGA	60.088	20	275	2476	2750	TGCGCTGGTACGTGTATAGG	59.776	20	ACACTGGGATGTCAGGGAAG	59.962	20	247	2493	2739
F01_transcript_277	5	p1	(T)11	11	3855	3865	CATCTTGCTTGTGCCAACAT	59.722	20	CGAATGCAGATCTGAAACGA	59.948	20	280	3806	4085	TTCAAAGGGATTTTGAGCGT	59.685	20	CTGGACACAGACGCAACAGT	59.94	20	255	3723	3977	TCAAAGGGATTTTGAGCGTT	59.685	20	CTGGACACAGACGCAACAGT	59.94	20	254	3724	3977
F01_transcript_282	1	p1	(T)10	10	910	919	AACTTTCCACTCAACTGCGG	60.291	20	GACTGATCATATCCGGGGTG	60.158	20	266	789	1054	AACTTTCCACTCAACTGCGG	60.291	20	ACTGATCATATCCGGGGTGA	60.158	20	265	789	1053	AACTTTCCACTCAACTGCGG	60.291	20	GGTCACCTTTAAAACGACGC	59.615	20	245	789	1033
F01_transcript_282	2	p1	(A)12	12	3203	3214	AATGTTTGCAATGGGGAAAA	60.167	20	TACAGAGCAACTGTGGCAGG	60.049	20	217	3118	3334	AAATGTTTGCAATGGGGAAA	60.167	20	TACAGAGCAACTGTGGCAGG	60.049	20	218	3117	3334	AATGTTTGCAATGGGGAAAA	60.167	20	TGGCAGGTTTTATTTCCCTG	59.931	20	204	3118	3321
F01_transcript_283	1	c	(T)13g(T)12	26	3286	3311	TGCAGGACTGATCACCATCT	59.212	20	CTGCAAATGCGAATGGACTA	59.833	20	219	3159	3377	CTGCAGGACTGATCACCATC	59.212	20	CTGCAAATGCGAATGGACTA	59.833	20	220	3158	3377	TCAAAGGGAGGAAGTGGAAC	59.112	20	CTGCAAATGCGAATGGACTA	59.833	20	178	3200	3377
F01_transcript_283	2	p1	(T)10	10	3774	3783	ACAGTGCCCCATGAAGAAAC	59.973	20	CAGCATAAATGTTTGGCACG	60.133	20	143	3737	3879	GTGCCCCATGAAGAAACTGT	59.973	20	CAGCATAAATGTTTGGCACG	60.133	20	140	3740	3879	ATGCTAATTGACAGTGCCCC	59.962	20	CAGCATAAATGTTTGGCACG	60.133	20	153	3727	3879
F01_transcript_283	3	p1	(T)13	13	3944	3956	TTTTCGCTCTGCACAGTGTC	60.183	20	TATGTTAGCGCCATCAGCAG	59.999	20	247	3779	4025	TTTCGCTCTGCACAGTGTCT	59.776	20	TATGTTAGCGCCATCAGCAG	59.999	20	246	3780	4025	CTCTGCACAGTGTCTGGCTC	59.764	20	TATGTTAGCGCCATCAGCAG	59.999	20	241	3785	4025
F01_transcript_284	1	p1	(T)11	11	3806	3816	--
F01_transcript_285	1	p1	(G)13	13	3868	3880	TAGTGAAGCGTTTGCCATTG	59.872	20	CAGGCTCTGCTCTGAGGTCT	59.883	20	267	3771	4037	TAGTGAAGCGTTTGCCATTG	59.872	20	AGTCAGGCTCTGCTCTGAGG	59.883	20	270	3771	4040	CCTTCAGTACTTTGGGCCTG	59.728	20	CAGGCTCTGCTCTGAGGTCT	59.883	20	207	3831	4037
F01_transcript_286	1	p3	(GAT)5	15	1408	1422	CAAATGGCATTGATGACTCG	60.073	20	GAGATGCCTGATGATGCAGA	59.907	20	216	1297	1512	GTGTCAGCATCGTCAAATGG	60.12	20	GAGATGCCTGATGATGCAGA	59.907	20	229	1284	1512	CAGAAACAGTTCGTCCCACA	59.72	20	CTGGATAAGAGGAGGAGGGG	60.023	20	244	1340	1583
F01_transcript_286	2	p1	(T)17	17	2704	2720	CTAGCCACGACATGCTTGAA	60.011	20	ACCCTCAGTGCTGTTTTTGC	60.299	20	258	2545	2802	CTAGCCACGACATGCTTGAA	60.011	20	TGCAAACCTCACCTCACCTT	60.69	20	241	2545	2785	CTAGCCACGACATGCTTGAA	60.011	20	TTGCAAACCTCACCTCACCT	60.69	20	242	2545	2786
F01_transcript_286	3	p1	(A)19	19	3510	3528	CCACATCCTCTGGCTTCATT	60.073	20	GACTGTGCACTGGCTGTCAT	59.905	20	165	3444	3608	CCACATCCTCTGGCTTCATT	60.073	20	AACGTTCATCCAGGTCCATC	59.786	20	122	3444	3565	CCACATCCTCTGGCTTCATT	60.073	20	TGTGCTAACGTTCATCCAGG	59.716	20	128	3444	3571
F01_transcript_287	1	p1	(T)16	16	4047	4062	AACCCCATATTTTGTGTGGC	59.551	20	TGCCTTTTGAACAATTCTATGC	59.257	22	119	4004	4122	ACCCCATATTTTGTGTGGCT	59.174	20	TGCCTTTTGAACAATTCTATGC	59.257	22	118	4005	4122	CCCCATATTTTGTGTGGCTG	61.137	20	TGCCTTTTGAACAATTCTATGC	59.257	22	117	4006	4122
F01_transcript_292	1	p1	(T)10	10	3376	3385	ACCCAAACACACCAAAAAGG	59.728	20	CAGGTCAACCTTCCCAAAAA	59.942	20	234	3340	3573	ACCCAAACACACCAAAAAGG	59.728	20	GGTCAACCTTCCCAAAAACA	59.807	20	232	3340	3571	ACCCAAACACACCAAAAAGG	59.728	20	TCGCCTGCAATTAGTTAGCC	60.364	20	270	3340	3609
F01_transcript_295	1	p2	(CA)8	16	2833	2848	ACTACGCCATGACCCTCAAC	59.997	20	CATGATGTCTTTCTTCGGCA	59.799	20	256	2706	2961	ACTACGCCATGACCCTCAAC	59.997	20	AGACATGATCGAGTCCCAGC	60.231	20	224	2706	2929	GGACAAAGATCTGCTCTCCG	59.95	20	CATGATGTCTTTCTTCGGCA	59.799	20	161	2801	2961
F01_transcript_297	1	p2	(TC)10	20	2131	2150	ATTCATGGGACATCATGCCT	60.166	20	AGGAAACACATCCATCCTGC	59.934	20	259	2042	2300	ATTCATGGGACATCATGCCT	60.166	20	TGAACAGTCTGTCCGTCAGG	59.864	20	276	2042	2317	TGCCTTTATTGCACCACAGA	60.257	20	AGGAAACACATCCATCCTGC	59.934	20	244	2057	2300
F01_transcript_298	1	p1	(T)21	21	79	99	GCCAGTTCACACAGCAACAG	60.51	20	ATAATCCACCTTGCAGGACG	59.955	20	131	13	143	CCAGTTCACACAGCAACAGC	60.51	20	ATAATCCACCTTGCAGGACG	59.955	20	130	14	143	CCAGTTCACACAGCAACAGC	60.51	20	AATACCGAACCCCCTTGTTC	60.053	20	154	14	167
F01_transcript_299	1	p3	(CCT)7	21	1151	1171	CCCACCATTACTTGGCAATC	60.192	20	GCTCCTTCATGAACTCCTCG	59.95	20	254	1055	1308	ATGACTTCCTGCGAATCCTG	60.218	20	GCTCCTTCATGAACTCCTCG	59.95	20	228	1081	1308	CCTGATGACTTCCTGCGAAT	60.218	20	GCTCCTTCATGAACTCCTCG	59.95	20	232	1077	1308
F01_transcript_299	2	p1	(T)10	10	3902	3911	TGGGAGAGATAGAGGCGAAA	59.91	20	TGATCCGGAACAATCACATTT	60.185	21	273	3755	4027	TGGGAGAGATAGAGGCGAAA	59.91	20	TGATCCGGAACAATCACATT	58.772	20	273	3755	4027	TGGGAGAGATAGAGGCGAAA	59.91	20	GTGATCCGGAACAATCACATT	59.667	21	274	3755	4028
F01_transcript_300	1	p1	(A)10	10	2450	2459	TGGCAAACACAATGTTCGTT	60.011	20	CATACTCACGATGGCCCTTT	59.955	20	227	2273	2499	TTGGCAAACACAATGTTCGT	60.011	20	CATACTCACGATGGCCCTTT	59.955	20	228	2272	2499	GCAAACACAATGTTCGTTCG	60.157	20	CATACTCACGATGGCCCTTT	59.955	20	225	2275	2499
F01_transcript_300	2	p1	(T)10	10	3176	3185	TTTGCATAACAGACCACACTGTC	60.088	23	GCAAAGCAATTACAGCCACA	59.879	20	213	3081	3293	TGCATAACAGACCACACTGTCTT	59.717	23	GCAAAGCAATTACAGCCACA	59.879	20	211	3083	3293	TTGCATAACAGACCACACTGTCT	59.717	23	GCAAAGCAATTACAGCCACA	59.879	20	212	3082	3293
F01_transcript_303	1	p1	(A)10	10	353	362	GCGTCTGTTAGCCTTTTTGG	59.883	20	CGACGCTGAATACCACTGAA	59.864	20	253	271	523	TCATCAGTGCACGGCTAATC	59.83	20	AGATCTCCTCTCAGCTCCCC	59.913	20	271	293	563	TCATCAGTGCACGGCTAATC	59.83	20	CGACGCTGAATACCACTGAA	59.864	20	231	293	523
F01_transcript_303	2	c	(T)10ctttttc(T)14	31	3468	3498	CATTGCAAAACACAGGATGG	59.964	20	TGGATGGAAAAACCAAAGGA	60.28	20	273	3382	3654	CCAAGAGAGAATGGAGCAGC	60.096	20	TGGATGGAAAAACCAAAGGA	60.28	20	250	3405	3654	CATTGCAAAACACAGGATGG	59.964	20	CTGGATGGAAAAACCAAAGG	59.401	20	274	3382	3655
F01_transcript_311	1	p1	(T)19	19	3608	3626	GACTGATGGTTTGGGAGGAA	59.903	20	CCAGTGTTCCTTGGTGGAGT	60.002	20	237	3537	3773	GACTGATGGTTTGGGAGGAA	59.903	20	GGAGTTTTGGGCCATGTCTA	59.933	20	222	3537	3758	GACTGATGGTTTGGGAGGAA	59.903	20	CCTTTTCCTGTCTGGTCCAA	60.081	20	198	3537	3734
F01_transcript_313	1	p1	(A)11	11	3149	3159	TGTAGAGCGGATGACAATGC	59.83	20	ACAGAAACCAAAATGGCAGC	60.118	20	253	3113	3365	TGTAGAGCGGATGACAATGC	59.83	20	TCATGCCTCATCTTTTGCAC	59.805	20	223	3113	3335	TAGAGCGGATGACAATGCAA	60.366	20	ACAGAAACCAAAATGGCAGC	60.118	20	251	3115	3365
F01_transcript_319	1	p1	(T)14	14	2980	2993	TGCTTTTGAAAGCGACATTG	59.992	20	TGGTGACATTTCCACACTGAA	59.992	21	186	2855	3040	CTTGCGCATTTTTGTAAGCC	60.749	20	GCTTTACTGCCCAGACCTGA	60.397	20	278	2956	3233	AAACGCAGGTGAAGTTTTGC	60.292	20	TGGTGACATTTCCACACTGAA	59.992	21	277	2764	3040
F01_transcript_321	1	p2	(GT)8	16	3730	3745	ACCTAATCACTGTGGACGGG	59.844	20	ACTTAAAGGGGCGTTTCGTT	60.001	20	195	3700	3894	ACCTAATCACTGTGGACGGG	59.844	20	GCCGTCATTTGGTTTTCAGT	59.978	20	223	3700	3922	ACCTAATCACTGTGGACGGG	59.844	20	TCGTGAACAGCACCAGAGAC	60.03	20	176	3700	3875
F01_transcript_322	1	c	(T)10gcattgtgccattattttcatgacaattaagca(C)13	56	2404	2459	GGGTCACATTTCACTCCAAAA	59.822	21	CATTGCGGTAATGAAAACACTT	59.055	22	274	2330	2603	CGTGTCTGGGTCACATTTCA	60.57	20	TTGCGGTAATGAAAACACTTT	57.385	21	279	2323	2601	GGGTCACATTTCACTCCAAAA	59.822	21	ACATTGCGGTAATGAAAACACTT	59.826	23	275	2330	2604
F01_transcript_322	2	p1	(C)11	11	2659	2669	GCATTGCGCCATTATTTTCT	60.068	20	GGGGGAGTGCTTAATTGTCA	59.933	20	252	2625	2876	GCATTGCGCCATTATTTTCT	60.068	20	AATGAGAATTTCGGAAGGGG	60.258	20	268	2625	2892	TTGCGCCATTATTTTCTTGA	59.286	20	GGGGGAGTGCTTAATTGTCA	59.933	20	249	2628	2876
F01_transcript_322	3	p1	(A)12	12	3205	3216	TGGGAGGTGAAGGTGTGTAA	58.98	20	CAGCCAATTCTCCATGTGTG	60.112	20	152	3158	3309	TGAGTATGGGAGGTGAAGGTG	59.974	21	CAGCCAATTCTCCATGTGTG	60.112	20	158	3152	3309	GGGAATTGCAAAATGTCTTGA	59.93	21	CAGCCAATTCTCCATGTGTG	60.112	20	201	3109	3309
F01_transcript_322	4	c	(T)13ccttatcattttgtgtttttgcgttcatg(T)15	57	3504	3560	AATTGTGTTTTGCTCCCCAG	59.971	20	AGCAAGACCCTTCGTTCTCA	59.989	20	174	3458	3631	AATTGTGTTTTGCTCCCCAG	59.971	20	CAGCAAGACCCTTCGTTCTC	59.989	20	175	3458	3632	AATTGTGTTTTGCTCCCCAG	59.971	20	GCAAGACCCTTCGTTCTCAG	59.989	20	173	3458	3630
F01_transcript_325	1	c	(A)10taatgtattaattatatttatttattttttatt(TG)9	61	1472	1532	GTGGCATTAGCGGATTCATT	59.929	20	CATCCTGACTGGCTCAACAA	59.831	20	246	1357	1602	ACTGTGGCATTAGCGGATTC	60.103	20	CATCCTGACTGGCTCAACAA	59.831	20	249	1354	1602	AACTGTGGCATTAGCGGATT	59.597	20	CATCCTGACTGGCTCAACAA	59.831	20	250	1353	1602
F01_transcript_326	1	p1	(T)12	12	3557	3568	CATTTTAGGGGAGGTGATGC	59.387	20	TCAGCAGCCAGTTGACAAAC	60.032	20	114	3523	3636	CATTTTAGGGGAGGTGATGC	59.387	20	CTCAGCAGCCAGTTGACAAA	60.175	20	115	3523	3637	AGGGGAGGTGATGCTAGATG	59.116	20	TCAGCAGCCAGTTGACAAAC	60.032	20	108	3529	3636
F01_transcript_328	1	p1	(T)13	13	3169	3181	CACAAAGCCTGTGGATGATTT	59.985	21	GTGAAGCAGAAACGCTCCTC	60.142	20	155	3129	3283	CACAAAGCCTGTGGATGATTT	59.985	21	GGTCTCGGTGAAGCAGAAAC	59.851	20	162	3129	3290	CACAAAGCCTGTGGATGATTT	59.985	21	GTCTTTGGTCTCGGTGAAGC	59.851	20	168	3129	3296
F01_transcript_331	1	p1	(T)14	14	3575	3588	GGCAGAAAAGCACAGTGACA	60.032	20	GCATGCAAATGCGTGAAG	59.948	18	251	3418	3668	GTGGCAGAAAAGCACAGTGA	60.032	20	GCATGCAAATGCGTGAAG	59.948	18	253	3416	3668	TGGCAGAAAAGCACAGTGAC	60.032	20	GCATGCAAATGCGTGAAG	59.948	18	252	3417	3668
F01_transcript_332	1	p3	(TTA)9	27	277	303	CTGCGTCTTCCTTATGACCA	58.874	20	CTGCAAATCGCTGTCCAATA	59.833	20	248	175	422	TGCGTCTTCCTTATGACCATT	59.583	21	CTGCAAATCGCTGTCCAATA	59.833	20	247	176	422	TTCTGCGTCTTCCTTATGACC	59.326	21	CTGCAAATCGCTGTCCAATA	59.833	20	250	173	422
F01_transcript_342	1	p2	(CA)9	18	2	19	--
F01_transcript_342	2	c	(GT)8atgtatgtg(TA)12ca(GT)7(AT)9	83	2631	2713	--
F01_transcript_342	3	p2	(CA)6	12	2847	2858	TTTTGGATGTGATTAATCGTGA	58.018	22	TGGACTTGTTAATTTTTCCCAAA	59.75	23	239	2801	3039	TTTTGGATGTGATTAATCGTGA	58.018	22	TTGGACTTGTTAATTTTTCCCAA	59.75	23	240	2801	3040	TTTTGGATGTGATTAATCGTGA	58.018	22	TTGGACTTGTTAATTTTTCCCA	58.518	22	240	2801	3040
F01_transcript_343	1	p1	(A)13	13	2359	2371	GGATTTGTCGGATGAGCTGT	60.081	20	AGCTTCCCATATGATCCGTG	59.917	20	147	2277	2423	GGATTTGTCGGATGAGCTGT	60.081	20	CAGCTTCCCATATGATCCGT	59.917	20	148	2277	2424	CAGTCAGGAAATGGACGGAT	59.927	20	TGAACGGACAAATGGCTACA	60.111	20	140	2261	2400
F01_transcript_343	2	p1	(T)12	12	3364	3375	CATATCCATGTGTTCGCAGG	59.948	20	AATCTGCCCTGCTTGAAAGA	59.955	20	272	3196	3467	TTTTGGTTTGGTTCCTTTCG	59.947	20	AATCTGCCCTGCTTGAAAGA	59.955	20	187	3281	3467	CATATCCATGTGTTCGCAGG	59.948	20	GCCCTGCTTGAAAGACAAAC	59.859	20	267	3196	3462
F01_transcript_343	3	p1	(A)10	10	3801	3810	GAGCTTGTGGGTTTGGTTGT	60.012	20	GGGGACTGACAGGGAAAGTT	60.349	20	217	3620	3836	GAGCTTGTGGGTTTGGTTGT	60.012	20	TAACATTTACAGGGGTGGGG	59.541	20	235	3620	3854	GCTTGTGGGTTTGGTTGTTT	59.875	20	GGGGACTGACAGGGAAAGTT	60.349	20	215	3622	3836
F01_transcript_344	1	p1	(T)10	10	1610	1619	ATCACCAGGCAGAAGCAATC	60.226	20	CGGCTTTCTGGACAGATCAT	60.218	20	275	1475	1749	AATCACCAGGCAGAAGCAAT	59.7	20	CGGCTTTCTGGACAGATCAT	60.218	20	276	1474	1749	ATCACCAGGCAGAAGCAATC	60.226	20	ATCACCCAGCGATGATGAAT	60.312	20	224	1475	1698
F01_transcript_344	2	p1	(T)10	10	1911	1920	ATGATCTGTCCAGAAAGCCG	60.218	20	AATCCACAGGCCTGCATTAC	59.962	20	255	1730	1984	ATGATCTGTCCAGAAAGCCG	60.218	20	GAGCAGAGCTCCCATCAATC	59.917	20	271	1730	2000	ATGATCTGTCCAGAAAGCCG	60.218	20	CACAGGCCTGCATTACAAAA	59.729	20	251	1730	1980
F01_transcript_344	3	p1	(T)14	14	2927	2940	GCACACCCAGCAAGATTAGG	60.657	20	TGGATTTTTGTCAAACCAACA	58.903	21	257	2758	3014	GCACACCCAGCAAGATTAGG	60.657	20	GACCCCTCACAGATTAAAGTGG	59.864	22	276	2758	3033	GCACACCCAGCAAGATTAGG	60.657	20	TGGATTTTTGTCAAACCAACAA	60.236	22	257	2758	3014
F01_transcript_345	1	p2	(TG)7	14	1831	1844	AGGGTGATGTTCTCACTGGG	59.962	20	CAAGCTGATGCACGGTAAAA	59.872	20	226	1739	1964	GTGATGTTCTCACTGGGGCT	60.12	20	CAAGCTGATGCACGGTAAAA	59.872	20	223	1742	1964	AGGGTGATGTTCTCACTGGG	59.962	20	ATCGCTGTAGGCCACTTTTG	60.27	20	190	1739	1928
F01_transcript_346	1	p3	(TTG)5	15	2753	2767	AGGGAAGCAGCTCCAAAAAT	60.208	20	TTCTGCATGTGTGAATGTGG	59.085	20	111	2708	2818	AGGGAAGCAGCTCCAAAAAT	60.208	20	TTCTGCATGTGTGAATGTGGT	60.024	21	111	2708	2818	AGGGAAGCAGCTCCAAAAAT	60.208	20	TGCATGTGTGAATGTGGTTTT	59.879	21	108	2708	2815
F01_transcript_346	2	p1	(A)14	14	3274	3287	GAGCCATCTCTGTGTGACGA	59.988	20	AGGTGAATCCTCAGGCCTCT	60.216	20	249	3225	3473	GACGAGGGGAATGTTTGAGA	60.05	20	AGGTGAATCCTCAGGCCTCT	60.216	20	234	3240	3473	GAGCCATCTCTGTGTGACGA	59.988	20	GTGCATGCAGCCTAACAATG	60.288	20	204	3225	3428
F01_transcript_347	1	p1	(A)10	10	2232	2241	AGCCAAAGCTGCCTGTAAAA	60.018	20	TTGGAAAGGAAACACTTCCG	60.081	20	222	2052	2273	AAGCCAAAGCTGCCTGTAAA	60.018	20	TTGGAAAGGAAACACTTCCG	60.081	20	223	2051	2273	AAAGCCAAAGCTGCCTGTAA	60.018	20	TTGGAAAGGAAACACTTCCG	60.081	20	224	2050	2273
F01_transcript_347	2	p1	(T)19	19	2856	2874	AATCCAAAAATCCTTTGGGG	59.992	20	GGCCCAAATGAACTAACATCA	59.815	21	208	2704	2911	TCCAAAAATCCTTTGGGGAT	60.482	20	GGCCCAAATGAACTAACATCA	59.815	21	206	2706	2911	AATCCAAAAATCCTTTGGGG	59.992	20	CGGGTGGTTTAACCCAATGT	61.75	20	246	2704	2949
F01_transcript_349	1	p1	(T)17	17	3880	3896	CTTGGCCAGAATCCTTTCAG	59.807	20	GAAAAAGGTGCATTTTATTTGAA	57.483	23	146	3805	3950	GTATAATGCATCGGCTTGGG	60.31	20	GAAAAAGGTGCATTTTATTTGAA	57.483	23	224	3727	3950	TATAATGCATCGGCTTGGGT	60.31	20	GAAAAAGGTGCATTTTATTTGAA	57.483	23	223	3728	3950
F01_transcript_351	1	c	(T)18ccctattttttttaagaccaaactgtgatgttgactctacaatcgaggttacatcttatcttggattaaaaaaacactgtcagtggcaaca(T)12	121	2157	2277	TGGACTGTGTGTAGTCAAGCG	59.954	21	GGATATTTGGGAAAGGTCATCA	60.02	22	268	2095	2362	TGGACTGTGTGTAGTCAAGCG	59.954	21	TGGATATTTGGGAAAGGTCATC	60.02	22	269	2095	2363	TGGACTGTGTGTAGTCAAGCG	59.954	21	TGGATATTTGGGAAAGGTCA	57.86	20	269	2095	2363
F01_transcript_351	2	p1	(T)13	13	3505	3517	ATGCAGAACCGAATGTTTGA	59.127	20	TGAATCTTCCCCTCCATTTG	59.864	20	166	3458	3623	TGCAGAACCGAATGTTTGAT	59.127	20	TGAATCTTCCCCTCCATTTG	59.864	20	165	3459	3623	TGCAGAACCGAATGTTTGAT	59.127	20	TTGGCTGAAATGTTGCTGTC	59.847	20	148	3459	3606
F01_transcript_356	1	p1	(A)10	10	3433	3442	GGGGTTAAATCAAGTTAAGGGG	59.95	22	AAACAAGAAACATATCTGCCAACA	59.939	24	213	3294	3506	GGGGTTAAATCAAGTTAAGGGG	59.95	22	AAACAAGAAACATATCTGCCAACA	59.939	24	255	3252	3506	GGGGTTAAATCAAGTTAAGGGG	59.95	22	AAACAAGAAACATATCTGCCAACA	59.939	24	273	3234	3506
F01_transcript_357	1	p1	(C)10	10	98	107	GCTCTGTGTGTGTGCCTGTT	59.948	20	AGAGAGGGCTAAAGCAAGGG	59.976	20	163	70	232	TCACAAAGCTCATTATGCCG	59.833	20	AGAGAGGGCTAAAGCAAGGG	59.976	20	190	43	232	GCTCTGTGTGTGTGCCTGTT	59.948	20	GTTCAAGGGGAAATGGAGGT	60.169	20	183	70	252
F01_transcript_367	1	p1	(T)12	12	3611	3622	TGTGCTTAAAGTTGCGCTGA	60.719	20	TTTGATTTTGTTGTGCCTCG	59.706	20	113	3576	3688	GTGCTTAAAGTTGCGCTGAA	59.254	20	TTTGATTTTGTTGTGCCTCG	59.706	20	112	3577	3688	ATGTGCTTAAAGTTGCGCTG	59.136	20	TTTGATTTTGTTGTGCCTCG	59.706	20	114	3575	3688
F01_transcript_371	1	p1	(A)11	11	2206	2216	TTTGAAAAAGTAGCCCGTGG	60.103	20	TTCAAGGCATTTTTCATCCA	59.087	20	263	2003	2265	TTTGAAAAAGTAGCCCGTGG	60.103	20	TCAAGGCATTTTTCATCCAA	59.087	20	262	2003	2264	TAGCCCGTGGAGTTTAGTGG	60.125	20	TTCAAGGCATTTTTCATCCA	59.087	20	253	2013	2265
F01_transcript_376	1	p3	(TCC)7	21	388	408	AAGTGAGATTCATGGCCACC	59.934	20	CCCAAAGAGCTCATCCAGAG	59.943	20	257	344	600	AAGTGAGATTCATGGCCACC	59.934	20	TTGAGGTCGATGGAGAGGTC	60.199	20	235	344	578	AAGTGAGATTCATGGCCACC	59.934	20	GAGGTCGATGGAGAGGTCAC	59.644	20	233	344	576
F01_transcript_379	1	p2	(AC)6	12	3025	3036	GTATGTGGACGTGTTGTCCG	59.88	20	TCAAACACCCTAAACCCAGC	59.971	20	126	2977	3102	CCGGCACTCTGTCCTTCTAC	59.867	20	TCAAACACCCTAAACCCAGC	59.971	20	109	2994	3102	TACTGCCTGGCATGACAAAA	60.257	20	TCAAACACCCTAAACCCAGC	59.971	20	192	2911	3102
F01_transcript_379	2	p1	(T)21	21	3814	3834	TGCGTTTGTTCAGTTCTTGG	59.881	20	CTGGTTGAAACAGTTGGTTTATT	57.314	23	154	3739	3892	ACCCTGCGTTTGTTCAGTTC	60.156	20	CTGGTTGAAACAGTTGGTTTATT	57.314	23	158	3735	3892	CCCTGCGTTTGTTCAGTTCT	60.291	20	CTGGTTGAAACAGTTGGTTTATT	57.314	23	157	3736	3892
F01_transcript_380	1	c	(T)10gtaagaggtttcttggcacatttctttcaatcatgaccagtgttgggtgtaacgcattacaagtaacgcaagttacataatcaga(T)13	108	3453	3560	TCCAAACAGATAATAAACACCACG	60.16	24	CCAAAAGTGAATAAGACTCGGG	59.994	22	277	3357	3633	TCCAAACAGATAATAAACACCACG	60.16	24	AGTGAATAAGACTCGGGCTGA	58.947	21	272	3357	3628	TCCAAACAGATAATAAACACCACG	60.16	24	GTGAATAAGACTCGGGCTGA	57.893	20	271	3357	3627
F01_transcript_382	1	p1	(A)15	15	2574	2588	CCTCTACCGCCCTGTAATCA	60.088	20	ATGATGATGCAGCGATGATG	60.629	20	168	2465	2632	CCTCTACCGCCCTGTAATCA	60.088	20	GATGATGCAGCGATGATGAA	60.757	20	166	2465	2630	CCCCAAACTACAAATGGCAC	60.227	20	ATGATGATGCAGCGATGATG	60.629	20	137	2496	2632
F01_transcript_383	1	p1	(T)17	17	3061	3077	CCTCCCCTGTCCTCTTTTCT	59.671	20	ACTGTCATGTCTGTGAGCCG	59.897	20	246	2873	3118	CCCCTGTCCTCTTTTCTCCT	59.671	20	ACTGTCATGTCTGTGAGCCG	59.897	20	243	2876	3118	CCCCTGTCCTCTTTTCTCCT	59.671	20	ATGTCTGTGAGCCGGAAGAC	60.269	20	237	2876	3112
F01_transcript_392	1	p1	(T)14	14	3053	3066	CAGCATGCACTGGAGTTTTG	60.449	20	GCACAGGCACTGGAAAGATA	58.877	20	280	2946	3225	CATGCACTGGAGTTTTGGAG	59.288	20	GCACAGGCACTGGAAAGATA	58.877	20	277	2949	3225	CATGCACTGGAGTTTTGGAG	59.288	20	ACTGCACAGGCACTGGAAAG	61.45	20	280	2949	3228
F01_transcript_394	1	p1	(T)14	14	3229	3242	CTTTTGTGGCACTTCTGCAA	60.027	20	TACTGTGTCCCAAAAAGGGC	59.971	20	182	3176	3357	CCATCATGTGCCTTTGTGTC	59.967	20	TACTGTGTCCCAAAAAGGGC	59.971	20	201	3157	3357	CTTTTGTGGCACTTCTGCAA	60.027	20	GCAAGTCACAATGTGGGAGA	59.682	20	164	3176	3339
F01_transcript_394	2	p1	(T)10	10	3713	3722	TTGTTTTTGTTTCCCCAAAGA	59.456	21	ACATTCTCAAACACTCAAAGTCAC	57.456	24	182	3642	3823	TCTTGTTTTTGTTTCCCCAAA	59.456	21	ACATTCTCAAACACTCAAAGTCAC	57.456	24	184	3640	3823	TCTTGTTTTTGTTTCCCCAA	58.094	20	ACATTCTCAAACACTCAAAGTCAC	57.456	24	184	3640	3823
F01_transcript_395	1	p1	(T)17	17	3005	3021	CCTCCCCTGTCCTCTTTTCT	59.671	20	ACTGTCATGTCTGTGAGCCG	59.897	20	246	2817	3062	CCCCTGTCCTCTTTTCTCCT	59.671	20	ACTGTCATGTCTGTGAGCCG	59.897	20	243	2820	3062	CCCCTGTCCTCTTTTCTCCT	59.671	20	ATGTCTGTGAGCCGGAAGAC	60.269	20	237	2820	3056
F01_transcript_396	1	p2	(AG)8	16	3	18	--
F01_transcript_396	2	p2	(TG)7	14	3252	3265	CCCTCAACACGCACACATAC	60.032	20	ATGTTACGCCCGAGTCATTC	59.962	20	262	3173	3434	ATCCCTTTCTCGTTCCCTGT	59.935	20	ATGTTACGCCCGAGTCATTC	59.962	20	233	3202	3434	CCCTCAACACGCACACATAC	60.032	20	TTCAGGTATGGTCCCAGAGG	59.92	20	221	3173	3393
F01_transcript_396	3	p2	(CA)15	30	3557	3586	GAATGACTCGGGCGTAACAT	59.962	20	GGACAGAATTGGCACTTGGT	59.973	20	248	3415	3662	GAATGACTCGGGCGTAACAT	59.962	20	TGGGTACATCAAGTGCCAAA	59.964	20	223	3415	3637	CCTCTGGGACCATACCTGAA	59.92	20	TGGGTACATCAAGTGCCAAA	59.964	20	264	3374	3637
F01_transcript_396	4	p2	(CA)6	12	3825	3836	CCAAGTGCCAATTCTGTCCT	60.111	20	GGCATAAGAGGCAGTGTTTGT	59.256	21	224	3644	3867	GGGGAGGTGAAAAAGCAGTT	60.476	20	CAAGGCATAAGAGGCAGTGTT	59.392	21	136	3735	3870	GGGGAGGTGAAAAAGCAGTT	60.476	20	AGGCATAAGAGGCAGTGTTTG	59.392	21	134	3735	3868
F01_transcript_397	1	p1	(T)11	11	2598	2608	AAACAACAGGGCAGGTTTTG	60.008	20	TGAGCTTGTGCTCTGATTGG	60.136	20	111	2560	2670	AGAAGTTGCCGAACCTTGAA	59.853	20	TGAGCTTGTGCTCTGATTGG	60.136	20	129	2542	2670	CTTGAAACAACAGGGCAGGT	60.149	20	TGAGCTTGTGCTCTGATTGG	60.136	20	115	2556	2670
F01_transcript_403	1	p1	(T)15	15	2860	2874	TGCTTTTGAAAGCGACATTG	59.992	20	TGGTGACATTTCCACACTGAA	59.992	21	187	2735	2921	CTTGCGCATTTTTGTAAGCC	60.749	20	GCTTTACTGCCCAGACCTGA	60.397	20	279	2836	3114	AAACGCAGGTGAAGTTTTGC	60.292	20	TGGTGACATTTCCACACTGAA	59.992	21	278	2644	2921
F01_transcript_405	1	p1	(T)12	12	1764	1775	CTCAGCCTTCCTTCATCGTC	59.95	20	GATGGACGGGCAAAATAAAA	59.773	20	277	1567	1843	GACTCAGCCTTCCTTCATCG	59.95	20	GATGGACGGGCAAAATAAAA	59.773	20	279	1565	1843	ACTCGTGGTGCGTTACAACA	60.222	20	CTAGATGCGATCAATTGCGA	59.937	20	251	1671	1921
F01_transcript_405	2	p2	(TA)6	12	2003	2014	CACACACACAAGCGCACATA	60.385	20	TGGCCTTCCATATTTGTTCA	58.965	20	209	1976	2184	GCAATTGATCGCATCTAGCA	59.944	20	CACGACTACATTACGCATCCA	59.623	21	148	1904	2051	TTTTATTTTGCCCGTCCATC	59.773	20	CACGACTACATTACGCATCCA	59.623	21	228	1824	2051
F01_transcript_408	1	p1	(T)15	15	3264	3278	TGACTCCAGTGAGAACACGC	60.03	20	CAGTTGACAGCATTTGTGGC	60.31	20	276	3066	3341	TGACTCCAGTGAGAACACGC	60.03	20	GTTGACAGCATTTGTGGCAT	59.577	20	274	3066	3339	CTCCAGTGAGAACACGCTCA	60.178	20	CAGTTGACAGCATTTGTGGC	60.31	20	273	3069	3341
F01_transcript_412	1	p3	(GAT)5	15	1352	1366	CGACGACGCTATGAAACAGA	60.011	20	TCTCCTCCGTCATCCAAATC	60.011	20	269	1306	1574	AGGAGCATCGTTCAAGGAGA	59.95	20	TCTCCTCCGTCATCCAAATC	60.011	20	151	1424	1574	AGGAGCATCGTTCAAGGAGA	59.95	20	GTAAGACGGGTGGATCAGGA	59.927	20	210	1424	1633
F01_transcript_412	2	c	(GAT)5gacgag(GAT)5	36	1469	1504	CGACGACGCTATGAAACAGA	60.011	20	TCTCCTCCGTCATCCAAATC	60.011	20	269	1306	1574	AGGAGCATCGTTCAAGGAGA	59.95	20	TCTCCTCCGTCATCCAAATC	60.011	20	151	1424	1574	AGGAGCATCGTTCAAGGAGA	59.95	20	GTAAGACGGGTGGATCAGGA	59.927	20	210	1424	1633
F01_transcript_412	3	p2	(CA)9	18	2876	2893	TTATCGGCTCTGGCTCTGTT	59.978	20	CGTTTTCTTCAGCCTCATCC	59.813	20	278	2722	2999	TTATCGGCTCTGGCTCTGTT	59.978	20	CCGTTTTCTTCAGCCTCATC	59.813	20	279	2722	3000	TTATCGGCTCTGGCTCTGTT	59.978	20	TCCGTTTTCTTCAGCCTCAT	59.813	20	280	2722	3001
F01_transcript_412	4	c	(T)11aatcagtgttcttttcgggg(T)12	43	3801	3843	--
F01_transcript_415	1	p2	(CT)14	28	2273	2300	TGTCCTCCAGGACTTCTGCT	59.986	20	GAGAGGGCAAATACGATGGA	60.036	20	229	2177	2405	GTCCTCCAGGACTTCTGCTG	59.986	20	GAGAGGGCAAATACGATGGA	60.036	20	228	2178	2405	CTGTCCTCCAGGACTTCTGC	59.986	20	GAGAGGGCAAATACGATGGA	60.036	20	230	2176	2405
F01_transcript_415	2	c	(TC)20(T)17	57	3236	3292	GAAGCGAACGCAAAAGTTTC	60.003	20	GCTGCCCGTGTCCTAATAAA	60.096	20	209	3174	3382	GAAGCGAACGCAAAAGTTTC	60.003	20	ATTTGAGCAGCTTCATCGCT	60.125	20	176	3174	3349	GAAGCGAACGCAAAAGTTTC	60.003	20	ACGGATTTGAGCAGCTTCAT	59.843	20	180	3174	3353
F01_transcript_419	1	p1	(T)10	10	1474	1483	GTTAGCTGGGGCACTCAGAC	59.874	20	ACTGAACAGGCGGCTATGAT	59.723	20	280	1300	1579	GGTTTCTGATCACAATGGGG	60.173	20	AGAATTGACTGAACAGGCGG	60.255	20	154	1433	1586	GGTTTCTGATCACAATGGGG	60.173	20	ACTGAACAGGCGGCTATGAT	59.723	20	147	1433	1579
F01_transcript_424	1	p1	(T)10	10	3666	3675	ACAGTGGAGTGGCAGTGATG	59.738	20	GTTTTGCGTGAGACAAAGCC	60.817	20	115	3623	3737	ACAGTGGAGTGGCAGTGATG	59.738	20	TTTTGCGTGAGACAAAGCCT	60.944	20	114	3623	3736	ACAGTGGAGTGGCAGTGATG	59.738	20	TTTTGCGTGAGACAAAGCC	59.98	19	114	3623	3736
F01_transcript_425	1	p3	(CCA)5	15	655	669	GTACCTTCTGCCTCCTTCCC	60.074	20	TGCTGATGAAAACTGGCTTG	59.988	20	204	627	830	GTACCTTCTGCCTCCTTCCC	60.074	20	ATGAAAACTGGCTTGGCAAC	60.118	20	199	627	825	GTACCTTCTGCCTCCTTCCC	60.074	20	GGTGCTGATGAAAACTGGCT	60.263	20	206	627	832
F01_transcript_425	2	p1	(T)11	11	2425	2435	CTTTCTGCTAGGGCCTGATG	59.971	20	TTTTAAAGGCATGCTGGGAG	60.202	20	249	2297	2545	CTTTCTGCTAGGGCCTGATG	59.971	20	CAAACGGCAGTGCAGTACAT	59.788	20	202	2297	2498	CTTTCTGCTAGGGCCTGATG	59.971	20	CTCTGCACAGAGTCAGCCAC	59.764	20	179	2297	2475
F01_transcript_432	1	p3	(CCT)5	15	2264	2278	CCTCCATCCAATGAAGAGGA	60.003	20	ACACTGACGATTCCACCACA	60.005	20	199	2161	2359	AAAAACCTCCACCTGGCTTT	59.976	20	ACACTGACGATTCCACCACA	60.005	20	159	2201	2359	CCTCCATCCAATGAAGAGGA	60.003	20	CCAATAGCAGGTGTCGGTCT	60.134	20	230	2161	2390
F01_transcript_432	2	p1	(T)23	23	3196	3218	TCGGAGCTGCAGTGATAATG	59.972	20	TGAAGGCATCCAACCTTACA	59.123	20	273	2969	3241	TCGGAGCTGCAGTGATAATG	59.972	20	CTGAAGGCATCCAACCTTACA	60.118	21	274	2969	3242	GATCAACCCTAAAACGTGCAA	59.989	21	AACTGAATGGCAGGAGCATT	59.7	20	237	3046	3282
F01_transcript_433	1	p1	(T)24	24	3046	3069	GGCCTTAATGACCTTTTCCC	59.777	20	CTCTCGCTTCCACAAACACA	60.025	20	178	3006	3183	GGCCTTAATGACCTTTTCCC	59.777	20	CACTCTCGCTTCCACAAACA	60.025	20	180	3006	3185	GGGCCTTAATGACCTTTTCC	59.777	20	CTCTCGCTTCCACAAACACA	60.025	20	179	3005	3183
F01_transcript_433	2	p1	(A)11	11	3423	3433	GAAATGTGATTTGCAGCACG	60.265	20	ATGTTGCGTGTGTGTGTGTG	60.122	20	226	3367	3592	CACGAAATGTGATTTGCAGC	60.265	20	ATGTTGCGTGTGTGTGTGTG	60.122	20	229	3364	3592	CGAAATGTGATTTGCAGCAC	60.265	20	ATGTTGCGTGTGTGTGTGTG	60.122	20	227	3366	3592
F01_transcript_433	3	c	(TC)7(AC)14	42	3545	3586	GAAATGTGATTTGCAGCACG	60.265	20	ATGTTGCGTGTGTGTGTGTG	60.122	20	226	3367	3592	CACGAAATGTGATTTGCAGC	60.265	20	ATGTTGCGTGTGTGTGTGTG	60.122	20	229	3364	3592	CGAAATGTGATTTGCAGCAC	60.265	20	ATGTTGCGTGTGTGTGTGTG	60.122	20	227	3366	3592
F01_transcript_436	1	p1	(A)11	11	2742	2752	AACTTTGGCATGGACATGAA	58.976	20	GCAACAAAATTTCTTTTGATGTTG	59.924	24	204	2577	2780	CTTTGGCATGGACATGAATC	58.926	20	GCAACAAAATTTCTTTTGATGTTG	59.924	24	202	2579	2780	AACTTTGGCATGGACATGAA	58.976	20	CAACAAAATTTCTTTTGATGTTGG	59.797	24	203	2577	2779
F01_transcript_436	2	p1	(A)12	12	2920	2931	TTCTCATCTGTACTTTTGCCTTTTT	59.742	25	TGCATACATTTCATTTTCAGAGG	59.133	23	164	2886	3049	TTTCTCATCTGTACTTTTGCCTTTT	59.742	25	TGCATACATTTCATTTTCAGAGG	59.133	23	165	2885	3049	TTTTTCTCATCTGTACTTTTGCCTT	59.742	25	TGCATACATTTCATTTTCAGAGG	59.133	23	167	2883	3049
F01_transcript_437	1	p2	(GA)8	16	208	223	CTGGAGGTTCTGCCTACTCG	60.005	20	CTGCTGTTCCCGTCTCTCTC	60.135	20	237	17	253	TGCTGGAGGTTCTGCCTACT	60.012	20	CTGCTGTTCCCGTCTCTCTC	60.135	20	239	15	253	CTGCTGGAGGTTCTGCCTAC	60.012	20	CTGCTGTTCCCGTCTCTCTC	60.135	20	240	14	253
F01_transcript_438	1	c	(A)12gagagaatgctaccattaccctttcattttcctgga(T)11aacacaagcctttttgttaattgataatgcagtctcttgtgtacaagtacacatttatttgaatgttttgtcaacttttgtttggtggtttga(C)13	165	1779	1943	AGAGAGGACCAGCACCACAT	59.713	20	AGGGAAAAAGCTGTGTCTGTAA	58.061	22	278	1713	1990	AGAGAGGACCAGCACCACAT	59.713	20	GGGAAAAAGCTGTGTCTGTAA	57.021	21	277	1713	1989	AGAGAGGACCAGCACCACAT	59.713	20	GGGAAAAAGCTGTGTCTGTAAT	57.433	22	277	1713	1989
F01_transcript_438	2	p1	(T)16	16	3167	3182	AAGGGAAACACAATTCTGGC	59.031	20	TCAAAAGTGTTAGGGGGTCG	59.964	20	254	3120	3373	AAGGGAAACACAATTCTGGC	59.031	20	TGTTAGGGGGTCGAAAACAC	59.83	20	247	3120	3366	AAGGGAAACACAATTCTGGC	59.031	20	GTGTTAGGGGGTCGAAAACA	59.83	20	248	3120	3367
F01_transcript_441	1	c	(TC)10atttattcttttctatactgatgggactttcagagccttggtactaataaggcatctaacatggcgtttcaaaatggtctgatcagagaaagacgtgg(T)17	135	1474	1608	CAAGGCTGGACTCTTTGACC	59.844	20	AATCCTGAACAGAGCCATGC	60.226	20	250	1418	1667	GCAAGGCTGGACTCTTTGAC	59.997	20	CAGAGCCATGCTCCAGTAAA	59.024	20	242	1417	1658	GAATGCTCGGAAATTTGCAT	60.045	20	CAGAGCCATGCTCCAGTAAA	59.024	20	277	1382	1658
F01_transcript_441	2	p1	(T)15	15	2357	2371	GGGGGAAAAGGTTGATGTTT	60.032	20	TGCTGAACATGAGAGGTCCA	60.402	20	221	2276	2496	TGAAGTGGGGGAATTATCCA	60.126	20	TGCTGAACATGAGAGGTCCA	60.402	20	279	2218	2496	TGGGGGAATTATCCATGAGT	59.055	20	TGCTGAACATGAGAGGTCCA	60.402	20	274	2223	2496
F01_transcript_441	3	p1	(T)15	15	3718	3732	GTCCGCATTGACCAAGATTT	59.939	20	CTGTACATGGTCAAAATTCTCTTG	57.88	24	243	3519	3761	CAAACGTGAACCTCGCAGTA	59.904	20	CTGTACATGGTCAAAATTCTCTTG	57.88	24	152	3610	3761	CAAACGTGAACCTCGCAGTA	59.904	20	TGTACATGGTCAAAATTCTCTTGT	57.741	24	151	3610	3760
F01_transcript_445	1	p2	(GT)10	20	2751	2770	GGACTGCAGAGTGCGTTGTA	60.056	20	CTTTTCCCTTCCCTTTCTGG	60.04	20	251	2717	2967	TCTGTTGGACTGCAGAGTGC	60.187	20	CTTTTCCCTTCCCTTTCTGG	60.04	20	257	2711	2967	TTCCCTTTCTGTTGGACTGC	60.232	20	CTTTTCCCTTCCCTTTCTGG	60.04	20	264	2704	2967
F01_transcript_450	1	p2	(GT)10	20	3306	3325	AAGTCATAATGCCCCTGTGC	59.962	20	TCACTGTGACCACATGCAGA	59.858	20	251	3196	3446	AAGTCATAATGCCCCTGTGC	59.962	20	GTGACCACATGCAGAGGTTG	60.162	20	246	3196	3441	GGTGAAGAAGAAACGCTTGC	60	20	ACTGTGACCGTGTGAGTTCG	59.782	20	276	3113	3388
F01_transcript_452	1	c	(GT)7a(AT)33	81	2321	2401	CACATTCGCCTCTTGTTTGA	59.84	20	GCGAGCTTAGAGCTTCCTCA	60	20	254	2294	2547	CACATTCGCCTCTTGTTTGA	59.84	20	ATACACATGCACGCACAACC	60.468	20	174	2294	2467	CACATTCGCCTCTTGTTTGA	59.84	20	TGAATACACATGCACGCACA	60.766	20	177	2294	2470
F01_transcript_452	2	p1	(A)10	10	2925	2934	GGTTTTTACATCGGCTGCAT	59.967	20	TCATGCAATTTCTACAGCGG	59.833	20	224	2745	2968	CGGAATCTGTTGTTGCATGA	60.665	20	TCATGCAATTTCTACAGCGG	59.833	20	157	2812	2968	TTGGTTTTTACATCGGCTGC	60.999	20	TCATGCAATTTCTACAGCGG	59.833	20	226	2743	2968
F01_transcript_452	3	p1	(T)11	11	3607	3617	CAATTGGCACTTGCTTCAGA	59.988	20	TCAAAAGGTGCAACCAACCT	60.529	20	247	3412	3658	TCAATTGGCACTTGCTTCAG	59.988	20	TCAAAAGGTGCAACCAACCT	60.529	20	248	3411	3658	TCAATTGGCACTTGCTTCAG	59.988	20	CAACCAACCTTGCCAAACAT	60.786	20	238	3411	3648
F01_transcript_454	1	c	(GT)6gcgtgtgtgtgcc(TG)6	37	3511	3547	GTTTCCTTGTGTTGCCGTTT	60.015	20	CACGTGCTAAAGACGATCCA	59.864	20	237	3369	3605	GTTTCCTTGTGTTGCCGTTT	60.015	20	GCACACAAATTCACCGTTCA	60.562	20	277	3369	3645	ATGGTAATTACGACGTGGCG	60.772	20	GCATCACTCGCTCAGAATCA	60.104	20	251	3469	3719
F01_transcript_458	1	p3	(TAA)5	15	88	102	TCCGTACAAAGACAGATGCG	59.864	20	TTGATTTCTGCGATCACTGC	59.955	20	166	1	166	GAACCGTCGTGTGTCAGATG	60.162	20	TTGATTTCTGCGATCACTGC	59.955	20	127	40	166	CGTCGTGTGTCAGATGTGTG	59.764	20	TTGATTTCTGCGATCACTGC	59.955	20	123	44	166
F01_transcript_458	2	p1	(T)16	16	3599	3614	TGTGAATCAGTGGGTTTGGA	59.935	20	TGGTCTTTATTGGTCGTCACA	59.036	21	143	3543	3685	TGTGAATCAGTGGGTTTGGA	59.935	20	CAATGGTCTTTATTGGTCGTCA	59.861	22	146	3543	3688	TGTGAATCAGTGGGTTTGGA	59.935	20	GGTCAATGGTCTTTATTGGTCG	60.593	22	149	3543	3691
F01_transcript_463	1	p1	(A)12	12	2060	2071	ACCACAGTACGGCCTTCATT	59.478	20	TGGCATACACACACGCACTA	59.771	20	131	2035	2165	AACCACAGTACGGCCTTCAT	59.478	20	TGGCATACACACACGCACTA	59.771	20	132	2034	2165	AAACCACAGTACGGCCTTCA	60.55	20	TGGCATACACACACGCACTA	59.771	20	133	2033	2165
F01_transcript_463	2	p1	(T)13	13	3607	3619	TTGCTCTCAATCCCATTGCT	60.744	20	GCTGGCCAACAAATAAAGGA	60.074	20	158	3552	3709	TGGGCATTTAGTTTTGCTTTG	60.116	21	GCTGGCCAACAAATAAAGGA	60.074	20	229	3481	3709	TTTGCTCTCAATCCCATTGC	61.121	20	GCTGGCCAACAAATAAAGGA	60.074	20	159	3551	3709
F01_transcript_465	1	c	(T)11a(ATT)6gtgtggaaattttatgtgc(T)17	66	3596	3661	GGGAAGCTGTTGGTTTGTGT	60.012	20	TTGCCAGTTTGCCATTGATA	60.073	20	262	3473	3734	GGGAAGCTGTTGGTTTGTGT	60.012	20	TGCCAGTTTGCCATTGATAA	60.073	20	261	3473	3733	CTGAGAAGGGAAGCTGTTGG	59.982	20	TTGCCAGTTTGCCATTGATA	60.073	20	269	3466	3734
F01_transcript_467	1	p1	(T)11	11	2936	2946	AATGGCTGCTGTAATGGACC	59.962	20	TTTCCTCAATTGTCATGCTTTG	60.11	22	248	2753	3000	AATGGCTGCTGTAATGGACC	59.962	20	TCCTCAATTGTCATGCTTTGTC	60.118	22	246	2753	2998	AATGGCTGCTGTAATGGACC	59.962	20	TGTCTTTCCTCAATTGTCATGC	60.118	22	252	2753	3004
F01_transcript_467	2	p1	(A)11	11	3229	3239	TGCATCTACGCATGTCCTTC	59.83	20	AGCAATCCAATGTGACAGCA	60.272	20	184	3202	3385	ATGGTGCATCTACGCATGTC	59.558	20	AGCAATCCAATGTGACAGCA	60.272	20	188	3198	3385	CTGCAGATCTGAAAAAGGGG	59.807	20	ATGGCAGCACGTTTTGTTTT	60.543	20	190	3074	3263
F01_transcript_471	1	p2	(TC)7	14	941	954	ACCCACAAGCCCTTCTTTTT	59.976	20	AGTGTGGAGAGGGGAGGAGT	60.112	20	129	864	992	AACCCACAAGCCCTTCTTTT	59.976	20	AGTGTGGAGAGGGGAGGAGT	60.112	20	130	863	992	TTCCCACTTAACCCACAAGC	59.971	20	AGTGTGGAGAGGGGAGGAGT	60.112	20	139	854	992
F01_transcript_471	2	p1	(A)10	10	1444	1453	GCGTTCTTTTCTCAACTCGC	60.14	20	TTGTCGCTTTATCGTGTTGC	59.879	20	230	1261	1490	CAGGAGAGAGAGGGAGAGCA	59.81	20	TTGTCGCTTTATCGTGTTGC	59.879	20	269	1222	1490	GTTTGAAAAGAGGGGGTGGT	60.204	20	TTGTCGCTTTATCGTGTTGC	59.879	20	179	1312	1490
F01_transcript_471	3	c	(TC)6actctctt(TC)16	52	2617	2668	CAAAACCCAGAGCTGAGAGC	60.134	20	GTGTGAAAAGTGTGCGGCTA	59.911	20	232	2496	2727	CAAAACCCAGAGCTGAGAGC	60.134	20	TGAAAAGTGTGCGGCTAGAA	59.609	20	229	2496	2724	GAGCTGAGAGCCGTCCATTA	60.504	20	GTGTGAAAAGTGTGCGGCTA	59.911	20	223	2505	2727
F01_transcript_481	1	p1	(A)11	11	1274	1284	GCCTTCTGAAGTGAAGCGAT	59.579	20	ACCGCCTTCTGTATTCAACG	60.132	20	232	1244	1475	GCCTTCTGAAGTGAAGCGAT	59.579	20	CCAGACCGCCTTCTGTATTC	59.694	20	236	1244	1479	GCCTTCTGAAGTGAAGCGAT	59.579	20	ATCTAGCTTCTGCCAGACCG	59.598	20	248	1244	1491
F01_transcript_481	2	p3	(TTG)5	15	2134	2148	AGCAACTGAAGAACCTGATGG	59.343	21	TACAACTTGTGGAACGCTGC	59.911	20	210	2049	2258	GCAACTGAAGAACCTGATGG	58.287	20	TACAACTTGTGGAACGCTGC	59.911	20	209	2050	2258	AGCAACTGAAGAACCTGATGG	59.343	21	GTAAAGTCAGGGAAAGGGGG	59.799	20	235	2049	2283
F01_transcript_484	1	p1	(T)11	11	3668	3678	GAGCTGCTTATGATGTGGACTG	59.904	22	CAACAAAATATTACATTAATCCACAAA	57.7	27	154	3562	3715	TGAGCTGCTTATGATGTGGAC	58.891	21	CAACAAAATATTACATTAATCCACAAA	57.7	27	155	3561	3715	GAGCTGCTTATGATGTGGACTG	59.904	22	TTATGATACACTTTACACACAACAAAA	57.076	27	173	3562	3734
F01_transcript_486	1	p3	(TTG)9	27	2133	2159	GCTCTGGAATATATCGGGCA	60.023	20	GCGTTTTGAGGTGGGATAGA	60.074	20	258	2011	2268	GCTCTGGAATATATCGGGCA	60.023	20	CAAGATTCCCTTCCCAACAA	59.903	20	209	2011	2219	CCAGCACAAAACCCTGAGAT	60.111	20	GCGTTTTGAGGTGGGATAGA	60.074	20	190	2079	2268
F01_transcript_486	2	p3	(TTA)10	30	2466	2495	AGTCCAATCGGCAAACAGAG	60.255	20	GCAGTGACAAGCAAAACCTTC	59.912	21	276	2280	2555	AGGTGCAGTTCAACCTCCTG	60.298	20	GCAGTGACAAGCAAAACCTTC	59.912	21	236	2320	2555	ATTCCATCATTCCCAAGGTG	59.605	20	GCAGTGACAAGCAAAACCTTC	59.912	21	251	2305	2555
F01_transcript_486	3	p1	(T)14	14	2989	3002	TGCGCATCAGCACAGTTATT	60.432	20	CAACATTTGGTGCTTTGGTG	60.004	20	162	2927	3088	ATGCGCATCAGCACAGTTAT	59.331	20	CAACATTTGGTGCTTTGGTG	60.004	20	163	2926	3088	TGCGCATCAGCACAGTTATT	60.432	20	ATGCAACATTTGGTGCTTTG	59.59	20	165	2927	3091
F01_transcript_486	4	p1	(T)12	12	3609	3620	CAATGATTGTCCAAGCTGGTT	59.985	21	TTGGTTTTAACTGCAATCAGTCAT	59.939	24	170	3545	3714	AGCAATGATTGTCCAAGCTG	58.877	20	TTGGTTTTAACTGCAATCAGTCAT	59.939	24	172	3543	3714	AAGCAATGATTGTCCAAGCTG	60.264	21	TTGGTTTTAACTGCAATCAGTCAT	59.939	24	173	3542	3714
F01_transcript_489	1	p1	(T)15	15	2993	3007	CAAGCCCTGCATTAACAGGT	60.132	20	CACAATTCAGCTTGTGGTGC	60.31	20	204	2886	3089	CAAGCCCTGCATTAACAGGT	60.132	20	TTCAGCTTGTGGTGCAAAAA	60.415	20	199	2886	3084	CAAGCCCTGCATTAACAGGT	60.132	20	AATTCAGCTTGTGGTGCAAA	59.322	20	201	2886	3086
F01_transcript_491	1	p1	(A)12	12	3325	3336	ACAAGGACGGAAGTGCTGTT	59.769	20	CCACTGCGGATATTTCACAA	59.542	20	266	3212	3477	GACAAGGACGGAAGTGCTGT	60.307	20	CCACTGCGGATATTTCACAA	59.542	20	267	3211	3477	GCAGAGAGGTTCGACAAGGA	60.533	20	CCACTGCGGATATTTCACAA	59.542	20	279	3199	3477
F01_transcript_493	1	p2	(GA)8	16	12	27	--
F01_transcript_495	1	p1	(T)18	18	3016	3033	AAACCTCATGCCTCCATACG	59.955	20	GTGAAATGGGAGGTGTTTGG	60.21	20	195	2895	3089	TCTCGCTCTGGAAACCTCAT	59.95	20	GTGAAATGGGAGGTGTTTGG	60.21	20	206	2884	3089	GGAAACCTCATGCCTCCATA	59.894	20	GTGAAATGGGAGGTGTTTGG	60.21	20	197	2893	3089
F01_transcript_495	2	p1	(T)11	11	3269	3279	CTGCCCATACACTTCTGCAA	59.864	20	TTAATGCATCAAGCAGCCAC	59.839	20	264	3176	3439	CTGCCCATACACTTCTGCAA	59.864	20	CATCAAGCAGCCACTCTGAC	59.577	20	258	3176	3433	CTGCCCATACACTTCTGCAA	59.864	20	ATCAAGCAGCCACTCTGACA	59.577	20	257	3176	3432
F01_transcript_496	1	p3	(AGA)5	15	589	603	GCACACAACACACCAGAACC	60.055	20	AGTCCAGATGAGATGCCCAG	60.223	20	217	528	744	GACGATCACTACCGCCAACT	60.142	20	AGTCCAGATGAGATGCCCAG	60.223	20	257	488	744	GCACACAACACACCAGAACC	60.055	20	TGACAGGAGCCTCAGACAGA	59.685	20	180	528	707
F01_transcript_496	2	p2	(GA)6	12	2451	2462	AGCGTTACAGGAGTGGATGG	60.134	20	TCATCCTGCTGCTCTCCTCT	60.246	20	269	2218	2486	TAGAGTCTCTCCCTCGGCTG	59.697	20	GCTGCTGTCTCTCCTCCATC	60.104	20	144	2361	2504	AGCGTTACAGGAGTGGATGG	60.134	20	CATCCTGCTGCTCTCCTCTT	59.703	20	268	2218	2485
F01_transcript_505	1	p1	(T)13	13	2789	2801	CTGTCGCAGTTCCAAAAGGT	60.291	20	TCATGACACAGTGCAGCAAA	60.029	20	207	2679	2885	ATCGACTGGGAGAGATTCCA	59.612	20	TCATGACACAGTGCAGCAAA	60.029	20	149	2737	2885	GTGGAAAGGTGTTCTGGGAG	59.549	20	TCATGACACAGTGCAGCAAA	60.029	20	248	2638	2885
F01_transcript_508	1	p1	(T)12	12	2375	2386	TCAAGAGTGGAAAGCGACCT	59.989	20	GCACAGAATGCATATCCAGC	59.26	20	246	2198	2443	CAAGAGTGGAAAGCGACCTC	59.989	20	GCACAGAATGCATATCCAGC	59.26	20	245	2199	2443	GTCAAGAGTGGAAAGCGACC	59.851	20	GCACAGAATGCATATCCAGC	59.26	20	247	2197	2443
F01_transcript_508	2	p2	(AT)12	24	2764	2787	CCAGGGTAACACTATTGTGCCT	60.295	22	CGTATGGTGAAATGGCACTG	59.988	20	267	2693	2959	CCAGGGTAACACTATTGTGCCT	60.295	22	TACTTTTCTATGGGGGCGTG	59.953	20	230	2693	2922	CCAGGGTAACACTATTGTGCCT	60.295	22	GAAATGGCACTGCTTGTTGA	59.847	20	259	2693	2951
F01_transcript_510	1	c	(GAT)7(GAG)6	39	2296	2334	GACCCCAACAAGGATGAAGA	59.903	20	TTCTGACCCTGCAGAACCTT	59.844	20	251	2160	2410	AAGCAGCTCTCAGCTCCATC	59.857	20	AACCTCTCCTCCTTCCTCCA	60.186	20	236	2128	2363	AAGCAGCTCTCAGCTCCATC	59.857	20	CAACCTCTCCTCCTTCCTCC	60.186	20	237	2128	2364
F01_transcript_517	1	p2	(GT)11	22	4	25	--
F01_transcript_517	2	p1	(T)11	11	3470	3480	TTCTGCTGCAGGTCATTTTG	59.988	20	AAGCAACGGAAACACTTGAGA	59.906	21	203	3446	3648	TTCTGCTGCAGGTCATTTTG	59.988	20	CCTCACATCTCCCATGTTTTG	60.36	21	171	3446	3616	TTCTGCTGCAGGTCATTTTG	59.988	20	AGCAACGGAAACACTTGAGA	58.497	20	202	3446	3647
F01_transcript_521	1	p2	(CA)6	12	2959	2970	CATCAATCAGCATCAGGTGG	60.072	20	AGGACAATCGTGAAGTTGGG	59.966	20	216	2799	3014	CATCAATCAGCATCAGGTGG	60.072	20	GAAGGGAGGACAATCGTGAA	60.05	20	222	2799	3020	CGTGTGGACCTGCTGTAGAA	59.897	20	AGGACAATCGTGAAGTTGGG	59.966	20	152	2863	3014
F01_transcript_522	1	c	(TC)15(AC)9	48	823	870	GCTACTGCTAACCGCTGGAC	60.044	20	ACATCACAGCAGCCTCACAG	60.055	20	247	691	937	GCTACTGCTAACCGCTGGAC	60.044	20	AGCAGCCTCACAGGGAAATA	59.836	20	240	691	930	AGCTACTGCTAACCGCTGGA	60.176	20	ACATCACAGCAGCCTCACAG	60.055	20	248	690	937
F01_transcript_522	2	p2	(AG)12	24	996	1019	ACTGAGAATGAGAGGGACGG	59.254	20	CAGCTGACTCGGTCTCTTCC	60.135	20	268	971	1238	CTGTGAGGCTGCTGTGATGT	60.055	20	TGTTTTGCCTTTAACCCTCC	59.064	20	125	918	1042	TGAGAATGAGAGGGACGGAG	60.34	20	CGGTCACTGCCATCTCTATG	59.267	20	245	973	1217
F01_transcript_522	3	p2	(CA)13	26	1717	1742	AGGTCTACTGCTGCCTGCAT	60.043	20	TTAACATGCTGCTTATGTGCG	59.916	21	241	1688	1928	AGGTCTACTGCTGCCTGCAT	60.043	20	CATGACTGCTTACGCCATCT	58.903	20	202	1688	1889	CGTTGCTTTGAGGATGTTGA	59.84	20	TTAACATGCTGCTTATGTGCG	59.916	21	260	1669	1928
F01_transcript_522	4	c	(TTG)5tg(T)15	32	2500	2531	GGCTGAATGTAACACTGTCCC	59.468	21	GACAGGGAGGGTTCAAAACA	59.943	20	227	2357	2583	GGCTGAATGTAACACTGTCCC	59.468	21	AGGGAGGGTTCAAAACATCA	59.381	20	224	2357	2580	GGCTGAATGTAACACTGTCCC	59.468	21	TGAAAGACAGGGAGGGTTCA	60.624	20	232	2357	2588
F01_transcript_522	5	p2	(GT)8	16	3390	3405	TGCAGATTCTCGAAGTCAGG	59.112	20	AGCATCGAAACACAGAAACG	58.926	20	164	3319	3482	TGCAGATTCTCGAAGTCAGGT	60.005	21	AGCATCGAAACACAGAAACG	58.926	20	164	3319	3482	GCAGATTCTCGAAGTCAGGTG	60.005	21	AGCATCGAAACACAGAAACG	58.926	20	163	3320	3482
F01_transcript_524	1	p1	(T)14	14	2989	3002	TGATTTTGGGGGTAAAATGTG	59.551	21	CAGAAATTCACAACCGCCTT	60.11	20	116	2958	3073	TGATTTTGGGGGTAAAATGTG	59.551	21	CCGCCTTAAAAACAGCTTGA	60.368	20	103	2958	3060	TGATTTTGGGGGTAAAATGTG	59.551	21	AAAGCCCCAGAAATTCACAA	59.546	20	123	2958	3080
F01_transcript_524	2	p1	(A)15	15	3242	3256	CTGATGCATGGGTGTAGGTG	59.984	20	CATACGGACACATTTGCGTT	59.469	20	241	3128	3368	TGATGCATGGGTGTAGGTGT	59.837	20	CATACGGACACATTTGCGTT	59.469	20	240	3129	3368	AGAGATGGATGTGTTTGTGGC	59.989	21	TCAAACCAAAGGATGGTTCC	59.767	20	268	3166	3433
F01_transcript_528	1	p1	(T)12	12	3659	3670	--
F01_transcript_536	1	p1	(T)11	11	932	942	CATTGATGATACGTGGGCTG	59.948	20	CCGACAAGCTGACACGTAGA	60.049	20	152	874	1025	CATTGATGATACGTGGGCTG	59.948	20	ATAGATTTCCGCCAAAGCCT	60.061	20	203	874	1076	CATTGATGATACGTGGGCTG	59.948	20	ATTCACCGGGTTCATCTCAG	59.927	20	122	874	995
F01_transcript_540	1	p1	(A)11	11	3595	3605	ACTTTGAGTTCCTCCTGCGA	59.989	20	CATTTTATTCAGAAAATTCAAGTTCA	57.992	26	152	3486	3637	CTTTGAGTTCCTCCTGCGAG	60.126	20	CATTTTATTCAGAAAATTCAAGTTCA	57.992	26	151	3487	3637	ACTTTGAGTTCCTCCTGCGA	59.989	20	ACATTTTATTCAGAAAATTCAAGTTCA	58.706	27	153	3486	3638
F01_transcript_545	1	c	(TG)6aaagagatttaccttgattatgaattttacctgcgggaaacttaaatccaagttttccgatttaatttc(T)12	93	1944	2036	GCTGATTTTTGCATTTGCTG	59.448	20	AGCGGGCAGATCTTTGATAA	59.807	20	276	1794	2069	GCTGATTTTTGCATTTGCTG	59.448	20	AAGCGGGCAGATCTTTGATA	59.807	20	277	1794	2070	GCTGCTGATTTTTGCATTTG	59.448	20	AAGCGGGCAGATCTTTGATA	59.807	20	280	1791	2070
F01_transcript_545	2	p1	(T)18	18	3038	3055	GGGAGCTGGCTCCTTTTACT	59.848	20	GCACTGCAGTTTGATGCACT	60.064	20	183	2915	3097	GGGAGCTGGCTCCTTTTACT	59.848	20	AATGCACTGCAGTTTGATGC	59.878	20	186	2915	3100	GTAAAACAATGGGAGCTGGC	59.574	20	GCACTGCAGTTTGATGCACT	60.064	20	193	2905	3097
F01_transcript_545	3	p1	(T)18	18	3274	3291	TTTTCACCAGCCTTGTGTTG	59.734	20	CTGAGAAAGCCACAACGTGA	60.025	20	236	3244	3479	TTTTCACCAGCCTTGTGTTG	59.734	20	TGAGAAAGCCACAACGTGAA	60.427	20	235	3244	3478	TTTCACCAGCCTTGTGTTGT	59.187	20	CTGAGAAAGCCACAACGTGA	60.025	20	235	3245	3479
F01_transcript_550	1	p1	(A)13	13	144	156	GGCAGTACAGACGCAACAGA	60.056	20	CGTCTTCCCGGTTAAGTGAA	60.103	20	211	81	291	GGCAGTACAGACGCAACAGA	60.056	20	AGAAACTTGAAGGGGTGCCT	60.11	20	155	81	235	CAGACGCAACAGAACGAAGA	60.175	20	CGTCTTCCCGGTTAAGTGAA	60.103	20	204	88	291
F01_transcript_550	2	c	(TAA)6tagattgtgtatactttaatgcaaatacaaaatatagcttgcttttttttc(T)13	82	2976	3057	TAAGATTTTCTCGGCCGTTG	60.202	20	TCCCTTTCAATTACCCAAACC	60.041	21	259	2919	3177	TTTCTCGGCCGTTGATAAAG	60.202	20	TCCCTTTCAATTACCCAAACC	60.041	21	253	2925	3177	TCTCGGCCGTTGATAAAGTC	60.214	20	TCCCTTTCAATTACCCAAACC	60.041	21	251	2927	3177
F01_transcript_552	1	p1	(A)10	10	856	865	AACCCGGGAAGAACCACTAT	59.691	20	ATTCACACGCACACATTCGT	60.04	20	136	830	965	GAGACTTTGAATGGCCAAGG	59.67	20	ATTCACACGCACACATTCGT	60.04	20	261	705	965	AACCCGGGAAGAACCACTAT	59.691	20	ACATTCGTCCGGTCTGACTC	60.12	20	124	830	953
F01_transcript_552	2	p1	(A)12	12	1488	1499	GATGCCCTGATTCATTCGAT	59.861	20	TCTGCAGGTAAACAAACCCC	59.971	20	199	1331	1529	GATGCCCTGATTCATTCGAT	59.861	20	GTGTGGATCCATCGAGCTTT	60.081	20	255	1331	1585	GATGCCCTGATTCATTCGAT	59.861	20	GCAGGTAAACAAACCCCAAA	59.839	20	196	1331	1526
F01_transcript_552	3	p1	(T)10	10	2067	2076	CAAGGCTGTGAGGCAATACA	59.864	20	CGAATTCAACACGACAAATGA	59.576	21	244	2003	2246	GCGATTGAAAACAAGGCTGT	60.257	20	CGAATTCAACACGACAAATGA	59.576	21	255	1992	2246	AAACAAGGCTGTGAGGCAAT	59.74	20	CGAATTCAACACGACAAATGA	59.576	21	247	2000	2246
F01_transcript_552	4	c	(GT)10(AT)22gtatg(TA)12	93	2336	2428	TTCATAATCATCCGTAGCTCCA	59.569	22	TGACATTTAACCGCAAATGG	59.42	20	260	2199	2458	GCAAATTGTTCATAATCATCCG	59.327	22	TGACATTTAACCGCAAATGG	59.42	20	268	2191	2458	TCATAATCATCCGTAGCTCCA	58.201	21	TGACATTTAACCGCAAATGG	59.42	20	259	2200	2458
F01_transcript_552	5	p2	(TG)7	14	2540	2553	AGCAATTCCATTTGGGGTTA	59.273	20	CGGTCATGAAGGTTTACCCA	60.745	20	229	2511	2739	TAAGCAATTCCATTTGGGGT	59.273	20	CGGTCATGAAGGTTTACCCA	60.745	20	231	2509	2739	CCATTTGCGGTTAAATGTCA	59.42	20	TCCATTTGCGGTTAAATTGTC	59.824	21	194	2439	2632
F01_transcript_553	1	p1	(T)16	16	2093	2108	ACATGTTTAGGTTCGCCCTG	59.993	20	TTGTGGTCAAATGTGCTGAAA	60.142	21	129	2017	2145	ACATGTTTAGGTTCGCCCTG	59.993	20	TTTGTGGTCAAATGTGCTGAA	60.142	21	130	2017	2146	CTTTATGCAAAGGAGACGGC	59.845	20	TTGTGGTCAAATGTGCTGAAA	60.142	21	233	1913	2145
F01_transcript_553	2	p2	(TG)12	24	3225	3248	AAGACTGTCGCTCGGTCATT	59.874	20	TTGCTGTCAAAACAGCATCA	58.994	20	204	3180	3383	AAGACTGTCGCTCGGTCATT	59.874	20	AAGAAAAAGGGAGACCCAACA	59.963	21	151	3180	3330	AAGACTGTCGCTCGGTCATT	59.874	20	TTGCTGTCAAAACAGCATCAG	60.042	21	204	3180	3383
F01_transcript_553	3	c*	(A)10(AAC)6*	26	3383	3408	TGTTGGGTCTCCCTTTTTCTT	59.963	21	TGAAGGCTAGTGCATCGAGA	59.697	20	226	3310	3535	TGTTGGGTCTCCCTTTTTCT	58.618	20	TGAAGGCTAGTGCATCGAGA	59.697	20	226	3310	3535	TTGGGTCTCCCTTTTTCTTTC	59.558	21	TGAAGGCTAGTGCATCGAGA	59.697	20	224	3312	3535
F01_transcript_554	1	p1	(T)19	19	2101	2119	CCACCCGCTATTACAGGAGA	60.088	20	CACTCCGCAAAATCAGAGAA	58.999	20	226	1966	2191	CTCCACCCGCTATTACAGGA	60.088	20	CACTCCGCAAAATCAGAGAA	58.999	20	228	1964	2191	TCCACCCGCTATTACAGGAG	60.088	20	CACTCCGCAAAATCAGAGAA	58.999	20	227	1965	2191
F01_transcript_554	2	p3	(TAC)9	27	2252	2278	TTCTCTGATTTTGCGGAGTG	58.999	20	CTTGCAAACCAAAACCATGA	59.561	20	189	2172	2360	TCTCTGATTTTGCGGAGTGTT	59.867	21	CTTGCAAACCAAAACCATGA	59.561	20	188	2173	2360	TTCTCTGATTTTGCGGAGTGT	59.867	21	CTTGCAAACCAAAACCATGA	59.561	20	189	2172	2360
F01_transcript_554	3	p2	(AT)10	20	2734	2753	CGCGTCAGCTGCTACAAATA	60.177	20	CCATCAAGGTACCAGTGCTT	57.671	20	210	2595	2804	CGCGTCAGCTGCTACAAATA	60.177	20	ACCATCAAGGTACCAGTGCTT	58.589	21	211	2595	2805	CGCGTCAGCTGCTACAAATA	60.177	20	CCATCAAGGTACCAGTGCTTAAC	59.941	23	210	2595	2804
F01_transcript_554	4	p1	(A)13	13	3230	3242	GGTCCTGTCACAAACAATGC	58.987	20	TCAGGATGTGAAATGGCAGA	60.201	20	140	3174	3313	AGGTCCTGTCACAAACAATGC	60.028	21	TCAGGATGTGAAATGGCAGA	60.201	20	141	3173	3313	GGTCCTGTCACAAACAATGCT	60.028	21	TCAGGATGTGAAATGGCAGA	60.201	20	140	3174	3313
F01_transcript_561	1	p1	(T)18	18	2691	2708	GTCCATGACCTTGATGCCTT	59.934	20	CTGTCACCCATAATGGAAGGA	59.799	21	264	2527	2790	GTCCATGACCTTGATGCCTT	59.934	20	TGTCACCCATAATGGAAGGA	58.77	20	263	2527	2789	ATGCCTTTGAGCAAACCACT	59.74	20	CTGTCACCCATAATGGAAGGA	59.799	21	251	2540	2790
F01_transcript_568	1	p2	(GT)7	14	3383	3396	CAGCCTACATCAGCAGCAAA	60.157	20	CCAAAAAGCCTTCATCCAGA	60.184	20	211	3288	3498	ACCAGGGAGACATGGTGAAC	59.817	20	CCAAAAAGCCTTCATCCAGA	60.184	20	274	3225	3498	ACCGCAGGAGACATCTGATT	59.685	20	CCAAAAAGCCTTCATCCAGA	60.184	20	157	3342	3498
F01_transcript_573	1	p3	(CAC)8	24	1402	1425	ACTTCTCATACAGCCCGGTG	60.134	20	GATGCAGTAGAGCTCCTGGG	59.973	20	266	1244	1509	GAGGAGGAGCTCTTTCAGCA	59.827	20	TGTTGCTGGCTCTGAAGATG	60.136	20	200	1326	1525	TGAGGAGGAGCTCTTTCAGC	59.827	20	TGTTGCTGGCTCTGAAGATG	60.136	20	201	1325	1525
F01_transcript_573	2	p1	(T)10	10	3000	3009	CGCAGTTTCAACCTGTCAGA	60.025	20	GGTCGTCGAGGAAGCAGATA	60.362	20	122	2959	3080	AATCAGGTCATCCTGTTGGC	59.934	20	GGTCGTCGAGGAAGCAGATA	60.362	20	197	2884	3080	CGCAGTTTCAACCTGTCAGA	60.025	20	CCCACAAATAAACACGCTCA	59.585	20	198	2959	3156
F01_transcript_580	1	p2	(TA)8	16	2183	2198	CTGTAAATCTCACCCGCTCC	59.694	20	CGCATTCTAGCAGGATCCATA	60.203	21	278	2083	2360	CCTGTAAATCTCACCCGCTC	59.694	20	CGCATTCTAGCAGGATCCATA	60.203	21	279	2082	2360	TGTAAATCTCACCCGCTCCT	59.694	20	CGCATTCTAGCAGGATCCATA	60.203	21	277	2084	2360
F01_transcript_580	2	p1	(T)11	11	2409	2419	ATGGATCCTGCTAGAATGCG	60.199	20	TCAGCGCAGGAAGTGATATG	59.972	20	172	2341	2512	ATGGATCCTGCTAGAATGCG	60.199	20	ATACAAACCAGTCCCTCCCC	60.052	20	124	2341	2464	ATGGATCCTGCTAGAATGCG	60.199	20	AACCCAAGCATCTGAACTGG	60.111	20	207	2341	2547
F01_transcript_588	1	p1	(T)15	15	2092	2106	ACATGTTTAGGTTCGCCCTG	59.993	20	TTGTGGTCAAATGTGCTGAAA	60.142	21	128	2016	2143	ACATGTTTAGGTTCGCCCTG	59.993	20	TTTGTGGTCAAATGTGCTGAA	60.142	21	129	2016	2144	CTTTATGCAAAGGAGACGGC	59.845	20	TTGTGGTCAAATGTGCTGAAA	60.142	21	232	1912	2143
F01_transcript_588	2	p2	(TG)11	22	3202	3223	AAGACTGTCGCTCGGTCATT	59.874	20	TTGCTGTCAAAACAGCATCA	58.994	20	202	3157	3358	AAGACTGTCGCTCGGTCATT	59.874	20	AAGAAAAAGGGAGACCCAACA	59.963	21	149	3157	3305	AAGACTGTCGCTCGGTCATT	59.874	20	TTGCTGTCAAAACAGCATCAG	60.042	21	202	3157	3358
F01_transcript_588	3	c*	(A)10(AAC)6*	26	3358	3383	TGTTGGGTCTCCCTTTTTCTT	59.963	21	TGAAGGCTAGTGCATCGAGA	59.697	20	226	3285	3510	TGTTGGGTCTCCCTTTTTCT	58.618	20	TGAAGGCTAGTGCATCGAGA	59.697	20	226	3285	3510	TTGGGTCTCCCTTTTTCTTTC	59.558	21	TGAAGGCTAGTGCATCGAGA	59.697	20	224	3287	3510
F01_transcript_589	1	c	(TG)6atgggaatgtgtgagtcacagtgttttccacaggag(T)14	62	2458	2519	GCAGCGGACATTTTGGTTAT	59.967	20	CCACTGCAATGTCCACAGAC	60.162	20	280	2388	2667	GCAGCGGACATTTTGGTTAT	59.967	20	CACATGCACACACATGCACT	60.244	20	223	2388	2610	ATGCCCTTATCCTCCTCGTT	59.925	20	CACATGCACACACATGCACT	60.244	20	249	2362	2610
F01_transcript_589	2	p1	(T)15	15	2847	2861	GGACATTGCAGTGGTCTCCT	60.12	20	GCTTGTACGTGGCACTCAAA	59.911	20	263	2654	2916	GGACATTGCAGTGGTCTCCT	60.12	20	GTGGCACTCAAAAATGCAGA	59.847	20	255	2654	2908	GGACATTGCAGTGGTCTCCT	60.12	20	TACGTGGCACTCAAAAATGC	59.735	20	258	2654	2911
F01_transcript_592	1	p3	(GAG)6	18	926	943	CGAGGACAGAGAAGACCCAG	59.978	20	TCATCTCCAGACGTTGATGC	59.794	20	275	876	1150	CGAGGACAGAGAAGACCCAG	59.978	20	TCTTCACCGACACTATGGCA	60.263	20	170	876	1045	AAGTCCAATCGTCCAGGTTG	59.966	20	TCTTCACCGACACTATGGCA	60.263	20	253	793	1045
F01_transcript_592	2	p3	(GAT)7	21	1712	1732	CTAAGGGCAGCAATAACGGA	60.223	20	TTGGTCATCCCCTTCATCAT	60.135	20	122	1664	1785	TAAGGGCAGCAATAACGGAG	60.223	20	TTGGTCATCCCCTTCATCAT	60.135	20	121	1665	1785	CTAAGGGCAGCAATAACGGA	60.223	20	TCATCCCCTTCATCATCCTC	59.821	20	118	1664	1781
F01_transcript_597	1	p1	(T)23	23	2911	2933	AATGTTTCATCAGGCACAAGC	60.133	21	TTTTCGTTGCACCATCACAT	59.972	20	229	2746	2974	ATGTTTCATCAGGCACAAGC	58.726	20	TTTTCGTTGCACCATCACAT	59.972	20	228	2747	2974	CTGGGTACATTGCCTAACCC	59.312	20	GCACCATCACATCCCAAGTA	59.374	20	278	2689	2966
F01_transcript_597	2	p1	(A)14	14	3554	3567	--
F01_transcript_598	1	c	(T)25cttttttgttatatgttttacaatttgtgtgggaccaatct(A)13ggtggcgcttt(A)11	101	3103	3203	CCCAGCAATGTTTCATAATGG	60.195	21	TGCAAGGATGCATAATCAGG	59.646	20	260	3040	3299	TTGGCACTCGGCCTATAAAT	59.569	20	TCTCAAAAATGATAAAGCGCC	59.336	21	270	2982	3251	ATTTGGCACTCGGCCTATAA	59.569	20	TCTCAAAAATGATAAAGCGCC	59.336	21	272	2980	3251
F01_transcript_600	1	p4	(AAAT)6	24	1627	1650	AGTTGTTAATGCATTCTCACTGAT	57.042	24	GTGATGGCACAGCAGTTGTT	59.758	20	261	1515	1775	TAGTTGTTAATGCATTCTCACTGAT	57.153	25	GTGATGGCACAGCAGTTGTT	59.758	20	262	1514	1775	AGTTGTTAATGCATTCTCACTGAT	57.042	24	TGATGGCACAGCAGTTGTTA	58.863	20	260	1515	1774
F01_transcript_600	2	p1	(T)10	10	1859	1868	AACAACTGCTGTGCCATCAC	59.758	20	TTGGAACGACATGAGGATGA	60.048	20	190	1756	1945	AACAACTGCTGTGCCATCAC	59.758	20	GTCAATGGAGGCATGGAAAT	59.756	20	217	1756	1972	AACAACTGCTGTGCCATCAC	59.758	20	ATGGAGGCATGGAAATCAAA	60.274	20	213	1756	1968
F01_transcript_600	3	c	(A)10gaaaaatgacatgagggtgagtagattatgacagaattttcatt(TA)6	66	2126	2191	GAATCGAGCGGTTTAGTCCA	60.214	20	ACCTTTCCCAATCCTGTTCC	60.169	20	234	2039	2272	TGAATCGAGCGGTTTAGTCC	60.214	20	ACCTTTCCCAATCCTGTTCC	60.169	20	235	2038	2272	AATCGAGCGGTTTAGTCCAA	59.708	20	ACCTTTCCCAATCCTGTTCC	60.169	20	233	2040	2272
F01_transcript_600	4	p1	(T)10	10	3445	3454	ATGCACAAGCTCTTCGGTCT	60.02	20	TGCACAAGGAAAGCAAGATG	59.988	20	116	3401	3516	TTGTCACTGTGGCCTGTTGT	60.203	20	TGCACAAGGAAAGCAAGATG	59.988	20	206	3311	3516	TGTCACTGTGGCCTGTTGTT	60.203	20	TGCACAAGGAAAGCAAGATG	59.988	20	205	3312	3516
F01_transcript_607	1	p2	(CA)13	26	5	30	--
F01_transcript_607	2	p1	(A)10	10	2156	2165	AAAGGCTGCTTTGTGCCTTA	60.018	20	AATTGAAGTCCCCCAAAACC	60.032	20	243	2109	2351	TAAAGGCTGCTTTGTGCCTT	60.018	20	AATTGAAGTCCCCCAAAACC	60.032	20	244	2108	2351	AGGCTGCTTTGTGCCTTAAA	60.018	20	AATTGAAGTCCCCCAAAACC	60.032	20	241	2111	2351
F01_transcript_607	3	p2	(TC)9	18	3558	3575	--
F01_transcript_617	1	p1	(T)18	18	3281	3298	ACATGGTGGCGTCAATTCAT	61.2	20	TTCAAATGGGACAATCACCA	59.75	20	280	3108	3387	CATGGTGGCGTCAATTCAT	60.346	19	TTCAAATGGGACAATCACCA	59.75	20	279	3109	3387	ACATGGTGGCGTCAATTCAT	61.2	20	GGACAATCACCAGGCTCAAG	60.656	20	272	3108	3379
F01_transcript_620	1	c	(T)15aataatattggttgtatttatgcagagcaaatgcaatactttttagacgtttgaggttgtgatccagttgcatgtc(T)14	105	3044	3148	TTTCCTTCAGTTGGTCTTCCA	59.697	21	TGCAGGATTTTTCCTTTAGCA	59.84	21	268	2915	3182	TTCCTTCAGTTGGTCTTCCAG	59.314	21	TGCAGGATTTTTCCTTTAGCA	59.84	21	267	2916	3182	TTCCTTCAGTTGGTCTTCCA	58.258	20	TGCAGGATTTTTCCTTTAGCA	59.84	21	267	2916	3182
F01_transcript_620	2	c	(T)11cg(T)10	23	3427	3449	GGTGTGTGTGTGAGCATGTG	59.602	20	TTTTCCAATGCAGAGAGCTG	59.148	20	162	3318	3479	AGCTTGACCAGGAACTGGAG	59.45	20	TTTTCCAATGCAGAGAGCTG	59.148	20	248	3232	3479	GTCGGTGTGTGTGTGAGCAT	60.672	20	TTTTCCAATGCAGAGAGCTG	59.148	20	165	3315	3479
F01_transcript_622	1	p3	(TGT)5	15	2172	2186	ACAGCTGACTTTCAACGGGT	59.769	20	AAGTCTGCCCAGGAAAGCTA	59.077	20	273	2090	2362	AACAGCTGACTTTCAACGGG	60.291	20	AAGTCTGCCCAGGAAAGCTA	59.077	20	274	2089	2362	ACAGCTGACTTTCAACGGGT	59.769	20	GTAAGTCTGCCCAGGAAAGC	58.936	20	275	2090	2364
F01_transcript_622	2	p1	(T)17	17	2289	2305	ACAGCTGACTTTCAACGGGT	59.769	20	AAGTCTGCCCAGGAAAGCTA	59.077	20	273	2090	2362	AACAGCTGACTTTCAACGGG	60.291	20	AAGTCTGCCCAGGAAAGCTA	59.077	20	274	2089	2362	ACAGCTGACTTTCAACGGGT	59.769	20	GTAAGTCTGCCCAGGAAAGC	58.936	20	275	2090	2364
F01_transcript_622	3	p2	(AC)11	22	2846	2867	CTGGACCGGTTTCACTCAAT	59.966	20	TGGTCCTTACAGAGATGCCC	60.073	20	270	2694	2963	CACGGGATTTGACCTCATCT	59.927	20	TGGTCCTTACAGAGATGCCC	60.073	20	236	2728	2963	ACGGGATTTGACCTCATCTG	59.927	20	TGGTCCTTACAGAGATGCCC	60.073	20	235	2729	2963
F01_transcript_622	4	p2	(TG)7	14	3251	3264	TATGCAATTTGGTGGTCGTG	60.379	20	TTCCGCTTGCTATACGTGTG	59.895	20	266	3167	3432	GTCGTGTGCCACTGAACATT	59.603	20	TTCCGCTTGCTATACGTGTG	59.895	20	252	3181	3432	TATGCAATTTGGTGGTCGTG	60.379	20	ATCTCAACATTCCGCTTGCT	59.843	20	275	3167	3441
F01_transcript_623	1	p1	(T)17	17	828	844	GCTGAACACAAGGTGGCTCT	60.453	20	GAACCTGTGCTTGCACGTAA	59.911	20	218	798	1015	CTGAACACAAGGTGGCTCTG	59.461	20	GAACCTGTGCTTGCACGTAA	59.911	20	217	799	1015	ATGGCAATGACTGCGTTCTT	60.667	20	GAACCTGTGCTTGCACGTAA	59.911	20	249	767	1015
F01_transcript_623	2	p1	(T)15	15	1487	1501	AGGGCCCGTATAACTTTCGT	59.856	20	TCAAACATGCTTGCTTGGAT	59.276	20	186	1422	1607	GGGCCCGTATAACTTTCGTT	60.204	20	TCAAACATGCTTGCTTGGAT	59.276	20	185	1423	1607	GTTCCAGGGCCCGTATAACT	60.208	20	TCAAACATGCTTGCTTGGAT	59.276	20	191	1417	1607
F01_transcript_625	1	p3	(TCC)5	15	1443	1457	CAGCAGGTGTTGAATCGCTA	60.011	20	TCCAGGATGTCCTCTATGGC	60.034	20	176	1395	1570	CAGCAGGTGTTGAATCGCTA	60.011	20	AATGAAGGCATCACCAGAGG	60.073	20	267	1395	1661	CAGCAGGTGTTGAATCGCTA	60.011	20	ATGGTGTGTTCCCCCATAAA	59.91	20	197	1395	1591
F01_transcript_633	1	p1	(T)14	14	2579	2592	AAATGATTGCATCATAATCCTGAA	59.718	24	TTGGCAAAACTCAGTGCTGT	59.49	20	249	2417	2665	GAAAATGATTGCATCATAATCCTG	59.718	24	TGGCAAAACTCAGTGCTGTT	59.49	20	250	2415	2664	GAAAATGATTGCATCATAATCCTG	59.718	24	TTGGCAAAACTCAGTGCTGT	59.49	20	251	2415	2665
F01_transcript_633	2	c	(TA)7cacag(AC)6(AT)10	51	2797	2847	GCAGCAAGCATTTAAAGAAAAGA	60.038	23	TTGACCTGACCATGTTTTGC	59.547	20	241	2730	2970	GCAGCAAGCATTTAAAGAAAA	57.444	21	TTGACCTGACCATGTTTTGC	59.547	20	241	2730	2970	GCAGCAAGCATTTAAAGAAAAG	58.402	22	TTGACCTGACCATGTTTTGC	59.547	20	241	2730	2970
F01_transcript_633	3	p2	(TA)19	38	3000	3037	GCAAAACATGGTCAGGTCAA	59.547	20	CAGAAGTTCTTTTACACCTCAGAAA	58.269	25	189	2951	3139	GCAAAACATGGTCAGGTCAA	59.547	20	ACAGAAGTTCTTTTACACCTCAGAAA	59.018	26	190	2951	3140	AGCAAAACATGGTCAGGTCA	59.139	20	CAGAAGTTCTTTTACACCTCAGAAA	58.269	25	190	2950	3139
F01_transcript_635	1	c	(TC)13(AC)6	38	2994	3031	CAACAAACGAGGAGATGCAA	59.84	20	ACTCGTGGAATGTGTGTGGA	60.005	20	139	2959	3097	CAACAAACGAGGAGATGCAA	59.84	20	TCGTGGAATGTGTGTGGAGT	60.005	20	137	2959	3095	CAACAAACGAGGAGATGCAA	59.84	20	GACTCGTGGAATGTGTGTGG	60.005	20	140	2959	3098
F01_transcript_639	1	p1	(A)12	12	1696	1707	CTCTGTTTAACACCAGCGCA	60.05	20	AAACTCTCCCCTCCGAACAT	59.935	20	159	1607	1765	CTCTGTTTAACACCAGCGCA	60.05	20	TACACAAACTCTCCCCTCCG	60.103	20	164	1607	1770	CTCTGTTTAACACCAGCGCA	60.05	20	CTCCCCTCCGAACATATTGA	59.887	20	154	1607	1760
F01_transcript_639	2	p1	(T)13	13	2215	2227	TTCATGCTCATCCGTCTGTT	59.245	20	GCAGGGAGAACATGAATCGT	60.081	20	277	2081	2357	TTTCATGCTCATCCGTCTGT	59.245	20	GCAGGGAGAACATGAATCGT	60.081	20	278	2080	2357	AGTTTATTTCAGCCCCCAAA	58.556	20	AGTCTGATCCAGCAGGGAGA	59.945	20	188	2181	2368
F01_transcript_640	1	p1	(T)24	24	3056	3079	CCCTCTGTGTTGTTCTGCCT	60.298	20	TGAAACCTATGGTTGCCTGA	59.123	20	209	3004	3212	CCCTCTGTGTTGTTCTGCCT	60.298	20	TTTGAAACCTATGGTTGCCTG	59.982	21	211	3004	3214	TTTTGCCCCTCTGTGTTGTT	60.529	20	TGAAACCTATGGTTGCCTGA	59.123	20	215	2998	3212
F01_transcript_645	1	p1	(A)13	13	2077	2089	TTCCATGAAGGCAAACAACA	60.088	20	TTGACTCTGGGCCACACATA	60.112	20	103	2024	2126	TTCCATGAAGGCAAACAACA	60.088	20	GGAATTGGAAATGGAGGCTT	60.265	20	247	2024	2270	TTCCATGAAGGCAAACAACA	60.088	20	TTTGGAATTGGAAATGGAGG	59.733	20	250	2024	2273
F01_transcript_645	2	p2	(GA)7	14	2355	2368	AAGCCTCCATTTCCAATTCC	60.265	20	TAGAGAAACTGCTGCCGTGA	59.74	20	172	2251	2422	AAGCCTCCATTTCCAATTCC	60.265	20	ACGCACAGATTCAGGTAGGC	60.285	20	149	2251	2399	AAGCCTCCATTTCCAATTCC	60.265	20	AAACTGCTGCCGTGAAAAAC	60.292	20	167	2251	2417
F01_transcript_645	3	p2	(AT)8	16	2926	2941	TTGCACACCTTAGAACGCTG	60.05	20	AAAAGTGGTCCATTTGCCAT	59.292	20	129	2862	2990	AGCCCTGAAAACAATTGCAC	60.118	20	AAAAGTGGTCCATTTGCCAT	59.292	20	143	2848	2990	AGAACGCTGGTCAACCAATC	60.119	20	AAAAGTGGTCCATTTGCCAT	59.292	20	118	2873	2990
F01_transcript_645	4	p1	(T)10	10	3186	3195	ACATGCTGCTTGGTGATGTC	59.714	20	GGGGCTGATAGATTCTTCCC	59.866	20	251	3154	3404	ACATGCTGCTTGGTGATGTC	59.714	20	CAAGCACTGCTGTGAAGGAC	59.622	20	149	3154	3302	ACATGCTGCTTGGTGATGTC	59.714	20	AAGCACTGCTGTGAAGGACC	60.453	20	148	3154	3301
F01_transcript_650	1	p1	(T)16	16	952	967	CACCAACAAATCGAGCAGAA	59.84	20	GGCCATAAACTAGACGTGCC	59.597	20	162	908	1069	TTATTGTGGCATGGATGGAA	59.745	20	GGCCATAAACTAGACGTGCC	59.597	20	141	929	1069	ACACCAACAAATCGAGCAGA	59.293	20	GGCCATAAACTAGACGTGCC	59.597	20	163	907	1069
F01_transcript_655	1	p1	(T)19	19	2438	2456	TGCTTATGAATCGCACCAAA	60.215	20	TCTGTTGCTCAGGTCTGTGG	60.022	20	174	2375	2548	TGCTTATGAATCGCACCAAA	60.215	20	TGCTTGTGGTTAGCGAACTG	60.05	20	211	2375	2585	TGCTTATGAATCGCACCAAA	60.215	20	TGTTGCTCAGGTCTGTGGAC	59.872	20	172	2375	2546
F01_transcript_658	1	p3	(CCA)7	21	1130	1150	GAAGGAGCGTCTTGAGTTCG	60.134	20	AAAGGCTACCTCCTGCATCA	59.836	20	271	958	1228	GCTGCAAAATTCCCTACCAG	59.708	20	AAAGGCTACCTCCTGCATCA	59.836	20	230	999	1228	GGTGGGTTTGACTGTGAAGG	60.399	20	TATGAGGGGATGTAGCTGCC	60.059	20	254	1075	1328
F01_transcript_658	2	c	(TA)10a(AT)6tacgtatgcatatatatacatattcagtg(TA)6	74	3102	3175	TGTTGGCAACTAAAAAGGCA	59.344	20	CAAAACCAAGTGCATCAAGC	59.322	20	217	3047	3263	TGTTGGCAACTAAAAAGGCA	59.344	20	CAAGTGCATCAAGCTCTCCC	60.945	20	211	3047	3257	TGTTGGCAACTAAAAAGGCA	59.344	20	CCAAGTGCATCAAGCTCTCC	60.945	20	212	3047	3258
F01_transcript_659	1	p3	(TGT)5	15	2147	2161	ACAGCTGACTTTCAACGGGT	59.769	20	AAGTCTGCCCAGGAAAGCTA	59.077	20	273	2065	2337	AACAGCTGACTTTCAACGGG	60.291	20	AAGTCTGCCCAGGAAAGCTA	59.077	20	274	2064	2337	ACAGCTGACTTTCAACGGGT	59.769	20	GTAAGTCTGCCCAGGAAAGC	58.936	20	275	2065	2339
F01_transcript_659	2	p1	(T)17	17	2264	2280	ACAGCTGACTTTCAACGGGT	59.769	20	AAGTCTGCCCAGGAAAGCTA	59.077	20	273	2065	2337	AACAGCTGACTTTCAACGGG	60.291	20	AAGTCTGCCCAGGAAAGCTA	59.077	20	274	2064	2337	ACAGCTGACTTTCAACGGGT	59.769	20	GTAAGTCTGCCCAGGAAAGC	58.936	20	275	2065	2339
F01_transcript_659	3	p2	(AC)11	22	2821	2842	CTGGACCGGTTTCACTCAAT	59.966	20	TGGTCCTTACAGAGATGCCC	60.073	20	270	2669	2938	CACGGGATTTGACCTCATCT	59.927	20	TGGTCCTTACAGAGATGCCC	60.073	20	236	2703	2938	ACGGGATTTGACCTCATCTG	59.927	20	TGGTCCTTACAGAGATGCCC	60.073	20	235	2704	2938
F01_transcript_659	4	p2	(TG)7	14	3226	3239	TATGCAATTTGGTGGTCGTG	60.379	20	TTCCGCTTGCTATACGTGTG	59.895	20	266	3142	3407	GTCGTGTGCCACTGAACATT	59.603	20	TTCCGCTTGCTATACGTGTG	59.895	20	252	3156	3407	TATGCAATTTGGTGGTCGTG	60.379	20	ATCTCAACATTCCGCTTGCT	59.843	20	275	3142	3416
F01_transcript_665	1	p1	(A)10	10	2535	2544	GGTTGCTTTGACTTTCAATGG	59.601	21	GAGGGAAAGATCCCCCATAA	60.089	20	148	2480	2627	GCTTTGACTTTCAATGGATGG	59.56	21	GAGGGAAAGATCCCCCATAA	60.089	20	144	2484	2627	GGTTGCTTTGACTTTCAATGG	59.601	21	AGAGGGAAAGATCCCCCATA	59.722	20	149	2480	2628
F01_transcript_665	2	p1	(T)10	10	3474	3483	TCATTTGTGCAGCTCACTTTG	60.042	21	TGATTCAGCCAAGTCATTTATTT	57.835	23	153	3392	3544	TCATTTGTGCAGCTCACTTTG	60.042	21	CTGATTCAGCCAAGTCATTTATTT	58.759	24	154	3392	3545	TCATTTGTGCAGCTCACTTTG	60.042	21	CTGATTCAGCCAAGTCATTTATT	57.478	23	154	3392	3545
F01_transcript_669	1	p2	(AC)10	20	1854	1873	CTGTGCTTCTCCACCTCCTC	59.986	20	TATCGTATGTCGTCCGGTCA	59.948	20	272	1736	2007	CCTCCTCACATCTCTGAGCC	59.945	20	TATCGTATGTCGTCCGGTCA	59.948	20	259	1749	2007	CTGTGCTTCTCCACCTCCTC	59.986	20	CTAGCAAATGCATGGAACGA	59.833	20	228	1736	1963
F01_transcript_669	2	p3	(CAT)7	21	2714	2734	CGCCACAATCGAGTCTGTTA	59.864	20	TCAAGATCCGTTTGGGTAGG	59.926	20	243	2645	2887	CGCCACAATCGAGTCTGTTA	59.864	20	GTAGGGGCGTGTTTGTTTTG	60.399	20	228	2645	2872	CGCCACAATCGAGTCTGTTA	59.864	20	GAATTTGGAGGCGGAGCTAT	60.551	20	262	2645	2906
F01_transcript_670	1	p1	(A)10	10	126	135	GATCGAGAGAGGAGAGACCAGA	60.096	22	AAGGTCTGATGGGCTCATTG	60.073	20	186	33	218	CGAGAGAGGAGAGACCAGAGAG	59.887	22	AAGGTCTGATGGGCTCATTG	60.073	20	183	36	218	CGAGAGAGGAGAGACCAGAGA	58.858	21	AAGGTCTGATGGGCTCATTG	60.073	20	183	36	218
F01_transcript_674	1	p2	(AC)14	28	2451	2478	GGACCTGAGGGACTGAGACA	60.243	20	TCAGGGTCACAGCAGTTGAG	60.022	20	277	2403	2679	GTGGACCTGAGGGACTGAGA	60.243	20	TCAGGGTCACAGCAGTTGAG	60.022	20	279	2401	2679	TGGACCTGAGGGACTGAGAC	60.243	20	TCAGGGTCACAGCAGTTGAG	60.022	20	278	2402	2679
F01_transcript_674	2	p2	(AC)8	16	2595	2610	GGACCTGAGGGACTGAGACA	60.243	20	TCAGGGTCACAGCAGTTGAG	60.022	20	277	2403	2679	GTGGACCTGAGGGACTGAGA	60.243	20	TCAGGGTCACAGCAGTTGAG	60.022	20	279	2401	2679	TGGACCTGAGGGACTGAGAC	60.243	20	TCAGGGTCACAGCAGTTGAG	60.022	20	278	2402	2679
F01_transcript_674	3	p2	(CA)8	16	2717	2732	AGCTCAACTGCTGTGACCCT	60.057	20	GGCTGGGAATTTTTGGTGTA	59.801	20	100	2658	2757	CTCAACTGCTGTGACCCTGA	60.022	20	GTCCTTGGCTGGGAATTTTT	60.299	20	104	2660	2763	AGCTCAACTGCTGTGACCCT	60.057	20	GTCCTTGGCTGGGAATTTTT	60.299	20	106	2658	2763
F01_transcript_674	4	p2	(GT)13	26	3265	3290	TTTTGGTAACCTGCTGGGAC	59.971	20	TGCTGAAACTAGCCAACCCT	59.875	20	271	3215	3485	TTGGTAACCTGCTGGGACTC	60.111	20	TGCTGAAACTAGCCAACCCT	59.875	20	269	3217	3485	TGGTAACCTGCTGGGACTCT	59.721	20	TGCTGAAACTAGCCAACCCT	59.875	20	268	3218	3485
F01_transcript_681	1	p1	(T)11	11	2222	2232	ACAGGAAGAGCAGGTGGAAA	59.844	20	TAAATCCCAGAGGCTGAACG	60.206	20	265	2019	2283	AACAGGAAGAGCAGGTGGAA	59.844	20	TAAATCCCAGAGGCTGAACG	60.206	20	266	2018	2283	AAACAGGAAGAGCAGGTGGA	59.844	20	TAAATCCCAGAGGCTGAACG	60.206	20	267	2017	2283
F01_transcript_681	2	p1	(T)22	22	2399	2420	GCGAGTGACCACTGTTGTGT	59.789	20	TGATACGCGCTCTGAATCAC	59.979	20	250	2326	2575	GTGTGCGAGTGACCACTGTT	59.789	20	TGATACGCGCTCTGAATCAC	59.979	20	254	2322	2575	CGTTCAGCCTCTGGGATTTA	60.206	20	TTCGCAAAGGTTTTGAAGGT	59.724	20	275	2264	2538
F01_transcript_682	1	p3	(TCC)5	15	1396	1410	CAGCAGGTGTTGAATCGCTA	60.011	20	TCCAGGATGTCCTCTATGGC	60.034	20	176	1348	1523	CAGCAGGTGTTGAATCGCTA	60.011	20	AATGAAGGCATCACCAGAGG	60.073	20	267	1348	1614	CAGCAGGTGTTGAATCGCTA	60.011	20	ATGGTGTGTTCCCCCATAAA	59.91	20	197	1348	1544
F01_transcript_683	1	p1	(T)14	14	2550	2563	ACAGAGTTCTGGTCCGGAGA	59.835	20	TGCAATACCGTATCCCCTTC	59.784	20	274	2339	2612	TCCCAGAAAATCGTGGGATA	60.266	20	TGCAATACCGTATCCCCTTC	59.784	20	161	2452	2612	TCCCAGAAAATCGTGGGATA	60.266	20	AAGTCATCATTCACCCACCC	59.636	20	187	2452	2638
F01_transcript_684	1	p2	(AG)11	22	3093	3114	CACCAACTTTGTGTGGCTCT	58.777	20	ATTCAGGCACAATGCTCACA	60.272	20	203	2975	3177	GCACCAACTTTGTGTGGCT	59.742	19	ATTCAGGCACAATGCTCACA	60.272	20	204	2974	3177	CACCAACTTTGTGTGGCTCT	58.777	20	CAATGCTCACAGGAAACAGC	59.445	20	194	2975	3168
F01_transcript_694	1	p3	(TGA)5	15	2154	2168	GCTGTCCTGACATCCCAAAT	59.934	20	AGGCAGTGTGTCGGGAATAC	59.997	20	221	1975	2195	GCTGTCCTGACATCCCAAAT	59.934	20	GTTATCTGGTCCAGGAGGCA	60.073	20	236	1975	2210	GCTGTCCTGACATCCCAAAT	59.934	20	TCTATCTGGTCAGGGTTGGG	59.92	20	268	1975	2242
F01_transcript_694	2	p1	(A)13	13	3192	3204	TATCGCTGCAATGACACCAT	60.104	20	GCTAATTTGCTAAAGTGTTTTGACC	59.661	25	280	2976	3255	TACACAACATGGCATGGACC	60.249	20	GCTAATTTGCTAAAGTGTTTTGACC	59.661	25	236	3020	3255	CCATTCCAGAGGACTTCCAG	59.649	20	GCTAATTTGCTAAAGTGTTTTGACC	59.661	25	264	2992	3255
F01_transcript_699	1	c	(GT)6ttgtatgtgcccttttgtaccagatgctatacagtaaatcaagctctgtt(TG)9tacatttttgtcggttttgcctaatatcagtggtgttttttctgataataggagaacttcagatgaaaggtgcttatgagagacattaacactcacaa(AC)8	194	2132	2325	CATGCTTTGTTGTATGTGTGTGA	59.569	23	TCAGGTTAGGGCGATATTGG	59.916	20	274	2106	2379	CATGCTTTGTTGTATGTGTGTGA	59.569	23	GCACTCAGGTTAGGGCGATA	60.235	20	278	2106	2383	CATGCTTTGTTGTATGTGTGTGA	59.569	23	GTTAGGGCGATATTGGCACA	60.857	20	270	2106	2375
F01_transcript_700	1	p1	(A)19	19	2830	2848	ACGTGATGGATGATGAGGGT	60.208	20	TCCCCATTCACTTCCATTGT	60.173	20	201	2694	2894	ACGTGATGGATGATGAGGGT	60.208	20	TGTCCCCATTCACTTCCATT	60.173	20	203	2694	2896	ACGTGATGGATGATGAGGGT	60.208	20	GTCCCCATTCACTTCCATTG	60.173	20	202	2694	2895
F01_transcript_701	1	p1	(T)10	10	1294	1303	TTGGGAAAAGGAATGACAGC	60.051	20	GCAAGTGACATCCCATCAAA	59.502	20	257	1113	1369	GGAAAAGGAATGACAGCAGC	59.82	20	GCAAGTGACATCCCATCAAA	59.502	20	254	1116	1369	GGGAAAAGGAATGACAGCAG	59.67	20	GCAAGTGACATCCCATCAAA	59.502	20	255	1115	1369
F01_transcript_701	2	p1	(A)12	12	1555	1566	TTTGATGGGATGTCACTTGC	59.502	20	TTGTACTTGCCTCAAAATGGC	60.124	21	245	1350	1594	TTTGATGGGATGTCACTTGC	59.502	20	TGTACTTGCCTCAAAATGGC	58.773	20	244	1350	1593	TGCCTAAAACCACACTCCAA	59.17	20	TTGTACTTGCCTCAAAATGGC	60.124	21	228	1367	1594
F01_transcript_701	3	p1	(T)13	13	1955	1967	TTGATCACTAAATTCGACCATTG	59	23	GAGAGTGCTGAAATGCCCAC	60.812	20	255	1745	1999	TTTTGCTTATTTTGTTTTGTTGGA	59.923	24	GAGAGTGCTGAAATGCCCAC	60.812	20	170	1830	1999	TTTGCTTATTTTGTTTTGTTGGAA	59.923	24	GAGAGTGCTGAAATGCCCAC	60.812	20	169	1831	1999
F01_transcript_705	1	p2	(AC)6	12	81	92	CACACACACATGCACACAGAC	59.668	21	TGGACATCAGCTCTGTGGAG	59.98	20	275	36	310	CACACACACATGCACACAGAC	59.668	21	AAAGCTCTTGGCAGCAACAT	60.022	20	165	36	200	ACACACACACATGCACACAGA	59.668	21	AAAGCTCTTGGCAGCAACAT	60.022	20	166	35	200
F01_transcript_705	2	p1	(T)10	10	3328	3337	AACACGGATGAAAACAAGGC	59.978	20	GCGACTGTTCAGTCTTTCCG	60.975	20	133	3229	3361	GAAAGCCGTCAAATTGTGGT	59.978	20	GCGACTGTTCAGTCTTTCCG	60.975	20	172	3190	3361	AACACGGATGAAAACAAGGC	59.978	20	CGACTGTTCAGTCTTTCCGA	59.007	20	132	3229	3360
F01_transcript_709	1	p1	(T)14	14	793	806	CTGCAGGTAGGAGAGGATGG	59.82	20	TTTGGGGGTGAAATATGAGC	59.762	20	176	747	922	CTGCAGGTAGGAGAGGATGG	59.82	20	GGCATTTTTGGTTAATTGGC	59.304	20	272	747	1018	TGCAGGTAGGAGAGGATGGA	60.758	20	TTTGGGGGTGAAATATGAGC	59.762	20	175	748	922
F01_transcript_709	2	c	(T)10aaattgtctagagagaaacccatttttattaatacaa(T)11	58	1112	1169	AAATGCCAATTTACCCCAAA	59.166	20	TTGTGACATTTTTCGATTCTCA	58.267	22	193	1012	1204	AAAAATGCCAATTTACCCCA	59.166	20	TTGTGACATTTTTCGATTCTCA	58.267	22	195	1010	1204	CAAAAATGCCAATTTACCCC	59.166	20	TTGTGACATTTTTCGATTCTCA	58.267	22	196	1009	1204
F01_transcript_709	3	p1	(A)10	10	1893	1902	ATGGTCAAAACCACACCCAT	59.95	20	CTGTGTCGATCGCGTTAAAA	59.872	20	236	1748	1983	ATGGTCAAAACCACACCCAT	59.95	20	TGTGTCGATCGCGTTAAAAG	59.872	20	235	1748	1982	GGTCAAAACCACACCCATTC	60.073	20	CTGTGTCGATCGCGTTAAAA	59.872	20	234	1750	1983
F01_transcript_731	1	p1	(T)18	18	2629	2646	CCTCCCCTGTCCTCTTTTCT	59.671	20	ACTGTCATGTCTGTGAGCCG	59.897	20	247	2441	2687	CCCCTGTCCTCTTTTCTCCT	59.671	20	ACTGTCATGTCTGTGAGCCG	59.897	20	244	2444	2687	CCCCTGTCCTCTTTTCTCCT	59.671	20	ATGTCTGTGAGCCGGAAGAC	60.269	20	238	2444	2681
F01_transcript_732	1	p2	(AG)13	26	2184	2209	ACCCAAGGTGCCAAATAGTG	59.853	20	GCCCAGACAGGAACAACAAT	59.973	20	238	2105	2342	CACCCGTTAATGAACCCAAG	60.22	20	GCCCAGACAGGAACAACAAT	59.973	20	251	2092	2342	CCGTTAATGAACCCAAGGTG	60.22	20	GCCCAGACAGGAACAACAAT	59.973	20	248	2095	2342
F01_transcript_738	1	p1	(A)11	11	323	333	GCGCACCACTTTATATGCCT	60.124	20	GATTCCTCAGATGGCGGTTA	60.036	20	222	279	500	CACGCGCACCACTTTATATG	60.155	20	GATTCCTCAGATGGCGGTTA	60.036	20	225	276	500	TTTACCAAACAAAGGGACCG	59.833	20	GATTCCTCAGATGGCGGTTA	60.036	20	245	256	500
F01_transcript_738	2	p1	(A)11	11	2766	2776	CATCCTGATCAGCACAGACC	59.212	20	CAGCTGCTTCATGAAATCCA	59.948	20	186	2719	2904	CATCCTGATCAGCACAGACC	59.212	20	ACCTTGCTGAAAATGGCAAC	60.118	20	139	2719	2857	TGCTGGGTCAGTATGCTGTG	60.895	20	CAGCTGCTTCATGAAATCCA	59.948	20	211	2694	2904
F01_transcript_740	1	p1	(A)10	10	1432	1441	GACCTCCATCACGGAAAAGA	60.05	20	AACCGGTTGGTCAGTCAGTC	60.009	20	259	1388	1646	GACCTCCATCACGGAAAAGA	60.05	20	GCAACAATGTGGTGAGGATG	59.967	20	140	1388	1527	GACCTCCATCACGGAAAAGA	60.05	20	CCTGGAATGTGAAAGGTCGT	59.966	20	236	1388	1623
F01_transcript_740	2	p1	(T)14	14	2694	2707	TTGCTCTCACCCATCACTTG	59.831	20	CTGTGCAGACAGGACTTGGA	60.022	20	230	2589	2818	TTGCTCTCACCCATCACTTG	59.831	20	TGTGCAGACAGGACTTGGAG	60.022	20	229	2589	2817	TTGCTCTCACCCATCACTTG	59.831	20	TCTGTGCAGACAGGACTTGG	60.022	20	231	2589	2819
F01_transcript_743	1	p1	(C)10	10	1937	1946	TTTGACGACGAGTTCACTGC	60.032	20	CGGTTTGCTGGTAAGGGTTA	59.99	20	182	1798	1979	AAAGAAGCTCATCCCACCCT	60.074	20	CGGTTTGCTGGTAAGGGTTA	59.99	20	240	1740	1979	TTTGACGACGAGTTCACTGC	60.032	20	TGTCCTTGTACGAGTTTGCG	59.904	20	223	1798	2020
F01_transcript_743	2	p1	(T)22	22	2810	2831	AGGGAGGTTGTGGTTTCCTC	60.349	20	TTTTTGGTTGTTGTTGCCAG	59.603	20	237	2750	2986	ATTGTTAGGGGTTTGGGAGG	60.046	20	CCTTGGAACATCAAGCCTCT	59.284	20	221	2657	2877	ATTGTTAGGGGTTTGGGAGG	60.046	20	GACCTTGGAACATCAAGCCT	59.141	20	223	2657	2879
F01_transcript_743	3	p1	(A)11	11	3153	3163	CAATAGCTACTGCGTCAGCG	59.799	20	CCGTCTGAAGAAGCACACCT	60.444	20	217	3019	3235	CTGGCAACAACAACCAAAAA	59.603	20	CCGTCTGAAGAAGCACACCT	60.444	20	269	2967	3235	TATTGTTGTCGCAGCCTTGA	60.401	20	CCGTCTGAAGAAGCACACCT	60.444	20	144	3092	3235
F01_transcript_749	1	c	(T)12atcgttaactga(AT)7	38	1166	1203	CTTGTCTGCAATTGACCCCT	60.111	20	TCAGAATTATTGGCACCCTTG	59.946	21	279	983	1261	TGCAATTGACCCCTTTTTCT	59.546	20	GGTCAGAATTATTGGCACCC	59.249	20	275	989	1263	CTGCAATTGACCCCTTTTTC	59.546	20	GGTCAGAATTATTGGCACCC	59.249	20	276	988	1263
F01_transcript_749	2	p2	(CA)9	18	2468	2485	TGCACATTTCCTGTCTCAGC	59.992	20	CAATCCGCCTGGTCTTTTTA	60.067	20	128	2431	2558	TACTGCCAGCAGGTCAAGTG	60.049	20	CAATCCGCCTGGTCTTTTTA	60.067	20	223	2336	2558	TGTACTGCCAGCAGGTCAAG	60.049	20	CAATCCGCCTGGTCTTTTTA	60.067	20	225	2334	2558
F01_transcript_749	3	p3	(CTA)7	21	2846	2866	AAATGCATTGTGACGGTGTG	60.436	20	ACCTTAAGGGCAGCGTTTTT	60.129	20	255	2681	2935	AAATGCATTGTGACGGTGTG	60.436	20	AACCTTAAGGGCAGCGTTTT	60.129	20	256	2681	2936	ATGCATTGTGACGGTGTGAC	60.46	20	ACCTTAAGGGCAGCGTTTTT	60.129	20	253	2683	2935
F01_transcript_754	1	p1	(T)22	22	2715	2736	TTGCCATATGTGCTCCTCAG	59.823	20	GAAACGGCAACACCTCAATC	60.504	20	268	2492	2759	TTTGCCATATGTGCTCCTCA	60.22	20	GAAACGGCAACACCTCAATC	60.504	20	269	2491	2759	GCTTTGCCATATGTGCTCCT	60.243	20	GAAACGGCAACACCTCAATC	60.504	20	271	2489	2759
F01_transcript_756	1	p1	(T)10	10	275	284	AGCATTTGAAACACCGTTGA	59.174	20	ATATTGGCATGAACAACCCC	59.51	20	241	187	427	AGCATTTGAAACACCGTTGA	59.174	20	ACCCAATCCTTTATCCCGAA	60.502	20	262	187	448	GAAGAAAGCCTTCAAATCGC	59.046	20	ATATTGGCATGAACAACCCC	59.51	20	267	161	427
F01_transcript_756	2	p1	(T)11	11	2767	2777	ACACTCTCGGCAACGTCTCT	60.057	20	TAGCTGTCAATGGAGGGACC	60.073	20	279	2539	2817	AGCTGCGTGTGTTAGGGAGT	59.937	20	TAGCTGTCAATGGAGGGACC	60.073	20	167	2651	2817	ACACTCTCGGCAACGTCTCT	60.057	20	ATGGAGGGACCGAAATCTCT	59.896	20	270	2539	2808
F01_transcript_757	1	p1	(A)11	11	93	103	GCCCTACTCACACAAGAGCC	59.874	20	CAGAGACGAGAACCGACTCC	59.986	20	256	11	266	GCCCTACTCACACAAGAGCC	59.874	20	TTCTCCATCACCCTCTGTCC	60.048	20	213	11	223	GCCCTACTCACACAAGAGCC	59.874	20	TCCATTGTCTCCACTGGTCA	60.088	20	137	11	147
F01_transcript_757	2	p3	(ATT)8	24	3231	3254	CGAATGGCCGGTAATCTAAA	59.922	20	CCAAATTATACATTTTCAGTATCTGTG	57.438	27	190	3120	3309	CGAATGGCCGGTAATCTAAA	59.922	20	AACATCTTTTAGAATCTCTTTATTCCA	57.376	27	214	3120	3333	TGCAGTCAATCAAATCAGGC	59.805	20	CCAAATTATACATTTTCAGTATCTGTG	57.438	27	210	3100	3309
F01_transcript_758	1	p1	(A)10	10	1150	1159	GCGTTCTTTTCTCAACTCGC	60.14	20	TTGTCGCTTTATCGTGTTGC	59.879	20	230	967	1196	CAGGAGAGAGAGGGAGAGCA	59.81	20	TTGTCGCTTTATCGTGTTGC	59.879	20	269	928	1196	GTTTGAAAAGAGGGGGTGGT	60.204	20	TTGTCGCTTTATCGTGTTGC	59.879	20	179	1018	1196
F01_transcript_758	2	c	(TC)6actctctt(TC)16	52	2323	2374	CAAAACCCAGAGCTGAGAGC	60.134	20	GTGTGAAAAGTGTGCGGCTA	59.911	20	232	2202	2433	CAAAACCCAGAGCTGAGAGC	60.134	20	TGAAAAGTGTGCGGCTAGAA	59.609	20	229	2202	2430	GAGCTGAGAGCCGTCCATTA	60.504	20	GTGTGAAAAGTGTGCGGCTA	59.911	20	223	2211	2433
F01_transcript_763	1	p2	(GA)6	12	1923	1934	ACCTAATGAGAGAGCGCCAA	59.978	20	GTTTCTCCTGCTCGTAACGC	60.022	20	192	1860	2051	AACCTAATGAGAGAGCGCCA	59.978	20	GTTTCTCCTGCTCGTAACGC	60.022	20	193	1859	2051	ACCTAATGAGAGAGCGCCAA	59.978	20	GTCAACATCACGTCCCCTCT	59.969	20	224	1860	2083
F01_transcript_763	2	p1	(T)32	32	3027	3058	AATGTTCCTATGGCTGGTGG	59.813	20	CACGGCTATAAGTTCAGCCA	58.942	20	176	2924	3099	ACAGATAACCGTCGAATGGG	59.813	20	CACGGCTATAAGTTCAGCCA	58.942	20	272	2828	3099	AATGTTCCTATGGCTGGTGG	59.813	20	CACGGCTATAAGTTCAGCCAA	60.271	21	176	2924	3099
F01_transcript_763	3	p1	(T)16	16	3381	3396	--
F01_transcript_764	1	p2	(TA)7	14	2262	2275	GGGGGAAGAAAAGAAAAGGA	59.505	20	CAATGCACCTTCTTGGAGAAA	60.234	21	219	2082	2300	GGGGGAAGAAAAGAAAAGGA	59.505	20	AACAATGCACCTTCTTGGAGA	59.726	21	221	2082	2302	GGGGGAAGAAAAGAAAAGGA	59.505	20	GGCTTGTAACAATGCACCTTC	59.629	21	228	2082	2309
F01_transcript_764	2	p1	(T)16	16	2905	2920	GCTGCATGTTCATAAATGGG	58.994	20	ACACAGTGTGGTGGAAGCCT	60.631	20	187	2863	3049	AGCTGCATGTTCATAAATGGG	59.974	21	ACACAGTGTGGTGGAAGCCT	60.631	20	188	2862	3049	CTGCATGTTCATAAATGGGG	58.843	20	ACACAGTGTGGTGGAAGCCT	60.631	20	186	2864	3049
F01_transcript_767	1	p1	(T)23	23	3286	3308	TCATTCATGTGGTTGGTGCT	59.967	20	TTATTGACTGTGGCTGCTCG	60.011	20	205	3209	3413	CTCATTCATGTGGTTGGTGC	59.967	20	TTATTGACTGTGGCTGCTCG	60.011	20	206	3208	3413	TGTGGTTGGTGCTTAATGGA	59.964	20	TTATTGACTGTGGCTGCTCG	60.011	20	198	3216	3413
F01_transcript_770	1	p1	(T)11	11	3328	3338	TGGTGGTGTGGTCAAACATT	59.701	20	CCTGTGGCAGTCAACCATTA	59.566	20	118	3255	3372	TTGGTGGTGTGGTCAAACAT	59.701	20	CCTGTGGCAGTCAACCATTA	59.566	20	119	3254	3372	CTTGGTGGTGTGGTCAAACA	60.454	20	CCTGTGGCAGTCAACCATTA	59.566	20	120	3253	3372
F01_transcript_777	1	p4	(ATTC)6	24	81	104	CAACTGCGCTCGGACATATAG	60.797	21	TAACCTGATGCGGATGTTCA	60.073	20	257	53	309	CAACTGCGCTCGGACATATAG	60.797	21	AGTTGTTCCCTTTGGGGTCT	59.834	20	167	53	219	CAACTGCGCTCGGACATATAG	60.797	21	GAAGTTGTTCCCTTTGGGGT	60.204	20	169	53	221
F01_transcript_777	2	c	(GT)13gcgtgcgtgc(GT)6	48	3234	3281	AGTGTTCCTGACCCCTGATG	59.962	20	TGAATCACATCCACCCAATG	60.177	20	208	3162	3369	AGTGTTCCTGACCCCTGATG	59.962	20	TCACATCCACCCAATGAAAA	59.75	20	204	3162	3365	CCGTGAGAGGAGGACGTTAG	59.861	20	TGAATCACATCCACCCAATG	60.177	20	185	3185	3369
F01_transcript_778	1	c	(TCA)8gcagcagcaggttatttctcgtcgtttgtctcagggtgagcagaggaagagagagagcgagagacacagacaggcgtctgtctt(TC)7	122	256	377	CACACCAGAAGCACCTCAGA	60.022	20	TGATGTCATTGTTTGGACGG	60.367	20	273	182	454	CACACCAGAAGCACCTCAGA	60.022	20	GAGAGCGGTGCGTTACTGAT	60.428	20	240	182	421	CGAGTCCAGAACACACCAGA	59.864	20	GAGAGCGGTGCGTTACTGAT	60.428	20	251	171	421
F01_transcript_779	1	c	(A)11gctttgtattataatgtttacttggtggtgtggtcaaacattcacatatcaaatatatttgtcttcccctggctttaatccactgtttgcatga(T)11	116	3210	3325	GCTAATTAACCAGCTCTTGGC	58.175	21	CCTGTGGCAGTCAACCATTA	59.566	20	242	3118	3359	GCTAATTAACCAGCTCTTGGCT	59.104	22	CCTGTGGCAGTCAACCATTA	59.566	20	242	3118	3359	AGCTAATTAACCAGCTCTTGGC	59.104	22	CCTGTGGCAGTCAACCATTA	59.566	20	243	3117	3359
F01_transcript_781	1	p2	(AC)6	12	1874	1885	GGAATGGAGCAGTGGATGTT	59.934	20	CAGGTCTGAGGGATCAGAGG	59.785	20	113	1806	1918	TTTGGACCTAGACAATCCGC	60.074	20	CAGGTCTGAGGGATCAGAGG	59.785	20	271	1648	1918	TAAGCCAAAATTCCAGCCAG	60.202	20	CAGGTCTGAGGGATCAGAGG	59.785	20	169	1750	1918
F01_transcript_784	1	p1	(T)12	12	2738	2749	CTGGGTTGAGTTTGGGTGAT	59.82	20	TACAAGGCCCTGGTCATAGC	60.096	20	280	2526	2805	CGGTAATTAACGGAGGTGGA	59.817	20	TACAAGGCCCTGGTCATAGC	60.096	20	256	2550	2805	TGGGTTGAGTTTGGGTGATT	60.21	20	TACAAGGCCCTGGTCATAGC	60.096	20	279	2527	2805
F01_transcript_784	2	p1	(T)23	23	3246	3268	GCTCAATTTTATTTTCCCCCA	60.135	21	GGTACAAAAAGCTTCAGCACAA	59.447	22	179	3206	3384	TGCTCAATTTTATTTTCCCCC	60.135	21	GGTACAAAAAGCTTCAGCACAA	59.447	22	180	3205	3384	GCTCAATTTTATTTTCCCCCA	60.135	21	CAAAAAGCTTCAGCACAAAAA	58.277	21	175	3206	3380
F01_transcript_787	1	p1	(A)11	11	2414	2424	AACGAGGAAAAGAGGCCAAT	60.074	20	TTCAAGTTTGCAACATCAATTCTT	60.043	24	217	2288	2504	AACGAGGAAAAGAGGCCAAT	60.074	20	AAAACATGGAAAGTCTCTGTGTCA	60.075	24	187	2288	2474	TCATTCCATGTGTGAAGGGA	59.893	20	TTCAAGTTTGCAACATCAATTCTT	60.043	24	154	2351	2504
F01_transcript_790	1	p1	(T)17	17	2747	2763	TCAGGGATTTCTCCCAAATG	59.864	20	ATGTGCACCAGACAAACCAA	60.008	20	279	2583	2861	GGATTTCTCCCAAATGGCTT	60.265	20	ATGTGCACCAGACAAACCAA	60.008	20	275	2587	2861	ATTGGCGCTCCAGTAGACAT	59.723	20	ATGTGCACCAGACAAACCAA	60.008	20	165	2697	2861
F01_transcript_7943	1	p1	(A)21	21	1611	1631	CGGATCTGGTGGATGAAATC	60.281	20	TGGCATGTGGTAAATAGGGG	60.576	20	120	1568	1687	CTGCAGCACTGTGAGGAAAC	59.622	20	TGGCATGTGGTAAATAGGGG	60.576	20	241	1447	1687	ACTGCAGCACTGTGAGGAAA	59.622	20	TGGCATGTGGTAAATAGGGG	60.576	20	242	1446	1687
F01_transcript_7955	1	p1	(A)10	10	987	996	ATCCATCAGGCACCAAAAAG	59.933	20	AAGCATGTTTTCCCATAGGC	59.046	20	258	849	1106	AGCAAAAATCCATCAGGCAC	60.081	20	AAGCATGTTTTCCCATAGGC	59.046	20	265	842	1106	ATCCATCAGGCACCAAAAAG	59.933	20	AAGCATGTTTTCCCATAGGCT	59.979	21	258	849	1106
F01_transcript_7978	1	p5	(TGTTT)5	25	1635	1659	CCTTCATTCATTATGTGAATCAGC	59.87	24	TCACCCAAATGATAGCACCA	59.924	20	225	1513	1737	CCTTCATTCATTATGTGAATCAGC	59.87	24	TCAAAAAGGCACAAAAAGGC	60.223	20	260	1513	1772	CAGCAGAGTGAATTAACAGACTGG	60.347	24	TCACCCAAATGATAGCACCA	59.924	20	205	1533	1737
F01_transcript_7980	1	p1	(T)12	12	1076	1087	CACAGTGCCACACGGTTTAC	60.072	20	TTTCTGGCTGCCGATATGAT	60.574	20	258	971	1228	GTGCCACACGGTTTACCATA	59.322	20	TTCCTCCCTGAGAGCACTGT	59.986	20	219	975	1193	GTGCCACACGGTTTACCATA	59.322	20	TGGCCCAGGTTCTATGACTC	60.073	20	279	975	1253
F01_transcript_8017	1	p3	(GGA)5	15	1367	1381	AAGCCACCTCCTCCACCTAT	59.957	20	CGGGGATTCAGACACATTCT	59.927	20	219	1225	1443	CTCCACCTCCTCCTTCCTCT	59.801	20	TCGTCCCATTCATCCTCTTC	60.011	20	253	1340	1592	AAGCCACCTCCTCCACCTAT	59.957	20	GACGAATTTCCTCCAGCAAG	59.813	20	184	1225	1408
F01_transcript_8023	1	c	(A)11ttaaaaaaatagtgacgcactagtccactggtcacaaatacaaac(T)12	68	1639	1706	GGCAGGGGTGTCAAACATAC	60.24	20	CGAACAGTGAGCTTGTGCAT	60.056	20	233	1560	1792	CGCGGGATGATTTGATTTAG	60.415	20	CGAACAGTGAGCTTGTGCAT	60.056	20	187	1606	1792	TTAATTGCTCTAGGGCAGGG	59.315	20	CGAACAGTGAGCTTGTGCAT	60.056	20	246	1547	1792
F01_transcript_8046	1	p1	(T)22	22	989	1010	GGTTTGGGTCTGGAGTTTGA	59.943	20	GGCCAGGGGATCTAAGAGAG	60.169	20	121	930	1050	TTTGGGTCTGGAGTTTGAGG	60.081	20	GGCCAGGGGATCTAAGAGAG	60.169	20	119	932	1050	CGGCCTGGGATATACTCAAA	59.916	20	GGCCAGGGGATCTAAGAGAG	60.169	20	218	833	1050
F01_transcript_8046	2	p2	(TA)13	26	1739	1764	GTCCCTGGACTGGAGGAGAT	60.469	20	TTGCGTTCTTAATCACAATTTTC	58.367	23	280	1522	1801	GTCCCTGGACTGGAGGAGAT	60.469	20	TTGCGTTCTTAATCACAATTTTCT	59.253	24	280	1522	1801	TGGACTGGAGGAGATTGGAA	60.59	20	TTGCGTTCTTAATCACAATTTTC	58.367	23	275	1527	1801
F01_transcript_8050	1	p1	(T)28	28	1110	1137	AGCAGCATAGACGTCACTTCC	59.516	21	CATGTGCAATGCAAAATTCA	59.112	20	263	1071	1333	GCAGCATAGACGTCACTTCCT	59.516	21	CATGTGCAATGCAAAATTCA	59.112	20	262	1072	1333	GCAGCATAGACGTCACTTCC	58.472	20	CATGTGCAATGCAAAATTCA	59.112	20	262	1072	1333
F01_transcript_8088	1	c*	(GA)6(A)15*	26	1587	1612	CACCGTCCCTCTATGAATGAA	59.94	21	GGGATTGTGAGTTGACAGAAAA	59.077	22	178	1498	1675	CACCGTCCCTCTATGAATGAA	59.94	21	AGGGATTGTGAGTTGACAGAAAA	60.026	23	179	1498	1676	CACCGTCCCTCTATGAATGAA	59.94	21	AGGGATTGTGAGTTGACAGAAA	58.695	22	179	1498	1676
F01_transcript_8094	1	c*	(T)10(TG)11*	31	1427	1457	GTCCGCTTGTTTCCTTTTGA	60.227	20	GGATGAACACAATGTCAGCG	60.12	20	259	1325	1583	TTCCACATGCATTGTTGCTT	60.119	20	GCCCAAAGGCTTCATTCTTA	59.297	20	263	1260	1522	TTTCCACATGCATTGTTGCT	60.119	20	GCCCAAAGGCTTCATTCTTA	59.297	20	264	1259	1522
F01_transcript_8099	1	p1	(T)10	10	1279	1288	CAAACATTGCAAGATAAAGAGCA	59.437	23	TGCGTCGCAGTATATCAAGC	60.006	20	278	1196	1473	CAAACATTGCAAGATAAAGAGCA	59.437	23	AGGGCAGATGAATGCAAAAA	60.585	20	221	1196	1416	CAAACATTGCAAGATAAAGAGCA	59.437	23	AAGGGCAGATGAATGCAAAA	60.585	20	222	1196	1417
F01_transcript_8099	2	p2	(AT)16	32	1566	1597	CTGCACGTTTGGTCTGACAT	59.751	20	CAAGAGCAACAGCATTCCAA	59.988	20	243	1484	1726	TACAGTGCTGCACGTTTGGT	60.37	20	CAAGAGCAACAGCATTCCAA	59.988	20	250	1477	1726	CTGCACGTTTGGTCTGACAT	59.751	20	GCAACAGCATTCCAAACTGA	59.847	20	238	1484	1721
F01_transcript_8101	1	p3	(TCA)5	15	96	110	ATGCGTCTGGTGTTGTGTGT	60.08	20	AAGACTCATCCTGGACACGG	60.112	20	216	5	220	ACATGCGTCTGGTGTTGTGT	60.08	20	AAGACTCATCCTGGACACGG	60.112	20	218	3	220	TCCTCTCGGGAAGATGTTTG	60.187	20	CAGAGTCCTCAGGGATCGAG	59.937	20	254	46	299
F01_transcript_8101	2	p1	(A)10	10	1095	1104	CAGCTCTGCCAAAACTTTCC	59.993	20	GGATGCATCTGAAATTATGCTG	59.574	22	232	908	1139	TCATTAGCTGTTGACGTGCC	59.871	20	GGATGCATCTGAAATTATGCTG	59.574	22	122	1018	1139	CAAAACTTTCCCTCTGCGAC	59.853	20	GGATGCATCTGAAATTATGCTG	59.574	22	223	917	1139
F01_transcript_8101	3	p1	(T)12	12	1483	1494	GCAGATGGTTTGGCTTGTTT	60.118	20	CACTGCAAAAATGCTCCTCC	60.776	20	174	1437	1610	GATGGTTTGGCTTGTTTTGG	60.344	20	CACTGCAAAAATGCTCCTCC	60.776	20	171	1440	1610	GCAGATGGTTTGGCTTGTTT	60.118	20	ACTGCAAAAATGCTCCTCCT	58.936	20	173	1437	1609
F01_transcript_8113	1	p2	(TG)6	12	585	596	GTCTTCTTGGCGCCATTTTA	60.209	20	CACGGACATCTTCAAACGTG	60.152	20	243	473	715	AAGTGCAGACATTATGGGGC	59.962	20	GACATCTTCAAACGTGCTGC	59.45	20	280	432	711	ACATTATGGGGCAGAGACGA	60.483	20	CACGGACATCTTCAAACGTG	60.152	20	276	440	715
F01_transcript_8121	1	p2	(AC)15	30	1175	1204	TGCCAACACCAGACGTAGAG	59.897	20	CCGAACAGATGAACAGAGCA	59.984	20	260	1049	1308	TGCCAACACCAGACGTAGAG	59.897	20	CAGAAGCACCGAACAGATGA	59.984	20	268	1049	1316	CTGCCAACACCAGACGTAGA	59.897	20	CCGAACAGATGAACAGAGCA	59.984	20	261	1048	1308
F01_transcript_8121	2	p1	(T)10	10	1439	1448	TGCTCTGTTCATCTGTTCGG	59.984	20	CCCTGCACTGTCAGAAAACA	59.873	20	211	1289	1499	TCATCTGTTCGGTGCTTCTG	59.984	20	TATACACGCATTCGTCTCGC	59.862	20	180	1297	1476	TGCTCTGTTCATCTGTTCGG	59.984	20	TATACACGCATTCGTCTCGC	59.862	20	188	1289	1476
F01_transcript_8124	1	p1	(T)12	12	1498	1509	CCAGATAGCGCCTCTTATCG	59.96	20	TCATGATCCCCTGGACAAGT	60.326	20	152	1384	1535	CCAGATAGCGCCTCTTATCG	59.96	20	ACTTCATGATCCCCTGGACA	60.326	20	155	1384	1538	GTTTGGTTTCCCAGAGACGA	60.088	20	TCATGATCCCCTGGACAAGT	60.326	20	182	1354	1535
F01_transcript_8129	1	p3	(GCT)5	15	143	157	TCAGCAGTGCTTCTCTCTCG	59.597	20	CACAGCCTCCTCTTCCTCAG	60.127	20	195	44	238	CGAAGTCATGAAACTGCTGC	59.596	20	CACAGCCTCCTCTTCCTCAG	60.127	20	121	118	238	TCAGCAGTGCTTCTCTCTCG	59.597	20	TTCATCCACAGCCTCCTCTT	59.803	20	201	44	244
F01_transcript_8129	2	c	(AC)7tcagaacacatacactgaacacacgtg(CA)9ctgagaacacacactga(AC)6	88	1150	1237	TTACAGTGAGACGACGATCCC	60.126	21	GCCCAACTCCTCACTCACTT	59.305	20	257	1070	1326	TACAGTGAGACGACGATCCC	58.671	20	GCCCAACTCCTCACTCACTT	59.305	20	256	1071	1326	CGCGCCTCTGTGTTTACAGT	61.42	20	GCCCAACTCCTCACTCACTT	59.305	20	270	1057	1326
F01_transcript_8144	1	p1	(T)14	14	856	869	CTGCAGGTAGGAGAGGATGG	59.82	20	TTTGGGGGTGAAATATGAGC	59.762	20	176	810	985	CTGCAGGTAGGAGAGGATGG	59.82	20	GGCATTTTTGGTTAATTGGC	59.304	20	272	810	1081	TGCAGGTAGGAGAGGATGGA	60.758	20	TTTGGGGGTGAAATATGAGC	59.762	20	175	811	985
F01_transcript_8144	2	c	(T)11aaattgtctagagagaaacccatttttattaatacaa(T)13	61	1175	1235	AAATGCCAATTTACCCCAAA	59.166	20	TTGTGACATTTTTCGATTCTCA	58.267	22	196	1075	1270	AAAAATGCCAATTTACCCCA	59.166	20	TTGTGACATTTTTCGATTCTCA	58.267	22	198	1073	1270	CAAAAATGCCAATTTACCCC	59.166	20	TTGTGACATTTTTCGATTCTCA	58.267	22	199	1072	1270
F01_transcript_8145	1	c	(T)18aacaaatgttccatagtaatttc(T)11cttc(T)15(GAT)6	89	1493	1581	GAATCTGGATTGGACGCATT	59.9	20	TGATGGGACATTCCTGATGA	59.85	20	213	1432	1644	ACGGCAGAGGTTCGTTTAGA	59.875	20	TGATGGGACATTCCTGATGA	59.85	20	256	1389	1644	GGATTGGACGCATTTTGTTT	59.807	20	TGATGGGACATTCCTGATGA	59.85	20	207	1438	1644
F01_transcript_8148	1	c	(TGTT)5tggggga(G)12	39	981	1019	CAGCCCGTCATTTATGTGTG	59.988	20	AGAAGCATCCCAGTGAGCAT	59.834	20	195	918	1112	CTCACCAGCCCGTCATTTAT	59.955	20	AGAAGCATCCCAGTGAGCAT	59.834	20	200	913	1112	AGTCAGCACAGCGAGAGACA	59.922	20	AGAAGCATCCCAGTGAGCAT	59.834	20	251	862	1112
F01_transcript_8171	1	p1	(T)21	21	815	835	AGAGAAGCGGCACGTCTTTA	60.154	20	GGGAAAAGAAACTAGAGGACACC	59.538	23	250	615	864	AGAACTTTGCAGTTCGCACA	59.64	20	GGGAAAAGAAACTAGAGGACACC	59.538	23	275	590	864	GAACTTTGCAGTTCGCACAC	59.495	20	GGGAAAAGAAACTAGAGGACACC	59.538	23	274	591	864
F01_transcript_8173	1	p1	(A)18	18	1526	1543	TCCATCTGCTTGAGTTTCAGTG	60.431	22	CAAAAGAATTACCAATCTGTGACAA	59.482	25	247	1330	1576	CCATCTGCTTGAGTTTCAGTG	58.51	21	CAAAAGAATTACCAATCTGTGACAA	59.482	25	246	1331	1576	TTTCCATCTGCTTGAGTTTCAG	59.494	22	CAAAAGAATTACCAATCTGTGACAA	59.482	25	249	1328	1576
F01_transcript_8185	1	p2	(AG)7	14	1539	1552	CTGAAAGGCATGGGAGAGAG	59.943	20	AGTTTCAGCCCTTTGGCTTT	60.242	20	278	1429	1706	CTGAAAGGCATGGGAGAGAG	59.943	20	GGAGAAACATTCTGGCCTTG	59.67	20	178	1429	1606	TCCTTCTTGTGGTCAAGGCT	59.844	20	AGTTTCAGCCCTTTGGCTTT	60.242	20	246	1461	1706
F01_transcript_8189	1	p2	(GT)20	40	1408	1447	GCACCCATAACGGTTTCAAT	59.691	20	CCATGCAGTGTGTGTGTTGA	60.209	20	195	1288	1482	GGTTTTCCTTTGACTGGCAC	59.574	20	CCATGCAGTGTGTGTGTTGA	60.209	20	211	1272	1482	GTTTTCCTTTGACTGGCACC	59.574	20	CCATGCAGTGTGTGTGTTGA	60.209	20	210	1273	1482
F01_transcript_8191	1	p3	(TGA)6	18	373	390	GTGGAGGTCTTCCAGCAGAG	59.986	20	GTGAGGGTATTGCCACGTCT	59.997	20	200	317	516	GTGGAGGTCTTCCAGCAGAG	59.986	20	GTATTGCCACGTCTGGTCCT	59.997	20	194	317	510	GTGGAGGTCTTCCAGCAGAG	59.986	20	GTGTCCACGATCAACCTCCT	59.969	20	254	317	570
F01_transcript_8208	1	p1	(T)10	10	1316	1325	TCAAAGATGCCAATGGTCAA	60.049	20	GCGCTTTGCCTTTGAGTTTA	60.508	20	237	1132	1368	GCTTCAAAGATGCCAATGGT	60.081	20	GCGCTTTGCCTTTGAGTTTA	60.508	20	240	1129	1368	TCAAAACTGCTGCGTTCAGT	59.64	20	GCGCTTTGCCTTTGAGTTTA	60.508	20	221	1148	1368
F01_transcript_8211	1	p1	(A)11	11	747	757	ATAGGGTTTGCTGCTGCTGT	59.904	20	TGCGGAGTCCTTTCAGAAGT	59.989	20	241	578	818	ACATAGGGTTTGCTGCTGCT	59.904	20	TGCGGAGTCCTTTCAGAAGT	59.989	20	243	576	818	TTTGCTGCTGCTGTTCTGTT	59.788	20	TGCGGAGTCCTTTCAGAAGT	59.989	20	235	584	818
F01_transcript_8214	1	p2	(TC)7	14	1101	1114	CTCTCAGGTTCTGACCCAGC	59.986	20	ACAGACAGGCGGAGAGAGAG	59.732	20	280	951	1230	CTCTCAGGTTCTGACCCAGC	59.986	20	ACAGGCGGAGAGAGAGACAG	59.732	20	276	951	1226	CCTGATGATAGCGCTTAGCC	59.967	20	ACAGACAGGCGGAGAGAGAG	59.732	20	188	1043	1230
F01_transcript_8214	2	c	(AT)6agaa(AT)7	30	1407	1436	CCCTCAACCCGTCACTTATG	60.366	20	GCTCCCAGATGGACAGAGAG	59.945	20	276	1338	1613	AAATAATCGAGGAGCCCCAG	60.411	20	GCTCCCAGATGGACAGAGAG	59.945	20	248	1366	1613	ATAATCGAGGAGCCCCAGAG	60.558	20	GCTCCCAGATGGACAGAGAG	59.945	20	246	1368	1613
F01_transcript_8216	1	p2	(AC)8	16	1208	1223	AACAATTGATGTGCAAGGCA	60.119	20	TATAAAAGCCATTCCGCCTG	60.054	20	135	1140	1274	AACAATTGATGTGCAAGGCA	60.119	20	TTTAGGGGTAGGGGTATGGG	59.897	20	177	1140	1316	AACAATTGATGTGCAAGGCA	60.119	20	TTAGGGGTAGGGGTATGGGA	60.382	20	176	1140	1315
F01_transcript_8216	2	p2	(CA)9	18	1480	1497	CCTCATCATGAAAACAAGCG	59.272	20	TGCACTCATTAACTGCACAGC	60.073	21	121	1457	1577	CCCTACCCCTAAACCTACCC	58.71	20	TGCACTCATTAACTGCACAGC	60.073	21	274	1304	1577	CCCCTACCCCTAAACCTACC	58.71	20	TGCACTCATTAACTGCACAGC	60.073	21	275	1303	1577
F01_transcript_8216	3	p1	(T)21	21	1649	1669	CCTCATCATGAAAACAAGCG	59.272	20	AAAACAATTGAATCTTATGGAAATCA	59.256	26	258	1457	1714	CCTCATCATGAAAACAAGCG	59.272	20	AAACAATTGAATCTTATGGAAATCA	58.098	25	257	1457	1713	CCTCATCATGAAAACAAGCG	59.272	20	AAAAACAATTGAATCTTATGGAAATCA	60.316	27	259	1457	1715
F01_transcript_8218	1	p3	(CTG)5	15	269	283	TAACCCAGCTGCTGCTTTCT	60.154	20	TGAATCTTGTTTCGTGCCAG	59.84	20	277	227	503	TAACCCAGCTGCTGCTTTCT	60.154	20	CTGAATCTTGTTTCGTGCCA	59.84	20	278	227	504	TAACCCAGCTGCTGCTTTCT	60.154	20	CAGCAAACCGCTTGACTTTT	60.42	20	150	227	376
F01_transcript_8218	2	p1	(T)10	10	1595	1604	CCTAAAGACAAGCAGCTGGG	60.008	20	TTGGACTGAATGAATCTGCAA	59.262	21	253	1423	1675	TCAGGAGCTCACTGCTGAAA	59.855	20	TTGGACTGAATGAATCTGCAA	59.262	21	197	1479	1675	GCGGAAACTGTGATGCTTTT	60.257	20	TTGGACTGAATGAATCTGCAA	59.262	21	108	1568	1675
F01_transcript_8232	1	p1	(T)10	10	1191	1200	CAGTCTGGAGGAGATCAGCG	61.113	20	TCATTTTGATTTCATGGGGTC	59.613	21	277	1061	1337	TGAAGGATTCGTTTGTGTTGTT	59.517	22	TGAGCCATTTTTCCAGAAGG	60.184	20	265	1139	1403	TGAAGAGTGAAGGATTCGTTTG	59.355	22	TGAGCCATTTTTCCAGAAGG	60.184	20	272	1132	1403
F01_transcript_8233	1	p1	(T)15	15	1636	1650	GGTGGGAAGAAAGGAAGGAA	60.414	20	TGAGACACAAAACAACGAACAA	59.265	22	162	1535	1696	GTCACTGGGAGCATAAAGGG	59.55	20	TGAGACACAAAACAACGAACAA	59.265	22	191	1506	1696	TCACTGGGAGCATAAAGGGT	59.55	20	TGAGACACAAAACAACGAACAA	59.265	22	190	1507	1696
F01_transcript_8240	1	p1	(T)15	15	1211	1225	GAAGCTGGCAGAATCTGGAC	59.957	20	TTGAAAGCTCTGAGCCTAGATG	58.882	22	263	1099	1361	GAAGCTGGCAGAATCTGGAC	59.957	20	TTTGAAAGCTCTGAGCCTAGATG	60.156	23	264	1099	1362	GAAGCTGGCAGAATCTGGAC	59.957	20	GAAAGCTCTGAGCCTAGATGTGA	60.165	23	261	1099	1359
F01_transcript_8257	1	p2	(GT)16	32	1484	1515	CCTCTTCTGAATGTGCCTCTG	59.997	21	GACCGTAAGCTCCAGCACTC	60.02	20	186	1459	1644	CCTCTTCTGAATGTGCCTCTG	59.997	21	CCAGAACCGTCATAAACGCT	60.132	20	241	1459	1699	TGTCCTCTTCTGAATGTGCCT	59.859	21	GACCGTAAGCTCCAGCACTC	60.02	20	189	1456	1644
F01_transcript_8261	1	p1	(A)11	11	1379	1389	TCAGACCAACACATGGAGGA	60.088	20	TTGGAGTATGGATGAGGCAA	59.075	20	270	1216	1485	TCAGACCAACACATGGAGGA	60.088	20	CTTGGAGTATGGATGAGGCAA	60.081	21	271	1216	1486	ATCTGAGCCGATGCAATTTT	59.674	20	TTGGAGTATGGATGAGGCAA	59.075	20	220	1266	1485
F01_transcript_8271	1	p1	(A)10	10	1168	1177	TGCTGGATCAGACACTCCAG	59.98	20	TGGGGAAATTAGCACCTCAG	60.066	20	249	1033	1281	TGCTGGATCAGACACTCCAG	59.98	20	GTGGGGAAATTAGCACCTCA	59.933	20	250	1033	1282	TGCTGGATCAGACACTCCAG	59.98	20	TCAGTGGGGAAATTAGCACC	59.933	20	253	1033	1285
F01_transcript_8271	2	p1	(T)10	10	1645	1654	GCTCCATCTACTGGCCACAT	60.104	20	GAAACGTTTGAGGCATTTTGA	60.103	21	240	1451	1690	TGATGCGATGGTATTTTGGA	59.891	20	GAAACGTTTGAGGCATTTTGA	60.103	21	200	1491	1690	CTACTGGCCACATGATGCAC	60.144	20	GAAACGTTTGAGGCATTTTGA	60.103	21	233	1458	1690
F01_transcript_8274	1	p1	(T)19	19	1192	1210	GATTGGAAATGGTTCCCAGA	59.727	20	GGGAATCAGCACAAATGCTT	60.081	20	261	1093	1353	TTGGAAATGGTTCCCAGAGT	59.381	20	GGGAATCAGCACAAATGCTT	60.081	20	259	1095	1353	CATGATTGGAAATGGTTCCC	59.991	20	GTTATGGGGGAATCAGCACA	60.723	20	271	1090	1360
F01_transcript_8274	2	p1	(T)12	12	1434	1445	AAGCATTTGTGCTGATTCCC	60.081	20	TGCATTTCAACAAGCTGATGT	59.336	21	184	1334	1517	CAATTCTCCTTGTGTGACCC	57.971	20	TGACACGAGAGGGGAAAAAC	60.088	20	270	1407	1676	CAATTCTCCTTGTGTGACCC	57.971	20	ACAGGAATGACACGAGAGGG	60.112	20	277	1407	1683
F01_transcript_8279	1	p1	(T)12	12	1682	1693	--
F01_transcript_8292	1	p1	(T)13	13	1472	1484	TAGGGAAACGTGCATGACAA	60.111	20	GCCACCTCATGTGGTTCTTT	59.973	20	196	1320	1515	AGGGAAACGTGCATGACAAT	60.384	20	GCCACCTCATGTGGTTCTTT	59.973	20	195	1321	1515	TAGGGAAACGTGCATGACAA	60.111	20	TCATGTGGTTCTTTGTTGGC	59.547	20	190	1320	1509
F01_transcript_8295	1	p1	(T)12	12	1635	1646	GGTGGGAAGAAAGGAAGGAA	60.414	20	TGTGACCTAATGTTTATTCAGCA	57.412	23	215	1534	1748	GTCACTGGGAGCATAAAGGG	59.55	20	TGTGACCTAATGTTTATTCAGCA	57.412	23	244	1505	1748	TCACTGGGAGCATAAAGGGT	59.55	20	TGTGACCTAATGTTTATTCAGCA	57.412	23	243	1506	1748
F01_transcript_8298	1	p2	(AG)7	14	1252	1265	AGGAGAAGAGCTGGGAGGAG	60.088	20	CTCTGCTCCTTCGGTTTGTC	59.989	20	277	1203	1479	GGAGGAGGAGAGGAAGAGGA	59.883	20	CTCTGCTCCTTCGGTTTGTC	59.989	20	264	1216	1479	AACAGGCATCATCATCACCA	59.925	20	TGATCCTCCATCTCCCTCTG	60.152	20	175	1149	1323
F01_transcript_8305	1	p1	(T)14	14	745	758	GGATGGCTTGAGGGTGAGTA	60.073	20	CCTGGTTTCACAGACAGGGT	60.002	20	228	619	846	TCAAGATGCACACCAGCAAT	60.272	20	CCTGGTTTCACAGACAGGGT	60.002	20	136	711	846	GGATGGCTTGAGGGTGAGTA	60.073	20	AGCCTGGTTTCACAGACAGG	60.298	20	230	619	848
F01_transcript_8305	2	p1	(T)16	16	1051	1066	TTTATTGGGAGGATTTGGGG	60.845	20	CCTTTGGGAGTGACAGTCGT	60.151	20	246	1002	1247	TTTATTGGGAGGATTTGGGG	60.845	20	ACCTTTGGGAGTGACAGTCG	60.151	20	247	1002	1248	TTTATTGGGAGGATTTGGGG	60.845	20	CTGCTTTTCAACAGCCCTCT	59.615	20	152	1002	1153
F01_transcript_8309	1	p2	(AC)7	14	519	532	GCGGAGGGTTTACGTGATAA	59.96	20	CTGCGCACTAGCATTGTGTT	60.081	20	269	343	611	ATCTGCGTGAGGACAGTGTG	59.897	20	CTGCGCACTAGCATTGTGTT	60.081	20	241	371	611	TCTACAGTCTGCGGAGGGTT	59.867	20	CTGCGCACTAGCATTGTGTT	60.081	20	279	333	611
F01_transcript_8311	1	p2	(TG)12	24	109	132	AACAGACGAGACACACACGC	59.948	20	GCTGATCTCTCTGACCGACC	59.952	20	157	62	218	ACATTGCCTCACTCAGTCCC	60.12	20	TGCTGCTGGTTGTTTCTGTC	60.032	20	242	4	245	ACATTGCCTCACTCAGTCCC	60.12	20	GCTGATCTCTCTGACCGACC	59.952	20	215	4	218
F01_transcript_8311	2	p1	(A)14	14	1578	1591	GACCCAGAGGGGATTTTCTC	59.874	20	TTGTGGTGTTCTGGGTCAAA	59.976	20	244	1476	1719	GACCCAGAGGGGATTTTCTC	59.874	20	TGTGGTGTTCTGGGTCAAAA	59.976	20	243	1476	1718	TGCCGTCTCACTCATGTTGT	60.319	20	TTGTGGTGTTCTGGGTCAAA	59.976	20	278	1442	1719
F01_transcript_8325	1	p1	(T)10	10	1623	1632	CGACGCCAACCTGTTAAGTT	60.168	20	CTGAACCCTGGTTCCTCAAC	59.549	20	274	1410	1683	GTATGGGCCCAGGTTTTTCT	60.187	20	GAACCCTGGTTCCTCAACAG	59.549	20	181	1501	1681	GTATGGGCCCAGGTTTTTCT	60.187	20	CTGAACCCTGGTTCCTCAAC	59.549	20	183	1501	1683
F01_transcript_8326	1	p1	(A)14	14	1712	1725	--
F01_transcript_8332	1	p1	(T)11	11	815	825	TGCTGTATGTTGCTGGGAAA	60.257	20	CCCAAATGCATATTTGTTTCTTT	59.306	23	231	643	873	TTGCTGTATGTTGCTGGGAA	60.257	20	CCCAAATGCATATTTGTTTCTTT	59.306	23	232	642	873	GTTGCTGTATGTTGCTGGGA	59.722	20	CCCAAATGCATATTTGTTTCTTT	59.306	23	233	641	873
F01_transcript_8333	1	p1	(A)13	13	845	857	CATCAGTAAAGGCTGGCACA	59.864	20	CATGGAGGCCCAGTAACATC	60.34	20	267	773	1039	TGGCACATAAATGTGGGAAC	59.251	20	ATCCTGAAGGAACTGCATGG	60.073	20	269	786	1054	GGCACATAAATGTGGGAACA	59.251	20	ATCCTGAAGGAACTGCATGG	60.073	20	268	787	1054
F01_transcript_8333	2	p2	(TG)10	20	1331	1350	TTGATGGACCCCATTGACTT	60.173	20	GTTGTTCCAAACCTGCATGA	59.547	20	160	1229	1388	CAATGGAGGTCAATGGGTTC	60.173	20	GTTGTTCCAAACCTGCATGA	59.547	20	122	1267	1388	TTGATGGACCCCATTGACTT	60.173	20	CCAAGTTGTTCCAAACCTGC	60.529	20	164	1229	1392
F01_transcript_8341	1	c	(TA)8ccacaaatattatacatctactcaggacaaacattttcataagttcatggtttggatttttttttaatttttga(T)10	100	1380	1479	CCCAAGGTCATTTTGGAGAA	59.903	20	TTGCTAAGGCAAGACATTAACAAG	59.856	24	280	1261	1540	ACAGGTGGTTCCATTTCCAG	59.82	20	TTGCTAAGGCAAGACATTAACAAG	59.856	24	206	1335	1540	CCCAAGGTCATTTTGGAGAA	59.903	20	TGCTAAGGCAAGACATTAACAAGA	60.301	24	279	1261	1539
F01_transcript_8349	1	p3	(TGA)6	18	1329	1346	GGAGCCCAGTCAAGAGAACA	60.386	20	CAGCATCAGCCCCAGTTTAT	60.096	20	256	1229	1484	TGGAGCCCAGTCAAGAGAAC	60.386	20	CAGCATCAGCCCCAGTTTAT	60.096	20	257	1228	1484	GTGGAGCCCAGTCAAGAGAA	60.386	20	CAGCATCAGCCCCAGTTTAT	60.096	20	258	1227	1484
F01_transcript_8350	1	p2	(AG)6	12	256	267	CTGTGAATCTCACGGCTGAA	59.984	20	GTCTTGCGAGGTGGTGATTT	60.119	20	205	214	418	TGTGAATCTCACGGCTGAAG	59.984	20	GTCTTGCGAGGTGGTGATTT	60.119	20	204	215	418	GAATCTCACGGCTGAAGAGC	60.104	20	GTCTTGCGAGGTGGTGATTT	60.119	20	201	218	418
F01_transcript_8366	1	p1	(T)21	21	1052	1072	GCATGTTGGGGTTGTTTCTC	60.362	20	GCAGATCAGTAAATGACAGGAGAC	59.308	24	167	945	1111	AGCATGTTGGGGTTGTTTCT	59.454	20	GCAGATCAGTAAATGACAGGAGA	58.475	23	168	944	1111	AGCATGTTGGGGTTGTTTCT	59.454	20	AGCAGATCAGTAAATGACAGGAGA	59.438	24	169	944	1112
F01_transcript_8373	1	c	(T)18c(T)12	31	500	530	GGATTTTCAGTGTGGATTCCC	60.552	21	TCATATTCCATGTCCGCAAA	59.891	20	245	369	613	GGATTTTCAGTGTGGATTCCC	60.552	21	GTCATATTCCATGTCCGCAA	59.355	20	246	369	614	GGATTTTCAGTGTGGATTCCC	60.552	21	AGTCATATTCCATGTCCGCA	58.953	20	247	369	615
F01_transcript_8373	2	p1	(T)24	24	1322	1345	AACTGGAGATTCACCCAGACA	59.564	21	TGTTTTGCGCAGTTTTTACG	59.917	20	257	1195	1451	CTGGAGATTCACCCAGACATC	59.52	21	TGTTTTGCGCAGTTTTTACG	59.917	20	255	1197	1451	AACTGGAGATTCACCCAGACA	59.564	21	TTTACGGACTACGCCACACA	60.172	20	243	1195	1437
F01_transcript_8373	3	p1	(T)14	14	1617	1630	TGATGTTTTGCAGCAGGTTT	59.322	20	CACAATGATTTGATCTTTGACACA	59.904	24	194	1519	1712	TTGATGTTTTGCAGCAGGTT	59.322	20	CACAATGATTTGATCTTTGACACA	59.904	24	195	1518	1712	TGATGTTTTGCAGCAGGTTT	59.322	20	CAGCAGCTTCCTATAATCACAATG	60.167	24	211	1519	1729
F01_transcript_8375	1	p1	(T)14	14	966	979	CATGCCAGGTTTCAACAAAA	59.561	20	GCAGTTGCATAAAGATGTCCG	60.652	21	271	780	1050	TGCCAGGTTTCAACAAAATG	59.561	20	GCAGTTGCATAAAGATGTCCG	60.652	21	269	782	1050	ATTTGTGCATGCCAGGTTTC	60.905	20	GCAGTTGCATAAAGATGTCCG	60.652	21	278	773	1050
F01_transcript_8377	1	p1	(T)14	14	1513	1526	TGGCTTAAAATGAACCCAAAA	59.459	21	TTGGTTGTTTTAACCCCAGC	59.839	20	255	1403	1657	TGAACCCAAAATAGGTTGGAA	59.302	21	TTGGTTGTTTTAACCCCAGC	59.839	20	245	1413	1657	TGGCTTAAAATGAACCCAAAA	59.459	21	AAATGTTTGCCCAATCTGCT	59.574	20	226	1403	1628
F01_transcript_8377	2	p1	(T)15	15	1677	1691	--
F01_transcript_8389	1	p4	(TTTC)5	20	392	411	ACCAGCAGAGCAAGAGGATG	60.555	20	GAGACGTCAGATGGGGTTGT	59.969	20	233	327	559	ACCAGCAGAGCAAGAGGATG	60.555	20	GTGAGACGTCAGATGGGGTT	59.969	20	235	327	561	ACCAGCAGAGCAAGAGGATG	60.555	20	CGTCAGATGGGGTTGTTTTT	59.83	20	229	327	555
F01_transcript_8389	2	p2	(TC)6	12	1198	1209	GTACTGTGCCTTGTGCGAAA	59.911	20	ACAGCTGGTGTGATCTTCCC	60.12	20	237	1106	1342	TCTGACCTGCTCACTGTTGG	60.022	20	GACAGGAGCTGGAGACATCC	59.799	20	234	1043	1276	TCTGACCTGCTCACTGTTGG	60.022	20	CAGGAGCTGGAGACATCCAT	60.223	20	232	1043	1274
F01_transcript_8397	1	p1	(T)11	11	1694	1704	--
F01_transcript_8400	1	p2	(AG)6	12	57	68	TGTGAAAGGACAGAGCGAGA	59.701	20	CCTTCAGTTTCCTGCTGAGG	59.982	20	119	5	123	GGGATGTGAAAGGACAGAGC	59.661	20	CCTTCAGTTTCCTGCTGAGG	59.982	20	123	1	123	TGTGAAAGGACAGAGCGAGA	59.701	20	TGTGCGTTTCCATGTGAGAT	60.12	20	140	5	144
F01_transcript_8404	1	p3	(AGA)6	18	591	608	CGACCCTCCTCTGACATGAT	60.072	20	GGGCCTTCAGGTACTCCTTC	60.074	20	265	550	814	TCTGACATGATGAAGCCCAA	60.201	20	GGGCCTTCAGGTACTCCTTC	60.074	20	256	559	814	CTCTGACATGATGAAGCCCA	59.787	20	GGGCCTTCAGGTACTCCTTC	60.074	20	257	558	814
F01_transcript_8405	1	p1	(A)10	10	1289	1298	AGATGGTGAACTAGGCGTGC	60.285	20	AGCGAAACTCTGTGCATCCT	60.02	20	250	1086	1335	GCAGGCTTTCAGAGCAACTC	60.285	20	AGCGAAACTCTGTGCATCCT	60.02	20	215	1121	1335	CCCCATCAAACCACCTAAAA	59.657	20	AGCGAAACTCTGTGCATCCT	60.02	20	280	1056	1335
F01_transcript_8415	1	p1	(A)13	13	575	587	ACATGGACCAGGCTTTATGC	59.962	20	GGTCTTGGCAGAACATGGAG	60.656	20	119	508	626	ACATGGACCAGGCTTTATGC	59.962	20	AGGTCTTGGCAGAACATGGA	60.656	20	120	508	627	CGCACAGTGCTGCTATCAAT	60.042	20	GGTCTTGGCAGAACATGGAG	60.656	20	239	388	626
F01_transcript_8415	2	p1	(T)21	21	962	982	GGAGGGGTGGGTGTAACTTT	60.088	20	CAGGGGCTAGTTTGTTGCTC	59.875	20	104	924	1027	ACTGCTGTTCTGATGCATGG	59.862	20	CAGGGGCTAGTTTGTTGCTC	59.875	20	243	785	1027	TTTTACAGTGGTTGGGGAGG	59.824	20	CAGGGGCTAGTTTGTTGCTC	59.875	20	197	831	1027
F01_transcript_8415	3	p1	(T)12	12	1375	1386	GAGAGAAGGGAGATTTTGCG	59.006	20	ATGCACTGGACTGTGATGGA	60.121	20	172	1244	1415	AGAGAGAAGGGAGATTTTGCG	59.969	21	ATGCACTGGACTGTGATGGA	60.121	20	173	1243	1415	GAGAGAAGGGAGATTTTGCGT	59.841	21	CAACCTTGGCGTTTCAAAAT	59.975	20	228	1244	1471
F01_transcript_8416	1	p3	(CAA)5	15	745	759	ACCTGCCAGTGTCACATGAA	60.162	20	GTGGCTGGTAGATTCCCTGA	60.073	20	197	651	847	TGAAGACAGTTGCTCCGAGA	59.701	20	GTGGCTGGTAGATTCCCTGA	60.073	20	252	596	847	ACCTGCCAGTGTCACATGAA	60.162	20	TGGCTGGTAGATTCCCTGAG	60.21	20	196	651	846
F01_transcript_8416	2	p1	(T)12	12	1592	1603	TTTCAGCATCATTTTGCCAG	59.809	20	TGTTTTGAATTTTCTATTCATCAAGG	59.804	26	163	1473	1635	TTTTCAGCATCATTTTGCCA	60.193	20	TGTTTTGAATTTTCTATTCATCAAGG	59.804	26	164	1472	1635	TCAGCATCATTTTGCCAGTC	59.805	20	TGTTTTGAATTTTCTATTCATCAAGG	59.804	26	161	1475	1635
F01_transcript_8420	1	p1	(T)12	12	1026	1037	TACCACAGCAACAGACTGGC	59.905	20	CACAGCAGCCTTTCTGACAA	60.175	20	207	942	1148	CTAATGGACCTCGCAATGCT	60.235	20	CACAGCAGCCTTTCTGACAA	60.175	20	278	871	1148	AAAGACGATCACACGCACAC	59.758	20	CACAGCAGCCTTTCTGACAA	60.175	20	171	978	1148
F01_transcript_8421	1	p1	(T)10	10	1156	1165	AACACACACATGCAGATTCAA	57.585	21	GGTGTGAGTTGTGTGGGTGA	60.479	20	241	1063	1303	AACACACACATGCAGATTCAAA	59.101	22	GTGAATCCGCACCTCAAAAA	61.012	20	279	1063	1341	AACACACACATGCAGATTCAAA	59.101	22	TGAATCCGCACCTCAAAAAG	61.137	20	278	1063	1340
F01_transcript_8421	2	p1	(T)15	15	1601	1615	TCTGTGGAGTCGGTTAAGGG	60.103	20	GGCAAATCTAGCAGTAAATCAGC	59.453	23	273	1414	1686	AAAGAAAAGCTGGCCATGTG	60.249	20	GGCAAATCTAGCAGTAAATCAGC	59.453	23	118	1569	1686	AGAAAAGCTGGCCATGTGAT	59.7	20	GGCAAATCTAGCAGTAAATCAGC	59.453	23	116	1571	1686
F01_transcript_8427	1	p1	(T)10	10	1542	1551	ATGGCAACATGGCCTTAGAG	60.096	20	GCTGGTCAGAACCACAAACA	59.726	20	236	1365	1600	CATGAAGTGCTTTCCACCCT	60.111	20	GCTGGTCAGAACCACAAACA	59.726	20	214	1387	1600	CCTTAGAGGCCATGAAGTGC	59.836	20	GCTGGTCAGAACCACAAACA	59.726	20	224	1377	1600
F01_transcript_8429	1	p1	(T)19	19	626	644	GACCCAAGCCAATAGGACAA	59.933	20	AAAGTGTTTCACGAGCTGCTT	59.183	21	229	585	813	CTTTAAACGACCCAAGCCAA	60.103	20	AAAGTGTTTCACGAGCTGCTT	59.183	21	237	577	813	TCAAGCTGTTTGGCTCTGAA	59.716	20	AAAGTGTTTCACGAGCTGCTT	59.183	21	266	548	813
F01_transcript_8448	1	c	(A)16c(CA)11agcattttatactgcaaggaagatctatgtgtggagacacagtataaaagagagaaaaatgtaaaaaa(AT)6	119	164	282	GGGCCATTAACCCTTCAAAC	60.542	20	TGCGTTTGTTATGATGGTGC	60.532	20	253	79	331	AATCCGTCACCAATGGAATG	60.582	20	TGCGTTTGTTATGATGGTGC	60.532	20	272	60	331	GGCCATTAACCCTTCAAACA	59.801	20	CAAGATGGTGGCCTGTGAAT	60.924	20	233	80	312
F01_transcript_8448	2	p1	(T)27	27	637	663	ATGTTCGCCAGTTCCAGACT	59.727	20	TTGAGAGCAAAAGCAAAGACC	59.623	21	194	565	758	AAGCTTCACGTTGCATTTCA	59.469	20	TTGAGAGCAAAAGCAAAGACC	59.623	21	217	542	758	ATGTTCGCCAGTTCCAGACT	59.727	20	TGAGAGCAAAAGCAAAGACCT	59.252	21	193	565	757
F01_transcript_8450	1	p3	(GGA)5	15	1329	1343	AAGCCACCTCCTCCACCTAT	59.957	20	CGGGGATTCAGACACATTCT	59.927	20	219	1187	1405	CTCCACCTCCTCCTTCCTCT	59.801	20	TCGTCCCATTCATCCTCTTC	60.011	20	253	1302	1554	AAGCCACCTCCTCCACCTAT	59.957	20	GACGAATTTCCTCCAGCAAG	59.813	20	184	1187	1370
F01_transcript_8460	1	p1	(T)21	21	1502	1522	TTTCCAGTCAGCCAGTGATG	59.831	20	CACAAATGAACACAAACGGG	59.857	20	196	1444	1639	TCTTTCCAGTCAGCCAGTGA	59.545	20	CACAAATGAACACAAACGGG	59.857	20	198	1442	1639	TTTCCAGTCAGCCAGTGATG	59.831	20	CACACAAATGAACACAAACGG	59.913	21	198	1444	1641
F01_transcript_8466	1	p1	(T)13	13	1583	1595	GGTGGTGATTGAGAGCCATT	59.934	20	GTCAGTTGCCCACTCTGACA	59.872	20	133	1519	1651	CGTCTGCAGGTGTTTTTGAA	59.881	20	GTCAGTTGCCCACTCTGACA	59.872	20	155	1497	1651	GCCATTAGATCTGAGACCGC	59.803	20	GTCAGTTGCCCACTCTGACA	59.872	20	119	1533	1651
F01_transcript_8469	1	p1	(A)10	10	1555	1564	TGTTGCCTTTTTCCATTTCC	59.916	20	CCAATCAAACAGCAACAGACA	59.749	21	194	1431	1624	ACTGCATTTCTGTTCCTCCG	60.255	20	TCACCAATCAAACAGCAACAG	59.749	21	276	1352	1627	CTGCATTTCTGTTCCTCCGT	60.255	20	TCACCAATCAAACAGCAACA	58.675	20	275	1353	1627
F01_transcript_8475	1	c	(T)12c(T)10	23	1283	1305	AGTTGGCCCTGGTTTTCTTT	59.976	20	AAACTGCATGCGTTAATCCC	59.967	20	199	1256	1454	AAGTTGGCCCTGGTTTTCTT	59.976	20	AAACTGCATGCGTTAATCCC	59.967	20	200	1255	1454	CGTTTTAGGACATGCAGCAA	59.872	20	AAACTGCATGCGTTAATCCC	59.967	20	218	1237	1454
F01_transcript_8475	2	p1	(G)10	10	1429	1438	AGTTGGCCCTGGTTTTCTTT	59.976	20	AAACTGCATGCGTTAATCCC	59.967	20	199	1256	1454	AAGTTGGCCCTGGTTTTCTT	59.976	20	AAACTGCATGCGTTAATCCC	59.967	20	200	1255	1454	CGTTTTAGGACATGCAGCAA	59.872	20	AAACTGCATGCGTTAATCCC	59.967	20	218	1237	1454
F01_transcript_8489	1	p1	(T)12	12	804	815	TTTTTGGGTGAACTGTCCCT	59.425	20	TCAATGGCATTCTGATTTTGA	59.101	21	192	748	939	TTTGGGTGAACTGTCCCTTT	59.425	20	TCAATGGCATTCTGATTTTGA	59.101	21	190	750	939	TTTTGGGTGAACTGTCCCTT	59.425	20	TCAATGGCATTCTGATTTTGA	59.101	21	191	749	939
F01_transcript_8491	1	p2	(GT)6	12	101	112	TCAGATTAACCCGCTGCTCT	59.978	20	GGCGAGAGATGTCTTTCCAG	59.95	20	178	35	212	TCAGATTAACCCGCTGCTCT	59.978	20	GAATCTCCTCCTCCGAGTCC	60.157	20	116	35	150	TCAGATTAACCCGCTGCTCT	59.978	20	GATGTCTTTCCAGACGCTCC	59.81	20	171	35	205
F01_transcript_8491	2	p2	(GT)23	46	829	874	AATAAAGCCGAGATCGAGCA	59.945	20	CTGCGTTCAGAGTTCCATCA	59.984	20	269	672	940	TAAAGCCGAGATCGAGCAGT	60.118	20	CTGCGTTCAGAGTTCCATCA	59.984	20	267	674	940	AATAAAGCCGAGATCGAGCA	59.945	20	TGCGTTCAGAGTTCCATCAC	59.837	20	268	672	939
F01_transcript_8495	1	p1	(A)10	10	1686	1695	--
F01_transcript_8498	1	p2	(AC)6	12	72	83	GGGGGAGGACACACATACAC	60.096	20	TCGCCTTCAACAGAACAGTG	60.025	20	146	43	188	GGGGGAGGACACACATACAC	60.096	20	TCCATTTCTTGCTCTTGCCT	59.955	20	191	43	233	GGGGGAGGACACACATACAC	60.096	20	TCTCGAGCTCCATGTTTCCT	59.95	20	113	43	155
F01_transcript_8532	1	p2	(CT)6	12	1465	1476	ATCACACCCACAGTTGACGA	60.005	20	GCGTTCCACTCAAAAAGAGC	60	20	155	1407	1561	GTGGAGAAACATTGGCGTTT	59.978	20	GCGTTCCACTCAAAAAGAGC	60	20	209	1353	1561	ACAGAGGTGGGGGAGAAGAT	59.929	20	GCGTTCCACTCAAAAAGAGC	60	20	245	1317	1561
F01_transcript_8564	1	p1	(T)16	16	1080	1095	GTGCCAAGCTTGTAGCATCA	60.019	20	AGGCTTCGATCCACTTCAGA	59.95	20	231	958	1188	TGTGCCAAGCTTGTAGCATC	60.019	20	AGGCTTCGATCCACTTCAGA	59.95	20	232	957	1188	ACTTGAGGCTGGAATTGGTG	60.111	20	AGGCTTCGATCCACTTCAGA	59.95	20	200	989	1188
F01_transcript_8576	1	p1	(T)13	13	1258	1270	AGTGCACAATCCACACGGTA	60.032	20	TTTCCACCAGCTCCAAACTT	59.711	20	226	1090	1315	AGTGCACAATCCACACGGTA	60.032	20	CATTTCCACCAGCTCCAAAC	60.495	20	228	1090	1317	AGTGCACAATCCACACGGTA	60.032	20	ACATTTCCACCAGCTCCAAA	60.495	20	229	1090	1318
F01_transcript_8577	1	c	(A)14gtaaaaattcaaaaagcga(T)15	48	1316	1363	CCGATGCAATTTTTGCTTTT	60.075	20	TTGGAGTATGGATGAGGCAA	59.075	20	223	1210	1432	TCAGACCAACACATGGAGGA	60.088	20	TTGGAGTATGGATGAGGCAA	59.075	20	280	1153	1432	CCGATGCAATTTTTGCTTTT	60.075	20	CTTGGAGTATGGATGAGGCAA	60.081	21	224	1210	1433
F01_transcript_8581	1	p3	(TGA)5	15	117	131	TGTCTGCCTATCCCAAATCC	59.894	20	GCCGGACTCAGTGAACTCTC	59.993	20	127	82	208	GGATGTCTGCCTATCCCAAA	59.894	20	GCCGGACTCAGTGAACTCTC	59.993	20	130	79	208	TGTCTGCCTATCCCAAATCC	59.894	20	TGCAGCTGTCTCTGTCGTCT	59.922	20	151	82	232
F01_transcript_8583	1	p3	(AAG)5	15	804	818	AAGAGAGATGATGCCCAACG	60.218	20	CTCGCTGTCTTCTGAGTGCTT	59.945	21	273	590	862	AAGAGAGATGATGCCCAACG	60.218	20	CGCTGTCTTCTGAGTGCTTC	58.909	20	271	590	860	AAGAGAGATGATGCCCAACG	60.218	20	TCGCTGTCTTCTGAGTGCTT	58.909	20	272	590	861
F01_transcript_8587	1	p1	(T)10	10	871	880	GACCCTTTGACCCATTTCAA	59.767	20	GCAAACAGACAGGAAAAGCA	59.05	20	224	696	919	GACCCTTTGACCCATTTCAA	59.767	20	CGAGCAAACAGACAGGAAAA	59.047	20	227	696	922	GACCCTTTGACCCATTTCAA	59.767	20	CGAGCAAACAGACAGGAAAAG	60.038	21	227	696	922
F01_transcript_8589	1	c	(GT)6(GA)7	26	34	59	CACACGCCATAGCGTAGAGA	60.035	20	CCTTTCGTTTTCGGTATCCA	59.931	20	262	2	263	CACACGCCATAGCGTAGAGA	60.035	20	TAAGGTAGGCGCTTTTGTCG	60.389	20	238	2	239	CACACGCCATAGCGTAGAGA	60.035	20	ATTTCCTCCCCTCTGACTCC	59.492	20	124	2	125
F01_transcript_8593	1	p3	(AAG)7	21	126	146	CGTCTCCACTCCTTTCAAGC	59.989	20	CACGACGAAGACTAGGGCAT	60.277	20	250	20	269	CCACTCAGGTGAACAGGGAT	59.962	20	CACGACGAAGACTAGGGCAT	60.277	20	229	41	269	AAGCTAACCAAAACGCTGGA	59.883	20	CTCTCTCTCGTGTGCAGGTG	59.757	20	247	87	333
F01_transcript_8598	1	p3	(TCA)7	21	776	796	TGTACCAGTTATCGTGGGGG	60.626	20	TACTGACTAGCGGCGGATCT	60	20	200	743	942	TGTACCAGTTATCGTGGGGG	60.626	20	TGTTGCGGTTCTTCTTCCTT	59.853	20	273	743	1015	TGTACCAGTTATCGTGGGGG	60.626	20	TCAGGCGGCCTTCTATACAC	60.235	20	134	743	876
F01_transcript_8600	1	c	(T)13gttatattttgtagctga(T)19	50	1590	1639	GGACTCCATTCCTCTGGGTT	60.314	20	ACAAAAACATATACAGTGGAAACAAT	57.271	26	272	1398	1669	GACTCCATTCCTCTGGGTTG	59.505	20	ACAAAAACATATACAGTGGAAACAAT	57.271	26	271	1399	1669	GGACTCCATTCCTCTGGGTT	60.314	20	TACAAAAACATATACAGTGGAAACAA	57.013	26	273	1398	1670
F01_transcript_8604	1	p1	(T)21	21	1494	1514	ATGTTGGCAAGAAAGTTCCG	60.11	20	ACATTCCCAAACAAACTGACA	57.966	21	231	1333	1563	TTGGCAAGAAAGTTCCGTCT	59.853	20	ACATTCCCAAACAAACTGACA	57.966	21	228	1336	1563	ATGTTGGCAAGAAAGTTCCG	60.11	20	CATTCCCAAACAAACTGACATT	58.858	22	230	1333	1562
F01_transcript_8613	1	p1	(T)10	10	1354	1363	TCAGCTTCCCTTTGCTCATAA	59.967	21	ACCTGGCGCTAATGTACAGC	60.3	20	276	1328	1603	TTATCAGCTTCCCTTTGCTCA	59.967	21	ACCTGGCGCTAATGTACAGC	60.3	20	279	1325	1603	ATCAGCTTCCCTTTGCTCAT	58.889	20	ACCTGGCGCTAATGTACAGC	60.3	20	277	1327	1603
F01_transcript_8618	1	p1	(T)16	16	1157	1172	GGTCACATGACAAGCAAACAA	59.606	21	CTAAAATGCTCGGGCTCAAC	59.845	20	186	1132	1317	GGTCACATGACAAGCAAACAA	59.606	21	ATCTAAAATGCTCGGGCTCA	59.807	20	188	1132	1319	GGTCACATGACAAGCAAACA	58.081	20	CTAAAATGCTCGGGCTCAAC	59.845	20	186	1132	1317
F01_transcript_8623	1	p1	(A)15	15	1444	1458	TCTCCAGAAGAAACGGCACT	59.989	20	GTGCCACATGAGGAATGAGA	59.637	20	279	1284	1562	ACGGCACTATGACTGCCTCT	59.898	20	GTGCCACATGAGGAATGAGA	59.637	20	267	1296	1562	GTCTCCAGAAGAAACGGCAC	59.851	20	GTGCCACATGAGGAATGAGA	59.637	20	280	1283	1562
F01_transcript_8638	1	p1	(A)10	10	793	802	GGTTGGGCAAAAGTGACAGT	60.012	20	CCAATGGAACCCAGAAAGAA	59.903	20	217	686	902	GGTTGGGCAAAAGTGACAGT	60.012	20	ATAGCTGAATTGCAACGGCT	59.873	20	260	686	945	GGTTGGGCAAAAGTGACAGT	60.012	20	ACAATCCAATGGAACCCAGA	60.173	20	222	686	907
F01_transcript_8638	2	p1	(T)10	10	972	981	AGCCGTTGCAATTCAGCTAT	59.873	20	AAATAAAACAAAAGGGGGCG	60.174	20	207	926	1132	TCTGGGTTCCATTGGATTGT	60.173	20	AAATAAAACAAAAGGGGGCG	60.174	20	245	888	1132	TGGCAGGTTTTCGTTCTTTC	60.227	20	AAATAAAACAAAAGGGGGCG	60.174	20	263	870	1132
F01_transcript_8647	1	p3	(TAT)5	15	1299	1313	TCCACCACATGGGTCATCTA	59.762	20	TTTTAATCCCTTGCCTTCCA	59.52	20	265	1090	1354	TCCTTCATGTCATTGTTGCC	59.502	20	TGTTTGTGCATAGTGGGAGG	59.566	20	212	1222	1433	CCTTCATGTCATTGTTGCCA	60.517	20	TGTTTGTGCATAGTGGGAGG	59.566	20	211	1223	1433
F01_transcript_8657	1	p1	(T)11	11	1260	1270	CCTGCTGCTTATGGGGATTA	60.053	20	TCCGTTTCAGGTAATTTCGC	60.074	20	178	1176	1353	CACTGGTCCTCTCGTTCACA	59.864	20	TCCGTTTCAGGTAATTTCGC	60.074	20	254	1100	1353	CCTGCTGCTTATGGGGATTA	60.053	20	TGCTTGTTAGTTGGTTGGCA	60.293	20	272	1176	1447
F01_transcript_8658	1	p1	(A)13	13	952	964	AAAGTGCTCCAGAACGGAAA	59.853	20	AATCCAGTGATAAGGTGGCG	59.955	20	190	888	1077	TATGGGCTGATCTTCCTGCT	59.797	20	AATCCAGTGATAAGGTGGCG	59.955	20	262	816	1077	AAAGTGCTCCAGAACGGAAA	59.853	20	GATAAGGTGGCGGTATTCCA	59.784	20	182	888	1069
F01_transcript_8658	2	p1	(A)12	12	1507	1518	TTTGACCCTTGAGGAACACC	59.943	20	TGGTCTTCCATTTCCTCACA	59.059	20	224	1357	1580	GACCCTTGAGGAACACCTGA	60.088	20	TGGTCTTCCATTTCCTCACA	59.059	20	221	1360	1580	ACCTGACTGATCGACCTGCT	59.866	20	TGGTCTTCCATTTCCTCACA	59.059	20	207	1374	1580
F01_transcript_8660	1	c	(A)12gatacaggcgcactttatgcatgtgatgcctacagaacaacatatagatacactttaatgctttaagtgtcagtaacgtaattgatcc(A)22	122	234	355	AACCCTGGAACCAATAACACC	59.969	21	CATTTGTCCAGCGAAAGCAT	61.168	20	262	185	446	AACCCTGGAACCAATAACACC	59.969	21	GGTGATCAGAAACCTGAAGCA	60.248	21	221	185	405	AACCCTGGAACCAATAACACC	59.969	21	TGGTGATCAGAAACCTGAAGC	60.248	21	222	185	406
F01_transcript_8660	2	c	(T)11cttgggtgaatgaatttagtggtgacacattttgaaacttgagtttttttttaatgacttttttatta(T)15	94	1307	1400	TGCTGGCCATTTAGAAAACTG	60.25	21	CCTCCTCCTTTTTACTCACACG	60.157	22	280	1223	1502	GCTGGCCATTTAGAAAACTGA	59.352	21	CCTCCTCCTTTTTACTCACACG	60.157	22	279	1224	1502	TGCTGGCCATTTAGAAAACT	57.515	20	CCTCCTCCTTTTTACTCACACG	60.157	22	280	1223	1502
F01_transcript_8682	1	p1	(C)21	21	1336	1356	CTGCGGAACACAAAAGATGA	59.84	20	TCACAGGACCACAACACACA	59.568	20	264	1268	1531	TCTGCGGAACACAAAAGATG	59.84	20	TCACAGGACCACAACACACA	59.568	20	265	1267	1531	TTCTTCTGCGGAACACAAAA	59.439	20	TCACAGGACCACAACACACA	59.568	20	269	1263	1531
F01_transcript_8682	2	p1	(T)11	11	1651	1661	--
F01_transcript_8685	1	p1	(T)13	13	1517	1529	GGGGAGAAATGCACGAGATA	60.036	20	TCGCACACAGACACTCAAAA	59.002	20	251	1390	1640	GGGGAGAAATGCACGAGATA	60.036	20	TCGCACACAGACACTCAAAAC	59.937	21	251	1390	1640	GGGGAGAAATGCACGAGATA	60.036	20	CTCGCACACAGACACTCAAAA	60.08	21	252	1390	1641
F01_transcript_8703	1	p1	(A)11	11	1075	1085	AGGCCACATATGGGAAAGAA	59.387	20	CGCCAGAAAACATGTTCAGA	59.84	20	273	957	1229	AGGCCACATATGGGAAAGAA	59.387	20	CCTAGAGCGCCAGAAAACAT	59.476	20	280	957	1236	GGCCACATATGGGAAAGAAT	58.717	20	ACCTAGAGCGCCAGAAAACA	60.015	20	280	958	1237
F01_transcript_8713	1	p2	(AG)7	14	261	274	ATCAAGTCCATTCTCACCGC	60.081	20	GATCCCAACACGACCACTTT	59.827	20	233	122	354	ATCAAGTCCATTCTCACCGC	60.081	20	ACGGGCAGTGTCTCTCTCTC	59.585	20	189	122	310	GCGGAATCAAGTCCATTCTC	59.635	20	GATCCCAACACGACCACTTT	59.827	20	238	117	354
F01_transcript_8713	2	p3	(GAG)5	15	963	977	GCTCTTTCTCGTTTGTTGCC	60	20	CATTTTTCCACGTTTTTGGG	60.194	20	193	896	1088	GCTCTTTCTCGTTTGTTGCC	60	20	TTTCCACGTTTTTGGGGTTA	60.194	20	189	896	1084	GCTCTTTCTCGTTTGTTGCC	60	20	TCCACGTTTTTGGGGTTAAA	60.194	20	187	896	1082
F01_transcript_8720	1	p2	(TA)13	26	1221	1246	--
F01_transcript_8722	1	p2	(TA)7	14	1571	1584	AGACGTTTGTGTCGTGCATC	59.758	20	GCCATGATCTGAAAACCAAAA	59.93	21	271	1388	1658	TGCCCAAGTGTTTTCTGTTG	59.734	20	GCCATGATCTGAAAACCAAAA	59.93	21	111	1548	1658	AGACGTTTGTGTCGTGCATC	59.758	20	GCCATGATCTGAAAACCAAA	58.547	20	271	1388	1658
F01_transcript_8729	1	p3	(CAG)6	18	408	425	TAATCGTAAACAGCCCCCTG	59.953	20	AGCCATACCCTTTGCATTTG	59.96	20	263	326	588	TAATCGTAAACAGCCCCCTG	59.953	20	CAAAGCCATACCCTTTGCAT	59.96	20	266	326	591	TAATCGTAAACAGCCCCCTG	59.953	20	AGATGGCCTTGGTTGATACG	59.955	20	227	326	552
F01_transcript_8731	1	p1	(A)11	11	1226	1236	CACAATGGCACCATTCAAAA	60.357	20	TGAGTGTGGTGGGAACAAAA	59.976	20	264	1198	1461	CACAATGGCACCATTCAAAA	60.357	20	TCAAACACAGCAGTGCACAA	60.071	20	154	1198	1351	CACAATGGCACCATTCAAAA	60.357	20	ACATGAGTGTGGTGGGAACA	59.846	20	267	1198	1464
F01_transcript_8734	1	p1	(T)14	14	1390	1403	CATTTGGGGCATTTCAAACT	59.801	20	ATAAGAACTGGCCTGGAGCA	59.836	20	264	1168	1431	TGGGGCATTTCAAACTGAAT	60.309	20	ATAAGAACTGGCCTGGAGCA	59.836	20	260	1172	1431	AAACACATTTGGGGCATTTC	59.668	20	ATAAGAACTGGCCTGGAGCA	59.836	20	269	1163	1431
F01_transcript_8736	1	p1	(A)12	12	954	965	TCTCTATGCCACAGACGACG	60.008	20	AATGATGGACCAAAGGCAAG	59.933	20	176	865	1040	CTGCCAAGAGAAAGAGGGTG	59.982	20	AATGATGGACCAAAGGCAAG	59.933	20	230	811	1040	TCTCTATGCCACAGACGACG	60.008	20	CAGCAGAACAGCAGGAATCA	60.136	20	154	865	1018
F01_transcript_8741	1	p1	(T)13	13	229	241	GCCTCATATGGTTTCGCATT	59.929	20	CTGCTCACTTGCGTGATGAT	60.016	20	216	145	360	GCCTCATATGGTTTCGCATT	59.929	20	GGAGCACTCGCTTCTTCATC	60.104	20	237	145	381	GCCTCATATGGTTTCGCATT	59.929	20	TCTGTCCCGTAAAGGAGCAC	60.255	20	250	145	394
F01_transcript_8749	1	p3	(AGA)6	18	6	23	--
F01_transcript_8750	1	p1	(T)20	20	1174	1193	AAATGGGGTCCAAAACAACA	60.066	20	TTGTCCACGAGGATATGAAAAA	59.451	22	238	1062	1299	CCACAATGAAAGAAATGGGG	60.162	20	TTGTCCACGAGGATATGAAAAA	59.451	22	250	1050	1299	CCCCACAATGAAAGAAATGG	60.162	20	TTGTCCACGAGGATATGAAAAA	59.451	22	252	1048	1299
F01_transcript_8752	1	p2	(AC)7	14	1502	1515	TATGAATGCTTTTGACCCCG	60.827	20	ACAGTGTCTGCTATTGGGGG	59.989	20	225	1330	1554	CTCCGCTGATGTTGCTCAT	59.959	19	ACAGTGTCTGCTATTGGGGG	59.989	20	113	1442	1554	GCTTTTGACCCCGTTTGTAT	58.952	20	ACAGTGTCTGCTATTGGGGG	59.989	20	218	1337	1554
F01_transcript_8753	1	p3	(AAG)5	15	12	26	--
F01_transcript_8763	1	p1	(T)14	14	1387	1400	CTTCCGTTGGTGGAGTGTTT	60.005	20	GATGTCAGATCGCATGATGG	60.039	20	241	1184	1424	GTTGAGCAGGTGCAGTGTGT	59.948	20	GATGTCAGATCGCATGATGG	60.039	20	185	1240	1424	AGAGGTTGAGCAGGTGCAGT	60.057	20	GATGTCAGATCGCATGATGG	60.039	20	189	1236	1424
F01_transcript_8764	1	p3	(AAC)5	15	16	30	--
F01_transcript_8771	1	p1	(T)17	17	1158	1174	TGGTGCTATCGAATCGGAAT	60.435	20	TTGACTCGTCCATTGGTTTG	59.541	20	243	959	1201	GCATGAGACTGGTGCTATCG	59.425	20	TTGACTCGTCCATTGGTTTG	59.541	20	252	950	1201	GACTGGTGCTATCGAATCGG	60.624	20	TTGACTCGTCCATTGGTTTG	59.541	20	246	956	1201
F01_transcript_8771	2	p1	(T)10	10	1496	1505	GTGGGAACCCTGCCTAAACT	60.361	20	CGTTGAAAAGGTTTCTGCGT	60.284	20	257	1307	1563	AGTGGGAACCCTGCCTAAAC	60.361	20	CGTTGAAAAGGTTTCTGCGT	60.284	20	258	1306	1563	GTGGGAACCCTGCCTAAACT	60.361	20	TGCATGCTTCTTTTGGATGA	60.343	20	280	1307	1586
F01_transcript_8775	1	p1	(T)27	27	1493	1519	GAATGTCAGCGTTTTTGGGT	59.978	20	CAGTAAGCAATGCTGGTTGC	59.493	20	174	1443	1616	GTGAATGTCAGCGTTTTTGG	59.174	20	CAGTAAGCAATGCTGGTTGC	59.493	20	176	1441	1616	GAATGTCAGCGTTTTTGGGTA	59.989	21	CAGTAAGCAATGCTGGTTGC	59.493	20	174	1443	1616
F01_transcript_8785	1	p1	(T)19	19	736	754	GAAGAGCACACTCACCCACA	59.872	20	GCAAAAGGAAGTCCAACACC	59.574	20	273	649	921	TGAAGAGCACACTCACCCAC	59.872	20	GCAAAAGGAAGTCCAACACC	59.574	20	274	648	921	TCACCCACACAGGAAGAACA	60.129	20	GCAAAAGGAAGTCCAACACC	59.574	20	262	660	921
F01_transcript_8795	1	c	(T)11(G)12	23	1597	1619	GCGAAGCCCTACATTGAAAA	60.209	20	TGGGTTTATTTTATTAACACAGATGG	59.514	26	268	1404	1671	GGAGAATGCAGCTTATTGGG	59.668	20	TGGGTTTATTTTATTAACACAGATGG	59.514	26	122	1550	1671	GGAGAATGCAGCTTATTGGG	59.668	20	GATGGACAATTATACACTTTTCAAGG	59.287	26	101	1550	1650
F01_transcript_8796	1	p2	(TA)9	18	8	25	--
F01_transcript_8800	1	p1	(T)10	10	190	199	TGCCTTCAAAATCCTCCAAC	60.051	20	ACAGGAAGGCTAAGCGTCAT	58.961	20	180	49	228	GCCTTCAAAATCCTCCAACA	60.051	20	ACAGGAAGGCTAAGCGTCAT	58.961	20	179	50	228	GCCTTCAAAATCCTCCAACA	60.051	20	TGCGGTTTATTTCACGAGTTC	60.124	21	211	50	260
F01_transcript_8803	1	p1	(A)15	15	1590	1604	--
F01_transcript_8804	1	p2	(CT)10	20	874	893	CCCCCTGAGGTCAACTTACA	59.959	20	GCTGTGCAGCCAAAGTCATA	60.019	20	184	809	992	TTCCCCCTGAGGTCAACTTA	59.521	20	GCTGTGCAGCCAAAGTCATA	60.019	20	186	807	992	TTTTCCCCCTGAGGTCAACT	60.852	20	GCTGTGCAGCCAAAGTCATA	60.019	20	188	805	992
F01_transcript_8818	1	c	(T)25gtattgcctctgataattttgtttaagaatgtg(T)14	72	861	932	AGCCTAACCCTGTGGGAAAT	59.827	20	TGCAGAATCTTACATTGGCAC	58.787	21	250	791	1040	AGCCTAACCCTGTGGGAAAT	59.827	20	GCAGAATCTTACATTGGCACA	58.787	21	249	791	1039	TATGCCCATTTGGTGTGAAC	59.251	20	TGCAGAATCTTACATTGGCAC	58.787	21	280	761	1040
F01_transcript_8818	2	p1	(T)16	16	1067	1082	TGCCAATGTAAGATTCTGCAC	58.787	21	TCCTCCTCCTCCTCCTTCTC	59.883	20	232	1021	1252	TGTGCCAATGTAAGATTCTGC	58.787	21	TCCTCCTCCTCCTCCTTCTC	59.883	20	234	1019	1252	TGCCAATGTAAGATTCTGCACT	59.775	22	TCCTCCTCCTCCTCCTTCTC	59.883	20	232	1021	1252
F01_transcript_8818	3	p3	(AGG)6	18	1238	1255	GAGAAGGAGGAGGAGGAGGA	59.883	20	AAAACCGGCTAATAATGGGG	60.036	20	215	1233	1447	GAGGAGGAGGAGGAGGATGT	59.619	20	AAAACCGGCTAATAATGGGG	60.036	20	209	1239	1447	AGGAGGAGGAGGAGGAGGAT	60.547	20	AAAACCGGCTAATAATGGGG	60.036	20	211	1237	1447
F01_transcript_8818	4	p1	(T)11	11	1360	1370	GAGAAGGAGGAGGAGGAGGA	59.883	20	AAAACCGGCTAATAATGGGG	60.036	20	215	1233	1447	GAGGAGGAGGAGGAGGATGT	59.619	20	AAAACCGGCTAATAATGGGG	60.036	20	209	1239	1447	AGGAGGAGGAGGAGGAGGAT	60.547	20	AAAACCGGCTAATAATGGGG	60.036	20	211	1237	1447
F01_transcript_8818	5	p3	(ATT)6	18	1592	1609	CCCCATTATTAGCCGGTTTT	60.036	20	TTCGGAAGAACAATCAAATGAA	59.564	22	233	1428	1660	CCCCATTATTAGCCGGTTTT	60.036	20	TCGGAAGAACAATCAAATGAA	58.201	21	232	1428	1659	CCCCATTATTAGCCGGTTTT	60.036	20	TTTCGGAAGAACAATCAAATG	57.741	21	234	1428	1661
F01_transcript_8821	1	p1	(A)12	12	1560	1571	TGATGAAATCTGATGGGCAA	60.009	20	TTTCAAATGGACAAGTGCTGA	59.307	21	190	1442	1631	TTGATGAAATCTGATGGGCA	60.009	20	TTTCAAATGGACAAGTGCTGA	59.307	21	191	1441	1631	TTGTCAACGTGGCAAAGAAG	59.881	20	TTTCAAATGGACAAGTGCTGA	59.307	21	269	1363	1631
F01_transcript_8845	1	p1	(T)10	10	835	844	GTGTAACAACTAGCCCCGGA	59.993	20	TTGGTCCTGAGACTTCCACA	59.23	20	276	650	925	TGTAACAACTAGCCCCGGAC	59.993	20	TTGGTCCTGAGACTTCCACA	59.23	20	275	651	925	CCTGTGGCCAAGTACAAGTG	59.209	20	TGTGGCGCTCAGTTACTGTC	60.056	20	270	795	1064
F01_transcript_8865	1	p1	(T)16	16	235	250	CTTTAGTGAGCGGCGTTTTC	60.018	20	AGACTCATCTGCCAGTCCGT	59.866	20	171	209	379	CTTTAGTGAGCGGCGTTTTC	60.018	20	GCCTGGGTCTTCAAGTTCTG	59.844	20	216	209	424	CTTTAGTGAGCGGCGTTTTC	60.018	20	CCAGCTCCGGATCTTCAATA	60.17	20	277	209	485
F01_transcript_8871	1	p1	(A)10	10	1111	1120	TGAAGATGACGCACTTGAGG	59.984	20	CCCCAGCAAGACTTTCTCAC	59.844	20	202	1052	1253	TGAAGATGACGCACTTGAGG	59.984	20	ACCCCAGCAAGACTTTCTCA	59.844	20	203	1052	1254	CGCACTTGAGGAAATCAACA	59.84	20	CCCCAGCAAGACTTTCTCAC	59.844	20	193	1061	1253
F01_transcript_8876	1	p1	(A)14	14	1213	1226	AAGCTGAATGCCTCCAAGAA	59.955	20	AATGTGCCCATTACCGTTTC	59.691	20	263	1080	1342	AAGAAGCTGAATGCCTCCAA	59.955	20	AATGTGCCCATTACCGTTTC	59.691	20	266	1077	1342	ACCAGCTGACCAGCTCTCAT	60.017	20	AAACCGCAGTGCTAAACCAT	59.637	20	279	1000	1278
F01_transcript_8882	1	p3	(GTG)6	18	1226	1243	TCCGATGCAGGGTCTAAATC	60.036	20	TAGCTGGTATCCATCCTGGC	60.059	20	231	1139	1369	ATGCAGGGTCTAAATCGTGG	59.955	20	TAGCTGGTATCCATCCTGGC	60.059	20	227	1143	1369	CGATGCAGGGTCTAAATCGT	60.096	20	TAGCTGGTATCCATCCTGGC	60.059	20	229	1141	1369
F01_transcript_8886	1	p1	(A)10	10	1146	1155	GCCTGGTCTTTCTAATCACCC	59.954	21	TTTTTGAAGCCAGCCTTGTC	60.365	20	279	1022	1300	GCCTGGTCTTTCTAATCACCC	59.954	21	TTGAAGCCAGCCTTGTCATA	59.42	20	276	1022	1297	GCCTGGTCTTTCTAATCACCC	59.954	21	TTTGAAGCCAGCCTTGTCAT	60.776	20	277	1022	1298
F01_transcript_8898	1	p2	(TG)6	12	1192	1203	GATCCGAATGGACTGAGGAA	60.011	20	TTGTGTCAAAAAGACGAAGCA	59.497	21	149	1101	1249	TGAGGAAGTCCGTCAAATCC	60.05	20	TTGTGTCAAAAAGACGAAGCA	59.497	21	136	1114	1249	CCATTCCATCTTGTGCTGTG	60.112	20	TTGTGTCAAAAAGACGAAGCA	59.497	21	117	1133	1249
F01_transcript_8901	1	c	(A)12tcatgcttgtttaatttgtagaaggtatacactcccatctatatatatgtg(TA)7	77	380	456	GGCTGTGAAGGAGCTGAAGT	59.604	20	AGCAGACGAAACCCTTCAAA	59.853	20	269	243	511	GGCTGTGAAGGAGCTGAAGT	59.604	20	GTGAGCAGACGAAACCCTTC	59.851	20	272	243	514	GGCTGTGAAGGAGCTGAAGT	59.604	20	GCAGACGAAACCCTTCAAAA	60.227	20	268	243	510
F01_transcript_8901	2	p1	(T)13	13	761	773	AGAGGTCGTTCTGGTGTGCT	59.907	20	CCCCAAACTTTTGAACGGTA	59.833	20	179	690	868	TCAGAGGTCGTTCTGGTGTG	59.864	20	CCCCAAACTTTTGAACGGTA	59.833	20	181	688	868	AGAGGTCGTTCTGGTGTGCT	59.907	20	AGACAAATGCTGTTCCTCCG	60.255	20	129	690	818
F01_transcript_8901	3	p1	(A)16	16	1026	1041	TGCGGAAGATTGTGTTTCAG	59.84	20	AACCCTCAGCATCACCACTC	60.12	20	186	975	1160	TGCGGAAGATTGTGTTTCAG	59.84	20	GAACCCTCAGCATCACCACT	60.12	20	187	975	1161	TGCGGAAGATTGTGTTTCAG	59.84	20	CACATGATCCCCCAGAAATC	60.135	20	153	975	1127
F01_transcript_8901	4	c	(GT)7atatgtatatatatatg(TA)8	47	1349	1395	CCTTGGTGAGCGGATTAGAC	59.694	20	TCTTCACCAATCAATGTGCC	59.502	20	198	1278	1475	CCTTGGTGAGCGGATTAGAC	59.694	20	CACCAATCAATGTGCCCTTA	59.395	20	194	1278	1471	TGTGTTTTTGAGTGGATGCG	60.699	20	TCTTCACCAATCAATGTGCC	59.502	20	219	1257	1475
F01_transcript_8901	5	p1	(T)11	11	1587	1597	GGCACATTGATTGGTGAAGA	59.502	20	GGGGTCAGCAAGATTTCTCTC	60.205	21	218	1456	1673	TAAGGGCACATTGATTGGTG	59.395	20	GGGGTCAGCAAGATTTCTCTC	60.205	21	222	1452	1673	GGCACATTGATTGGTGAAGA	59.502	20	GGGGTCAGCAAGATTTCTCT	58.324	20	218	1456	1673
F01_transcript_8904	1	p2	(AC)7	14	1484	1497	TATGAATGCTTTTGACCCCG	60.827	20	ACAGTGTCTGCTATTGGGGG	59.989	20	225	1312	1536	CTCCGCTGATGTTGCTCAT	59.959	19	ACAGTGTCTGCTATTGGGGG	59.989	20	113	1424	1536	GCTTTTGACCCCGTTTGTAT	58.952	20	ACAGTGTCTGCTATTGGGGG	59.989	20	218	1319	1536
F01_transcript_8917	1	p4	(TCTT)5	20	1379	1398	AATCAGGGATTTCCTTTGGG	60.124	20	TCAATTGGCCTTTAAGAAGCA	59.84	21	226	1242	1467	AATCAGGGATTTCCTTTGGG	60.124	20	TGGCCTTTAAGAAGCATTGTG	60.25	21	221	1242	1462	AGGGATTTCCTTTGGGTTGT	59.668	20	TCAATTGGCCTTTAAGAAGCA	59.84	21	222	1246	1467
F01_transcript_8919	1	p1	(C)11	11	1218	1228	CAAAAGCACAGACCAAAGCA	60.027	20	CGACTGCATAGAATCGCAAA	59.976	20	245	1186	1430	CAAAAGCACAGACCAAAGCA	60.027	20	CCCTAACCCTAACCCTCAGC	59.955	20	225	1186	1410	CAAAAGCACAGACCAAAGCA	60.027	20	CCCTAACCCTCAGCAATCAA	60.066	20	219	1186	1404
F01_transcript_8932	1	p3	(ATC)5	15	1125	1139	GTGCAGTAACAGCTCGGACA	60.056	20	GCAGCGTGAACAGTGTGTTT	59.953	20	143	1061	1203	TGCAGTAACAGCTCGGACAC	60.056	20	GCAGCGTGAACAGTGTGTTT	59.953	20	142	1062	1203	TAACCTGTCCCTCATCAGCC	60.073	20	GCAGCGTGAACAGTGTGTTT	59.953	20	164	1040	1203
F01_transcript_8932	2	p3	(TCA)7	21	1319	1339	AAACACACTGTTCACGCTGC	59.953	20	TGCGATCGAAGACAAAGATG	59.948	20	183	1184	1366	CACACTGTTCACGCTGCTTT	60.096	20	TGCGATCGAAGACAAAGATG	59.948	20	180	1187	1366	TCTGGGAAATGAGGCAGAGT	59.803	20	TGCGATCGAAGACAAAGATG	59.948	20	215	1152	1366
F01_transcript_8933	1	p2	(TC)6	12	1006	1017	CTCTCAGGTTCTGACCCAGC	59.986	20	ACAGACAGGCGGAGAGAGAG	59.732	20	278	856	1133	CTCTCAGGTTCTGACCCAGC	59.986	20	AGACAGACAGGCGGAGAGAG	59.732	20	280	856	1135	CTCTCAGGTTCTGACCCAGC	59.986	20	ACAGGCGGAGAGAGAGACAG	59.732	20	274	856	1129
F01_transcript_8933	2	p2	(AT)6	12	1324	1335	CCCTCAACCCGTCACTTATG	60.366	20	GCTCCCAGATGGACAGAGAG	59.945	20	274	1241	1514	AAATAATCGAGGAGCCCCAG	60.411	20	GCTCCCAGATGGACAGAGAG	59.945	20	246	1269	1514	ATAATCGAGGAGCCCCAGAG	60.558	20	GCTCCCAGATGGACAGAGAG	59.945	20	244	1271	1514
F01_transcript_8941	1	p1	(T)14	14	1600	1613	TGTGTGGTAGATGCTGTGGG	60.593	20	TCAATCAATCAGTCAATCAATCTTT	59.051	25	127	1534	1660	CAAAGCTGTGGAGACATTGG	59.288	20	TCAATCAATCAGTCAATCAATCTTT	59.051	25	172	1489	1660	TGTGTGGTAGATGCTGTGGG	60.593	20	TCAATCAATCAGTCAATCAATCTT	57.747	24	127	1534	1660
F01_transcript_8943	1	p1	(T)10	10	1213	1222	TCAAAGATGCCAATGGTCAA	60.049	20	GCGCTTTGCCTTTGAGTTTA	60.508	20	237	1029	1265	GCTTCAAAGATGCCAATGGT	60.081	20	GCGCTTTGCCTTTGAGTTTA	60.508	20	240	1026	1265	CAAAGATGCCAATGGTCAAA	59.518	20	GCGCTTTGCCTTTGAGTTTA	60.508	20	236	1030	1265
F01_transcript_8948	1	p1	(T)18	18	163	180	TAAAAGCGTTACGGTACGGG	60.014	20	GGCACGAAAACCGAAGTAAA	60.11	20	212	4	215	TAAAAGCGTTACGGTACGGG	60.014	20	CACGCAAAAATGAAGTCCCT	60.11	20	258	4	261	TAAAAGCGTTACGGTACGGG	60.014	20	CATGCACGCAAAAATGAAGT	59.735	20	262	4	265
F01_transcript_8948	2	p1	(T)11	11	1499	1509	--
F01_transcript_8949	1	p1	(T)10	10	1174	1183	GAGAAGCCGTTGGAAGAGTG	59.989	20	ACACAGGTTGTGTTGCTGGA	60.203	20	193	1018	1210	CATTGTGGACACTAATGGCG	59.988	20	ACACAGGTTGTGTTGCTGGA	60.203	20	257	954	1210	GAGAAGCCGTTGGAAGAGTG	59.989	20	CAATCCTGATAAATGCCCGT	59.784	20	247	1018	1264
F01_transcript_8951	1	p1	(T)13	13	1499	1511	TCATCCCAAAGCTGGAAAAC	60.051	20	GCATGTCAACCAAGCATTGA	60.675	20	169	1416	1584	ATCCCAAAGCTGGAAAACCT	59.94	20	GCATGTCAACCAAGCATTGA	60.675	20	167	1418	1584	CTCATCCCAAAGCTGGAAAA	60.184	20	GCATGTCAACCAAGCATTGA	60.675	20	170	1415	1584
F01_transcript_8958	1	p1	(T)23	23	1493	1515	GAATGTCAGCGTTTTTGGGT	59.978	20	CAGTAAGCAATGCTGGTTGC	59.493	20	170	1443	1612	GTGAATGTCAGCGTTTTTGG	59.174	20	CAGTAAGCAATGCTGGTTGC	59.493	20	172	1441	1612	GAATGTCAGCGTTTTTGGGTA	59.989	21	CAGTAAGCAATGCTGGTTGC	59.493	20	170	1443	1612
F01_transcript_8961	1	p2	(CA)7	14	535	548	CCATGGACATGTGAGGTGAG	59.954	20	TCTCCACAGTGGTTGAGCTG	60.022	20	245	446	690	CCATGGACATGTGAGGTGAG	59.954	20	TGTCTCCACAGTGGTTGAGC	59.872	20	247	446	692	CCATGGACATGTGAGGTGAG	59.954	20	TGAGCTGATCACAGACCTGC	60.146	20	232	446	677
F01_transcript_8988	1	p2	(CT)8	16	1279	1294	GGCATCCAAAAAGACCTGAA	60.051	20	CAAGTGCAAAGATGTTCCCC	60.495	20	263	1177	1439	AGGATGCCACACACTCCTTC	60.12	20	CAAGTGCAAAGATGTTCCCC	60.495	20	224	1216	1439	GTAGATCAACCGCAGGATGC	60.634	20	CAAGTGCAAAGATGTTCCCC	60.495	20	237	1203	1439
F01_transcript_9008	1	p1	(T)10	10	882	891	AGAGGTACCGAATCGACGTG	60.134	20	TCACATTCATGAAGATGGAAAAA	59.442	23	261	663	923	CAGAGTGACGGTGTGGAGAA	59.864	20	TCACATTCATGAAGATGGAAAAA	59.442	23	280	644	923	GAAGAGGTACCGAATCGACG	59.694	20	TCACATTCATGAAGATGGAAAAA	59.442	23	263	661	923
F01_transcript_9018	1	p1	(T)10	10	1576	1585	ACCTGAGATGACCAGCATCC	60.08	20	TTTCACAAAGCATTTGCAGG	59.849	20	170	1467	1636	TCCCTCATGTGTTACTGCGA	60.263	20	TTTCACAAAGCATTTGCAGG	59.849	20	216	1421	1636	ATAGCTTCACGGATGCAGGT	59.723	20	TTTCACAAAGCATTTGCAGG	59.849	20	134	1503	1636
F01_transcript_9032	1	p2	(GC)7	14	199	212	CGCAGATCAGGTTTCACTCA	59.984	20	CGCCATCTTCAATCCGTTAT	59.923	20	242	8	249	ATGGCGACTGGAAAAATCAC	59.939	20	CGCCATCTTCAATCCGTTAT	59.923	20	184	66	249	CGCAGATCAGGTTTCACTCA	59.984	20	AGAAAACTCCGCCATCTTCA	59.813	20	251	8	258
F01_transcript_9033	1	p1	(A)14	14	966	979	GCCCCTGCAGAGTTCTATCA	60.362	20	AATGGCCATGAGAGAAAGGA	59.629	20	249	880	1128	GGAAACGCAAGAGAGTTCCA	60.375	20	AATGGCCATGAGAGAAAGGA	59.629	20	273	856	1128	GAAGCCCCTGCAGAGTTCTA	59.574	20	AATGGCCATGAGAGAAAGGA	59.629	20	252	877	1128
F01_transcript_9038	1	p2	(GT)8	16	1539	1554	ATTGTAGATCTGGATGCCCG	59.917	20	CCATTTATGTGGTTTTCTGCAA	59.868	22	183	1430	1612	TGGATGTCAAACAGCCAAAG	59.691	20	CCATTTATGTGGTTTTCTGCAA	59.868	22	115	1498	1612	TTGTAGATCTGGATGCCCGT	60.483	20	CCATTTATGTGGTTTTCTGCAA	59.868	22	182	1431	1612
F01_transcript_9043	1	p1	(T)14	14	1419	1432	ATCTGTCTGCCCCACAAAAC	59.973	20	TGGAGGAGCAATTCAGTGTG	59.831	20	206	1277	1482	TTGGCAAATCATTAAGCGTG	59.702	20	TGGAGGAGCAATTCAGTGTG	59.831	20	150	1333	1482	ATCTGTCTGCCCCACAAAAC	59.973	20	ATGGTTGGAGGAGCAATTCA	60.461	20	211	1277	1487
F01_transcript_9044	1	p2	(AT)7	14	1259	1272	CTCGCACTGCTCTGAAACAA	60.324	20	AGCTGCAAGGAAAGACCAAA	59.993	20	204	1130	1333	CTCGCACTGCTCTGAAACAA	60.324	20	AAGCTGCAAGGAAAGACCAA	59.993	20	205	1130	1334	TCGCACTGCTCTGAAACAAG	60.324	20	AGCTGCAAGGAAAGACCAAA	59.993	20	203	1131	1333
F01_transcript_9055	1	c	(T)11ccttcc(T)12	29	1439	1467	CAGCCCTGAACACACTCTCA	60.022	20	CGGACACTGACGCAACATAC	60.183	20	191	1347	1537	CAGCCCTGAACACACTCTCA	60.022	20	ATCATCAGGAAAGACTGCCG	60.218	20	209	1347	1555	ACTCTCACGCTCTCTCTGCC	59.89	20	CGGACACTGACGCAACATAC	60.183	20	178	1360	1537
F01_transcript_9056	1	p1	(T)14	14	689	702	TTTGGAACTCGGTGACCTTC	60.088	20	TGCCAGCTCTGAAAGACAAA	59.716	20	223	643	865	TTTGGAACTCGGTGACCTTC	60.088	20	TTGCCAGCTCTGAAAGACAA	59.716	20	224	643	866	TTTGGAACTCGGTGACCTTC	60.088	20	TGACTTTTGCCAGCTCTGAA	59.716	20	230	643	872
F01_transcript_9056	2	p1	(A)13	13	1559	1571	GTCAAATGCATGAAGGGTTG	58.976	20	CTGCATGTTTATTGCCTGGA	59.688	20	191	1427	1617	TCAAATGCATGAAGGGTTGT	58.976	20	TGCATGTTTATTGCCTGGAG	59.688	20	189	1428	1616	TCAAATGCATGAAGGGTTGT	58.976	20	CTGCATGTTTATTGCCTGGA	59.688	20	190	1428	1617
F01_transcript_9059	1	c	(TA)7atgtaatatgat(AC)8	42	1495	1536	TTTCCCCATTGCATTGTTTT	60.167	20	GGTTGGTTGGCACAAGTTTA	58.528	20	248	1377	1624	TTTTCCCCATTGCATTGTTT	60.167	20	GGTTGGTTGGCACAAGTTTA	58.528	20	249	1376	1624	TTTTTCCCCATTGCATTGTT	60.167	20	GGTTGGTTGGCACAAGTTTA	58.528	20	250	1375	1624
F01_transcript_9067	1	p1	(T)10	10	519	528	CTGGATGTGGACATGGACTG	59.954	20	CATGTTTAACCCTGTGGTGCT	59.906	21	244	313	556	CTGGATGTGGACATGGACTG	59.954	20	CATGTTTAACCCTGTGGTGC	58.9	20	244	313	556	TGGACACATGAGCCATTCAT	59.925	20	CATGTTTAACCCTGTGGTGCT	59.906	21	208	349	556
F01_transcript_9067	2	p2	(TA)11	22	679	700	TTTGACCAAAAAGCACCACA	60.127	20	TGGAATGCATGCAAAATACC	59.381	20	235	525	759	TTGACCAAAAAGCACCACAG	59.734	20	TGGAATGCATGCAAAATACC	59.381	20	234	526	759	TTTGACCAAAAAGCACCACA	60.127	20	GTGTTTGTGGAATGGAATGC	58.826	20	247	525	771
F01_transcript_9074	1	p1	(T)18	18	768	785	CATCCCTACGCTGGCTGTAT	60.118	20	GCTCATGGATTTTAGGCAGC	59.813	20	193	706	898	GGCGGATCCTACAGAGACAG	59.827	20	TGCGGATACTTGACACGGTA	60.134	20	222	636	857	CTGGCGGATCCTACAGAGAC	59.827	20	TGCGGATACTTGACACGGTA	60.134	20	224	634	857
F01_transcript_9074	2	p1	(A)11	11	1618	1628	--
F01_transcript_9089	1	p2	(TA)13	26	1500	1525	AAAGCCGTGACTTGGAAATG	60.11	20	GGAGGAAATACATGGAGGCA	59.894	20	245	1333	1577	AAAGCCGTGACTTGGAAATG	60.11	20	TGGAGGAAATACATGGAGGC	59.894	20	246	1333	1578	GCTTGAAATGCTTTCTTGGG	59.823	20	GGAGGAAATACATGGAGGCA	59.894	20	131	1447	1577
F01_transcript_9100	1	p1	(T)21	21	1148	1168	ATTTTCCCCCATATGTTCCC	59.718	20	CTTTGGATAAAAGCGTCTGCT	58.664	21	117	1089	1205	ATTTTCCCCCATATGTTCCC	59.718	20	CTTTGGATAAAAGCGTCTGC	57.662	20	117	1089	1205	ATTTTCCCCCATATGTTCCC	59.718	20	TTTGGATAAAAGCGTCTGCT	57.662	20	116	1089	1204
F01_transcript_9100	2	p2	(TA)15	30	1440	1469	GCAATTCATCTTACTCAACATGC	58.781	23	TGTGCAATCTGAAAATCAGCA	60.395	21	265	1232	1496	AGCAATTCATCTTACTCAACATGC	59.698	24	TGTGCAATCTGAAAATCAGCA	60.395	21	266	1231	1496	TCAACATGCTGGAGAAATAACTTT	59.227	24	TGTGCAATCTGAAAATCAGCA	60.395	21	251	1246	1496
F01_transcript_9105	1	p1	(T)11	11	1602	1612	--
F01_transcript_9114	1	p1	(T)11	11	86	96	CGTTGTGACGTCAGTTGCTT	59.946	20	CTCCCGGCGAAATATTACAA	59.922	20	157	6	162	CGTTGTGACGTCAGTTGCTT	59.946	20	CTTATTACACTCCCGGCGAA	60.089	20	166	6	171	CGTTGTGACGTCAGTTGCTT	59.946	20	TGACTGGTCTCTTTCTGCGA	59.701	20	258	6	263
F01_transcript_9128	1	p2	(AT)8	16	710	725	CGTCTTCCTGTACTTCCATCC	58.658	21	GATACTGGCCTTCGTTCACAG	59.749	21	279	559	837	CGTCTTCCTGTACTTCCATCC	58.658	21	GATACTGGCCTTCGTTCACA	58.724	20	279	559	837	CGTCTTCCTGTACTTCCATCC	58.658	21	TGATACTGGCCTTCGTTCAC	58.724	20	280	559	838
F01_transcript_9128	2	p1	(T)12	12	888	899	GAACGAAGGCCAGTATCATCA	60.088	21	GCAATAGCAAACCACAACGA	59.735	20	167	821	987	TGAACGAAGGCCAGTATCATC	60.088	21	GCAATAGCAAACCACAACGA	59.735	20	168	820	987	AAGTACTGTGAACGAAGGCCA	59.788	21	ATGCAGTCCTGCTCTCCATT	59.834	20	157	812	968
F01_transcript_9138	1	c	(T)11c(T)17	29	1522	1550	TTGACCATTTTGGGGAAAAA	60.138	20	CGGCTTTTAAGTCAATCATACTTT	58.077	24	267	1350	1616	TGTTCAAACGCATGTCTCGT	60.31	20	CGGCTTTTAAGTCAATCATACTTT	58.077	24	208	1409	1616	GACCAGCAGATGGCATCATA	59.635	20	CGGCTTTTAAGTCAATCATACTTT	58.077	24	170	1447	1616
F01_transcript_9151	1	p1	(T)12	12	1452	1463	TGGACCATGTTCACTCGAAA	60.088	20	TTTTGCGAATTGATGTGACAA	60.103	21	207	1385	1591	TGGACCATGTTCACTCGAAA	60.088	20	TTTGCGAATTGATGTGACAA	58.676	20	206	1385	1590	CCATGTTCACTCGAAATGGA	59.496	20	TTTTGCGAATTGATGTGACAA	60.103	21	203	1389	1591
F01_transcript_9155	1	p1	(T)10	10	1464	1473	CCAACGTTTCATGCTGTCAT	59.572	20	CAAACTTGTGAAGGCAATCAA	58.808	21	163	1388	1550	CCAACGTTTCATGCTGTCAT	59.572	20	ACAAACTTGTGAAGGCAATCAA	59.654	22	164	1388	1551	CCAACGTTTCATGCTGTCAT	59.572	20	CTTGTGAAGGCAATCAAACAC	58.269	21	159	1388	1546
F01_transcript_9157	1	p1	(T)12	12	1540	1551	TGTGCCTCAGCATGTTCCTA	60.413	20	TACCCTACCTCACCTTCCCC	60.183	20	135	1440	1574	TGTCTCATTCCACCATGTGC	60.544	20	TACCCTACCTCACCTTCCCC	60.183	20	150	1425	1574	TGCCTCAGCATGTTCCTAAA	59.42	20	TACCCTACCTCACCTTCCCC	60.183	20	133	1442	1574
F01_transcript_9186	1	p2	(CT)11	22	50	71	GAGCAGCTTCAGAGCAGGAC	60.44	20	TCTGAAGTCCGACGGAGAGT	59.986	20	100	11	110	AGCTTCAGAGCAGGACGTGT	60.205	20	GTCTGCTGTTTCCACCGACT	60.307	20	178	15	192	AGCTTCAGAGCAGGACGTGT	60.205	20	GGTTGTTTTTCACGATTCGC	60.49	20	242	15	256
F01_transcript_9187	1	p1	(T)12	12	1601	1612	--
F01_transcript_9189	1	p1	(T)13	13	1465	1477	ATACGAGTGCCTTTTGCAGG	60.27	20	CAACATGTCAGAAAAAGCATGG	60.534	22	201	1404	1604	GCAGGATGTTGAATGCACAG	60.272	20	CAACATGTCAGAAAAAGCATGG	60.534	22	186	1419	1604	TTTTGCAGGATGTTGAATGC	59.67	20	CAACATGTCAGAAAAAGCATGG	60.534	22	190	1415	1604
F01_transcript_9198	1	p1	(A)12	12	914	925	CAATTCAAGGTGCGTTGTTG	60.149	20	TGAAGTTCTTCTGGCTGTTTTT	58.175	22	143	862	1004	CAATTCAAGGTGCGTTGTTG	60.149	20	GTGAAGTTCTTCTGGCTGTTTTT	58.992	23	144	862	1005	GGTTGTGTTGTGGAAAGCAA	59.591	20	TGAAGTTCTTCTGGCTGTTTTT	58.175	22	253	752	1004
F01_transcript_9198	2	p1	(T)10	10	1584	1593	--
F01_transcript_9199	1	p1	(T)11	11	1039	1049	GGGTCCAGACCTCTCCTTTT	59.534	20	CACGCGCTCACATTAACAAG	60.458	20	206	970	1175	GGGTCCAGACCTCTCCTTTT	59.534	20	TACAGTCACGCGCTCACATT	60.481	20	212	970	1181	GGGTCCAGACCTCTCCTTTT	59.534	20	ACAGTCACGCGCTCACATTA	60.481	20	211	970	1180
F01_transcript_9199	2	p1	(T)13	13	1310	1322	CTTGTTAATGTGAGCGCGTG	60.458	20	AGGAGCAGATTGACCAGCAC	60.418	20	226	1156	1381	CTTGTTAATGTGAGCGCGTG	60.458	20	GAGCAGATTGACCAGCACAG	59.577	20	224	1156	1379	TGTGAGCGCGTGACTGTATT	60.481	20	AGGAGCAGATTGACCAGCAC	60.418	20	218	1164	1381
F01_transcript_9212	1	p2	(AC)10	20	908	927	AAGACCTGCAGTCAAGGGAA	59.844	20	CGTTTGTGTGTGAATCCTGG	60.001	20	203	764	966	GGATGGGAAAGATGAGCAGA	60.158	20	CGTTTGTGTGTGAATCCTGG	60.001	20	276	691	966	CCTGCAGTCAAGGGAATCTC	59.803	20	CGTTTGTGTGTGAATCCTGG	60.001	20	199	768	966
F01_transcript_9223	1	p3	(AAC)6	18	95	112	CAGAACCACAACAGGGAGGA	61.101	20	CCGGGTCTAAACGGTTGTAA	59.855	20	117	72	188	GTGCAGAACCACAACAGGG	60.146	19	CCGGGTCTAAACGGTTGTAA	59.855	20	120	69	188	GCAGAACCACAACAGGGAG	59.246	19	CCGGGTCTAAACGGTTGTAA	59.855	20	118	71	188
F01_transcript_9228	1	p1	(T)16	16	1461	1476	TGTAACAGTGCTGAGGCCAG	60.049	20	TGGCATATTGTATGGAAGCAA	59.042	21	255	1252	1506	CTGTAACAGTGCTGAGGCCA	60.049	20	TGGCATATTGTATGGAAGCAA	59.042	21	256	1251	1506	AATGTTCCACTGGGAACTGG	59.82	20	TGGAATCACTTTCTGCCATT	58.145	20	160	1419	1578
F01_transcript_9255	1	c	(A)18gaacctcagcagtattatttttacttcagccatcacagctcaaatggaaacttcct(G)10	84	1121	1204	AAATGGCTCGCAGTTCTTGT	59.882	20	TTCAAATGCAAGTGGGTGAA	60.088	20	280	956	1235	AAATGGCTCGCAGTTCTTGT	59.882	20	TCAAATGCAAGTGGGTGAAT	58.976	20	279	956	1234	AAATGGCTCGCAGTTCTTGTA	59.897	21	TTCAAATGCAAGTGGGTGAA	60.088	20	280	956	1235
F01_transcript_9285	1	p1	(T)17	17	810	826	GGCCAAATACTAAGGCAGCA	60.23	20	CCCCAAACTTTTGAAAGGTAA	58.151	21	149	756	904	GGCCAAATACTAAGGCAGCA	60.23	20	ACTGACCCCAAACTTTTGAA	57.147	20	154	756	909	GGCCAAATACTAAGGCAGCA	60.23	20	ACCCCAAACTTTTGAAAGGTAA	58.948	22	150	756	905
F01_transcript_9286	1	p1	(T)18	18	1184	1201	TAATGCTTCTGTCCTCCGGT	59.694	20	TGTACACGGCCACAGTCATT	60.032	20	232	1083	1314	GACTGTACACAGGCCGATCA	59.707	20	TTGGCCATGCTGTTTTATCA	60.073	20	237	995	1231	TTCTGTCCTCCGGTCATCTT	59.655	20	TGTACACGGCCACAGTCATT	60.032	20	226	1089	1314
F01_transcript_9297	1	p2	(CA)17	34	568	601	AGTCCAGGAGGAGGAAGAGC	59.952	20	TGTTTTGCGGTGACAAAGAA	60.271	20	207	503	709	AGTCCAGGAGGAGGAAGAGC	59.952	20	TTGTTTTGCGGTGACAAAGA	60.271	20	208	503	710	AGTCCAGGAGGAGGAAGAGC	59.952	20	TGGATCCACTGCTGTTTTTG	59.691	20	127	503	629
F01_transcript_9297	2	p1	(T)11	11	1250	1260	TCACCACTGCACTTCTAAGCC	60.447	21	ACATTCCTGTTTCCATGCAC	58.416	20	238	1161	1398	CACCACTGCACTTCTAAGCCT	59.553	21	ACATTCCTGTTTCCATGCAC	58.416	20	237	1162	1398	CACCACTGCACTTCTAAGCC	58.524	20	ACATTCCTGTTTCCATGCAC	58.416	20	237	1162	1398
F01_transcript_9297	3	p1	(T)10	10	1418	1427	TGTGCATGGAAACAGGAATG	60.517	20	ATGCTCAACTGGCTCACAAA	59.445	20	108	1378	1485	TGTGCATGGAAACAGGAATG	60.517	20	AATGCTCAACTGGCTCACAA	59.445	20	109	1378	1486	TGTGCATGGAAACAGGAATG	60.517	20	AAATGCTCAACTGGCTCACA	59.445	20	110	1378	1487
F01_transcript_9309	1	p2	(CT)10	20	1218	1237	GGCATCCAAAAAGACCTGAA	60.051	20	CAAGTGCAAAGATGTTCCCC	60.495	20	267	1116	1382	AGGATGCCACACACTCCTTC	60.12	20	CAAGTGCAAAGATGTTCCCC	60.495	20	228	1155	1382	GTAGATCAACCGCAGGATGC	60.634	20	CAAGTGCAAAGATGTTCCCC	60.495	20	241	1142	1382
F01_transcript_9322	1	p3	(AAG)6	18	470	487	GTTAAGACCAACGGCGATGT	60	20	GGCCTCTTCCTTCACCTCAT	60.596	20	273	295	567	GTTAAGACCAACGGCGATGT	60	20	TTCTTCTTCAGCGAGATGCC	60.624	20	242	295	536	ACGGCCATGTTAAGACCAAC	59.859	20	TTCTTCTTCAGCGAGATGCC	60.624	20	250	287	536
F01_transcript_9322	2	p1	(A)11	11	1204	1214	GAAGCAGGATGTCAGTGCAA	59.992	20	ACGAGACAAAGCCTTCTGGA	59.989	20	254	1071	1324	GTTGAGGATGGGATCAAGGA	59.862	20	ACGAGACAAAGCCTTCTGGA	59.989	20	228	1097	1324	TTGAGGATGGGATCAAGGAG	60.003	20	TGCGATTTCAAACAAACGAG	59.849	20	242	1098	1339
F01_transcript_9332	1	p2	(TG)23	46	63	108	TTAGTCGGGTCTGAGCAGGT	59.867	20	TGAAATGACACAGCAGGAGG	59.831	20	275	22	296	TTAGTCGGGTCTGAGCAGGT	59.867	20	ATGGTTTGGAAGAAATGCCA	60.309	20	152	22	173	GGGTCTGAGCAGGTGTTTTC	59.703	20	TGAAATGACACAGCAGGAGG	59.831	20	269	28	296
F01_transcript_9336	1	p3	(AGG)5	15	192	206	ATCTGGAGTCCATGTCGGAG	60.072	20	CTTGCGTGTGAGGAGTGTGT	59.94	20	221	140	360	ATCTGGAGTCCATGTCGGAG	60.072	20	TGACGCTTCTCGTACACCAC	59.905	20	256	140	395	ATCTGGAGTCCATGTCGGAG	60.072	20	GTGACGCTTCTCGTACACCA	59.905	20	257	140	396
F01_transcript_9336	2	c	(CA)6ctcatatatt(CA)7	36	1099	1134	TCTGTGAACGCTGTTGCTGT	60.662	20	CAGGGGTGTGTGTGTGAAAG	60.039	20	149	1059	1207	GTCTGTGAACGCTGTTGCTG	60.662	20	CAGGGGTGTGTGTGTGAAAG	60.039	20	150	1058	1207	CAGTCTGTGAACGCTGTTGC	60.662	20	CAGGGGTGTGTGTGTGAAAG	60.039	20	152	1056	1207
F01_transcript_9336	3	p2	(TA)9	18	1290	1307	TTCGCCCTATAAATCAACGC	60.061	20	GAGCGTTTACAGTCGCATGA	60.019	20	279	1224	1502	CGCCCTATAAATCAACGCTC	59.704	20	GAGCGTTTACAGTCGCATGA	60.019	20	277	1226	1502	TCGCCCTATAAATCAACGCT	59.704	20	GAGCGTTTACAGTCGCATGA	60.019	20	278	1225	1502
F01_transcript_9338	1	p1	(T)15	15	1307	1321	AAACACATTTGGGGCATTTC	59.668	20	ATAAGAACTGGCCTGGAGCA	59.836	20	270	1080	1349	ACATTTGGGGCATTTCAAAC	59.668	20	ATAAGAACTGGCCTGGAGCA	59.836	20	266	1084	1349	CTTGGTTTGGGCAGAAAATC	59.546	20	ATAAGAACTGGCCTGGAGCA	59.836	20	171	1179	1349
F01_transcript_9339	1	p3	(ATC)7	21	239	259	ATCAACGAGGACTGACCGAC	60.12	20	AAGGATTTGCCATATGCTCG	60.06	20	193	213	405	ATCAACGAGGACTGACCGAC	60.12	20	CCGAAGATCAGATCACGGTT	60.073	20	117	213	329	ATCAACGAGGACTGACCGAC	60.12	20	CGCGAAATGTTCTCCAAAAT	60.074	20	276	213	488
F01_transcript_9341	1	p1	(T)15	15	1466	1480	TGTCCAAAGCCACGATCATA	60.073	20	AAATCAAGGTGAAGCCATGC	60.081	20	150	1373	1522	TGACTGTTGTCCAAAGCCAC	59.726	20	AAATCAAGGTGAAGCCATGC	60.081	20	157	1366	1522	GCAGCTCGGGTTTAAAGTGA	60.386	20	AAATCAAGGTGAAGCCATGC	60.081	20	174	1349	1522
F01_transcript_9347	1	c	(T)18caaatcactaaagaagcacaccactattatcatttgtctatttcttaatcattaactt(A)16	92	801	892	GCAGTTTCACTAAGCCCACC	59.74	20	TGGACATCTTGTTTTGCTTCA	59.307	21	275	747	1021	AAGCCCACCATGCTATTGAT	59.415	20	TGGACATCTTGTTTTGCTTCA	59.307	21	264	758	1021	TCACTAAGCCCACCATGCTA	59.297	20	TGGACATCTTGTTTTGCTTCA	59.307	21	269	753	1021
F01_transcript_9356	1	p1	(T)10	10	1318	1327	TGAGAGCCAGTCACATTTGC	59.992	20	TGCTGAATGAACTGCAAACA	58.994	20	248	1264	1511	TGAGAGCCAGTCACATTTGC	59.992	20	GCTGAATGAACTGCAAACACA	59.903	21	247	1264	1510	TGAGAGCCAGTCACATTTGC	59.992	20	GAATGAACTGCAAACACAGCA	59.903	21	244	1264	1507
F01_transcript_9362	1	p2	(GT)8	16	1381	1396	ATCATGTGACGAGGGAGGAC	59.928	20	CCGAGATGTTCCATTCATCC	60.281	20	257	1187	1443	CAGGGCCAGAAAGAAGTGAA	60.366	20	ACAAGGGTGGGAAAATGACA	60.21	20	233	1254	1486	CAGGGCCAGAAAGAAGTGAA	60.366	20	GGGTGGGAAAATGACAGAAA	59.767	20	229	1254	1482
F01_transcript_9366	1	p2	(TG)16	32	1393	1424	TCAAAGAAACGAGGCTTCAGA	60.118	21	CAAATTTGTGTCCTCATAAATCACA	60.154	25	153	1304	1456	CACTGGTGCATTCATCAAAGA	59.707	21	CAAATTTGTGTCCTCATAAATCACA	60.154	25	167	1290	1456	GCATTCATCAAAGAAACGAGG	59.699	21	CAAATTTGTGTCCTCATAAATCACA	60.154	25	160	1297	1456
F01_transcript_9371	1	p1	(C)11	11	289	299	TTCGAGGACATCATCAACCA	60.048	20	GCAGCAATGCTCAAAACAAA	59.999	20	250	121	370	GATCAGGCTTCACAGCATCA	59.95	20	GCAGCAATGCTCAAAACAAA	59.999	20	188	183	370	TTCGAGGACATCATCAACCA	60.048	20	AGAACTCCCACCTAGCAGCA	60.012	20	264	121	384
F01_transcript_9371	2	c	(TTTGT)5ttttttgtggaaaaacttgaattgagtaatagccactgtaacactctactccttaaccagatgtc(T)10accttcttgcttccactttacctgcttctggcaggtaactgtcggtcttactctaatacgtc(AG)7	176	709	884	GCAGATCAGCCGAGCTTAAT	59.579	20	GCAGAGGTTTTGTGAGGTCG	60.833	20	256	657	912	GCAGATCAGCCGAGCTTAAT	59.579	20	TCTGCAGAGGTTTTGTGAGG	59.007	20	259	657	915	GCAGATCAGCCGAGCTTAAT	59.579	20	TCTGCAGAGGTTTTGTGAGGT	59.899	21	259	657	915
F01_transcript_9371	3	p1	(A)11	11	1132	1142	TGTCACAGATGCACAAAGCA	60.029	20	CGGTGGTGGAATGAGAAAAA	60.863	20	224	986	1209	TGTCACAGATGCACAAAGCA	60.029	20	AATAATTTGTGGGCCCTTCG	61.029	20	242	986	1227	TGTCACAGATGCACAAAGCA	60.029	20	TCGGTGGTGGAATGAGAAA	60.031	19	225	986	1210
F01_transcript_9374	1	p2	(AG)7	14	30	43	--
F01_transcript_9374	2	p2	(AC)10	20	1107	1126	CGTTCAGTGCCTCTGTCAAA	60.025	20	AACCCAACTAACTCCAGGGG	60.218	20	121	1059	1179	CGTTCAGTGCCTCTGTCAAA	60.025	20	AGACCGAGGGAATCTCATCA	59.612	20	251	1059	1309	CGTTCAGTGCCTCTGTCAAA	60.025	20	CAGACCGAGGGAATCTCATC	59.612	20	252	1059	1310
F01_transcript_9375	1	p1	(T)15	15	1525	1539	TTTGTAGAGCCGAAGTGCCT	60.015	20	CAAGTCAACAAGTGAATTTTATTTGAG	59.576	27	160	1419	1578	TTTGATTGATGCCAGCATGT	60.08	20	CAAGTCAACAAGTGAATTTTATTTGAG	59.576	27	116	1463	1578	GCCGAAGTGCCTGTAATCAT	60.103	20	CAAGTCAACAAGTGAATTTTATTTGAG	59.576	27	152	1427	1578
F01_transcript_9381	1	p2	(GA)6	12	88	99	ATCTTTCCCTCATCGTGTGC	60.081	20	CTTGCTGCAGCTGGTGTAGA	60.347	20	276	31	306	ATCTTTCCCTCATCGTGTGC	60.081	20	ATCTCTCACTGCATCCTCCG	60.372	20	155	31	185	ATCTTTCCCTCATCGTGTGC	60.081	20	TTGCTGCAGCTGGTGTAGAT	59.621	20	275	31	305
F01_transcript_9399	1	p2	(CT)6	12	1080	1091	TGGATCTCTGCCTGTGTGAG	59.98	20	AAGGCATCGTCAAAGCCTAA	59.845	20	266	953	1218	GTGGATCTCTGCCTGTGTGA	59.827	20	AAGGCATCGTCAAAGCCTAA	59.845	20	267	952	1218	AGTGCCAATCGCATCTTTTC	60.221	20	AAGGCATCGTCAAAGCCTAA	59.845	20	208	1011	1218
F01_transcript_9399	2	p1	(T)10	10	1485	1494	ACATCCTGGCTTTCATCTGG	60.073	20	TTTGCGTATACTTTTCCCAACA	59.532	22	197	1372	1568	TCCTGGCTTTCATCTGGAGT	59.803	20	TTTGCGTATACTTTTCCCAACA	59.532	22	194	1375	1568	ACATCCTGGCTTTCATCTGG	60.073	20	TTGCGTATACTTTTCCCAACA	58.226	21	196	1372	1567
F01_transcript_9413	1	p2	(TG)7	14	976	989	CCAACACAAGATGTTCACCG	60.001	20	CTCATGATGCAGGAGCAGAA	60.096	20	280	736	1015	TCTCTGTTCCTGTCCTCGCT	60.135	20	CACATCTGACAGCAGTGGCT	60.055	20	228	879	1106	TCTCTGTTCCTGTCCTCGCT	60.135	20	TAAAAACTGACAGGGACGGC	60.11	20	164	879	1042
F01_transcript_9415	1	p1	(T)20	20	580	599	TCGCTTGAGCTTCCTAGAGC	60	20	TTTACCTTGCCGTCATATCAA	58.174	21	274	429	702	TCGCTTGAGCTTCCTAGAGC	60	20	CTTTACCTTGCCGTCATATCAA	59.143	22	275	429	703	AGAAGGCCTCCTCTGATGGT	60.216	20	TTTACCTTGCCGTCATATCAA	58.174	21	250	453	702
F01_transcript_9415	2	p1	(T)15	15	1059	1073	GGTGGGTGGTGAGATTTTTG	60.21	20	TATAATCACTGGCTTCCGGC	60.06	20	228	951	1178	GGACGAACACAATCGGAGTT	59.973	20	CAGCTGTACACGTTTCGGTG	60.361	20	271	886	1156	GGACGAACACAATCGGAGTT	59.973	20	ACCCGACGCATTTACGTTTA	60.376	20	237	886	1122
F01_transcript_9415	3	p1	(T)10	10	1531	1540	TTGGGCTTTAGGGTCTTGTG	60.103	20	TGAAAATATTAACAGATTGTTCCACC	59.598	26	269	1301	1569	TTGGGCTTTAGGGTCTTGTG	60.103	20	GCTGTGCAGATGAAAATATTAACAGA	60.841	26	279	1301	1579	GCTGTCATTGTGAAGCTTGG	59.445	20	TGAAAATATTAACAGATTGTTCCACC	59.598	26	241	1329	1569
F01_transcript_9429	1	p1	(T)11	11	744	754	AGCAACCAATGAGCAGTCCT	59.874	20	CCCACCACACAGCATGTTAC	59.88	20	244	647	890	TCCCATTGGACAGAAACCAT	60.173	20	CCCACCACACAGCATGTTAC	59.88	20	213	678	890	AGCAACCAATGAGCAGTCCT	59.874	20	CTCAAATGAGGGCACACAGA	59.831	20	187	647	833
F01_transcript_9430	1	p1	(T)22	22	977	998	TCTTTGTTTTCATTTGCCCC	59.916	20	CTTAGATTGGGGGAACACCA	59.784	20	253	836	1088	AAAGGGTGCAAGTTCGGTAA	59.609	20	CCCATTTGCTCACAACAATG	59.964	20	276	887	1162	TTTTCATTTGCCCCAGTTGT	60.344	20	ATTGGGGGAACACCATAACA	59.91	20	242	842	1083
F01_transcript_9433	1	p2	(AT)39	78	734	811	CCCCACACCTTTTGAGACAT	59.82	20	TTGCAACAACATTGCAAAAA	58.778	20	273	671	943	CCCCACACCTTTTGAGACAT	59.82	20	GTTGCAACAACATTGCAAAAA	59.64	21	274	671	944	CCCCACACCTTTTGAGACAT	59.82	20	GTTGCAACAACATTGCAAAA	58.229	20	274	671	944
F01_transcript_9433	2	p2	(TG)12	24	1477	1500	AACATGTCTGGGTCCATTTCA	60.225	21	TTGGCCCACACAATTTAACA	59.826	20	139	1433	1571	ACATGTCTGGGTCCATTTCA	58.774	20	TTGGCCCACACAATTTAACA	59.826	20	138	1434	1571	TCCCTAAGACTGCATTTGTGC	60.264	21	TTGGCCCACACAATTTAACA	59.826	20	268	1304	1571
F01_transcript_9444	1	p2	(CT)7	14	853	866	ATCTCCTCCTGCATACGTGC	60.249	20	AATGCAGCTACACAACAGCG	60.081	20	136	770	905	AGCTGTCCCAGTGTGATCCT	59.713	20	AATGCAGCTACACAACAGCG	60.081	20	276	630	905	GTTGGGAGGGTTTCTAGGGA	60.298	20	AATGCAGCTACACAACAGCG	60.081	20	226	680	905
F01_transcript_9444	2	p2	(GT)15	30	1040	1069	CGCTGTTGTGTAGCTGCATT	60.081	20	ATGGAACGTTTGCATAACCA	58.895	20	239	886	1124	CGCTGTTGTGTAGCTGCATT	60.081	20	AATGGAACGTTTGCATAACCA	60.237	21	240	886	1125	CTGACCCTCCACTCGTCTGT	60.306	20	ATGGAACGTTTGCATAACCA	58.895	20	160	965	1124
F01_transcript_9456	1	p1	(T)15	15	1537	1551	--
F01_transcript_9457	1	c	(TGTT)5tggggga(G)12	39	764	802	CAGCCCGTCATTTATGTGTG	59.988	20	AGAAGCATCCCAGTGAGCAT	59.834	20	195	701	895	CTCACCAGCCCGTCATTTAT	59.955	20	AGAAGCATCCCAGTGAGCAT	59.834	20	200	696	895	AGTCAGCACAGCGAGAGACA	59.922	20	AGAAGCATCCCAGTGAGCAT	59.834	20	251	645	895
F01_transcript_9483	1	c	(T)10ccttcc(T)12	28	1382	1409	CAGCCCTGAACACACTCTCA	60.022	20	CGGACACTGACGCAACATAC	60.183	20	190	1290	1479	CAGCCCTGAACACACTCTCA	60.022	20	ATCATCAGGAAAGACTGCCG	60.218	20	208	1290	1497	ACTCTCACGCTCTCTCTGCC	59.89	20	CGGACACTGACGCAACATAC	60.183	20	177	1303	1479
F01_transcript_9514	1	p1	(T)18	18	1504	1521	TAGATGCCATAGACGCCACA	60.243	20	TGGTCTTTTAACTTTATTGTGTTGTTC	59.07	27	279	1295	1573	ATAGCTGCTGTTGGTCCGAT	59.723	20	TGGTCTTTTAACTTTATTGTGTTGTTC	59.07	27	211	1363	1573	GATCGAGCAGCTTCCAGACT	59.709	20	TGGTCTTTTAACTTTATTGTGTTGTTC	59.07	27	194	1380	1573
F01_transcript_9516	1	p1	(T)12	12	1470	1481	AATTATTGCTGGATGTGGGC	59.791	20	TTGGTGCAAATCTCTTCAGG	58.847	20	251	1258	1508	AATTATTGCTGGATGTGGGC	59.791	20	TTGGTGCAAATCTCTTCAGGT	59.726	21	251	1258	1508	AATTATTGCTGGATGTGGGC	59.791	20	TGGTGCAAATCTCTTCAGGT	58.287	20	250	1258	1507
F01_transcript_9525	1	p1	(T)18	18	1115	1132	ATTTGGTGTGTGTGTGCGTT	59.929	20	TTTTGTGAATTGTGGGGACA	59.792	20	277	976	1252	AATTTGGTGTGTGTGTGCGT	59.929	20	TTTTGTGAATTGTGGGGACA	59.792	20	278	975	1252	ATTTGGTGTGTGTGTGCGTT	59.929	20	GGGACATTCCATAGGCGTAA	59.784	20	263	976	1238
F01_transcript_9525	2	p2	(TG)7	14	1261	1274	GGAATGTCCCCACAATTCAC	60.034	20	TGCAAAGCTGAATGTCCAAC	59.847	20	148	1229	1376	GGAATGTCCCCACAATTCAC	60.034	20	GCAAAGCTGAATGTCCAACA	59.847	20	147	1229	1375	GGAATGTCCCCACAATTCAC	60.034	20	TGATGCAAAGCTGAATGTCC	59.805	20	151	1229	1379
F01_transcript_9527	1	p1	(T)21	21	110	130	GAAGCTGAGTTCATCTGTGGC	60.012	21	GCACGCGCTCTTAAAAAGTT	59.674	20	280	23	302	GCTGAGTTCATCTGTGGCTTT	59.492	21	GCACGCGCTCTTAAAAAGTT	59.674	20	277	26	302	GAAGCTGAGTTCATCTGTGGC	60.012	21	TACTTCGAAACGGTGCTCGT	60.827	20	221	23	243
F01_transcript_9531	1	c*	(CA)6(A)11*	22	1292	1313	TGAATGCAGTTCAAAAACGG	59.706	20	TTTGACTGCCATGCTCTCTG	60.136	20	209	1223	1431	TGAATGCAGTTCAAAAACGG	59.706	20	CAACATTTGACTGCCATGCT	59.722	20	214	1223	1436	TGAATGCAGTTCAAAAACGG	59.706	20	CATTTGACTGCCATGCTCTC	59.399	20	211	1223	1433
F01_transcript_9537	1	p3	(ATA)6	18	81	98	TCATGAGTTGAGAACGAGGC	58.96	20	AGTCTCCCTGCAGGATCTGA	59.945	20	140	58	197	ACACACATTCTGCGCCATT	60.136	19	ACTCTTCTTCACCTTCGGCA	59.989	20	133	1	133	ACACACATTCTGCGCCATT	60.136	19	CATACTCCTGCTCCTCCTCG	59.966	20	260	1	260
F01_transcript_9545	1	p1	(A)10	10	729	738	CAAATGATGACGGCAAAGTG	60.111	20	TTCTTTGGGAACAGGACCAC	59.943	20	268	528	795	CAAATGATGACGGCAAAGTG	60.111	20	GTTCTTTGGGAACAGGACCA	59.943	20	269	528	796	CAAATGATGACGGCAAAGTG	60.111	20	GGGAACAGGACCACTAACCA	59.82	20	262	528	789
F01_transcript_9559	1	p1	(A)15	15	1343	1357	GGCGAACAGAACAAAGCAAT	60.257	20	AGGCGCTGTTGATATAGGCA	60.762	20	185	1287	1471	AAAATAAAGGACGGGCGAAC	60.312	20	AGGCGCTGTTGATATAGGCA	60.762	20	198	1274	1471	CCTTCCCTACCTCCTTCCTG	60.06	20	GGCAAACAAAATCAAAAAGCA	60.102	21	241	1151	1391
F01_transcript_9560	1	p2	(TG)7	14	1434	1447	TAGTGCACAAGGCAAAATGC	59.879	20	AAAAACAGCGGATGTGGAAA	60.481	20	217	1271	1487	TCTGTGGTCTTCACAGGACG	59.864	20	AAAAACAGCGGATGTGGAAA	60.481	20	262	1226	1487	TCACTATTGCAGCCACCAAG	59.864	20	AAAAACAGCGGATGTGGAAA	60.481	20	177	1311	1487
F01_transcript_9585	1	p1	(T)20	20	1482	1501	AACCATTTTCAAGCCAATGC	59.945	20	TTGCCATGCTGCAGTTACAT	60.288	20	117	1417	1533	AACCATTTTCAAGCCAATGC	59.945	20	ATTGCCATGCTGCAGTTACA	60.288	20	118	1417	1534	ACCGCTGAGTAAATGCCACT	59.763	20	ATTGCCATGCTGCAGTTACA	60.288	20	166	1369	1534
F01_transcript_9591	1	p1	(T)14	14	1228	1241	AGCCATCAGGATTGTTCTGG	60.073	20	AAGCAGAGGCCAAAATGTGT	59.74	20	261	1008	1268	CATCAGGATTGTTCTGGGGT	59.779	20	AAGCAGAGGCCAAAATGTGT	59.74	20	258	1011	1268	GCAGCCATCAGGATTGTTCT	60.226	20	AAGCAGAGGCCAAAATGTGT	59.74	20	263	1006	1268
F01_transcript_9599	1	p1	(A)14	14	984	997	CTCGCATGTTGGCACTTTTA	59.872	20	AGCGCGAGTATCTCTTGGAA	60.118	20	194	934	1127	CTCGCATGTTGGCACTTTTA	59.872	20	GGTCGGCGCTTTACAGTATC	59.736	20	153	934	1086	CTCGCATGTTGGCACTTTTA	59.872	20	TTTATGTGCCGTATGAAGCG	59.725	20	258	934	1191
F01_transcript_9601	1	c	(ATT)5ttaatatcagggcggtaacaacaatagaaatcaaggggagcatgtttccagtattcagatttgtcagggaattaagtgta(T)11	106	1307	1412	CCTGGTTTGGGACACATTCT	59.82	20	GCTGAGTTTAAGAATTGGATATTGA	58.019	25	241	1216	1456	CCTGGTTTGGGACACATTCT	59.82	20	GAGCTGAGTTTAAGAATTGGATATTG	58.871	26	243	1216	1458	CCTGGTTTGGGACACATTCT	59.82	20	AGCTGAGTTTAAGAATTGGATATTGA	58.871	26	242	1216	1457
F01_transcript_9617	1	p1	(T)15	15	1461	1475	AAGGGTCATAAGCCAACATGA	59.443	21	TGGCATAGTTGACATCTGTTTTG	60.046	23	191	1337	1527	TGGGGAATCATTTGTATGTGC	60.579	21	TGGCATAGTTGACATCTGTTTTG	60.046	23	124	1404	1527	AGGGTCATAAGCCAACATGA	58.019	20	TGGCATAGTTGACATCTGTTTTG	60.046	23	190	1338	1527
F01_transcript_9624	1	p3	(GAG)5	15	383	397	GACGTTACATGCTCGTCAGC	59.476	20	CACTAACCTCTGCAGCCTCC	60.012	20	203	219	421	TATGTGGCAAAGATCATGGG	59.35	20	CACTAACCTCTGCAGCCTCC	60.012	20	146	276	421	GGACGTTACATGCTCGTCAG	59.318	20	CACTAACCTCTGCAGCCTCC	60.012	20	204	218	421
F01_transcript_9646	1	p1	(A)14	14	851	864	GTCACATCAGCTGCAAGGAA	59.992	20	CAGGGTCAAGCCTCTGGTAG	59.861	20	262	709	970	GTCACATCAGCTGCAAGGAA	59.992	20	GTCTTCATTAGCTGCCCCAG	59.836	20	279	709	987	CAGTCCCGCTAAACCCTACA	60.125	20	CAGGGTCAAGCCTCTGGTAG	59.861	20	219	752	970
F01_transcript_9646	2	p1	(T)41	41	1247	1287	TCATCATCTCTCCCTTCGCT	59.91	20	TTTGAAACCTGTTCACGTCG	59.734	20	237	1164	1400	TCATCATCTCTCCCTTCGCT	59.91	20	TGACACAGGTATTCCATCGC	59.527	20	280	1164	1443	TTCATCATCTCTCCCTTCGC	60.303	20	TTTGAAACCTGTTCACGTCG	59.734	20	238	1163	1400
F01_transcript_9647	1	p3	(AGA)5	15	19	33	--
F01_transcript_9649	1	p1	(A)11	11	1524	1534	--
F01_transcript_9655	1	p2	(GA)8	16	1246	1261	TTGTGGCACGACTTCAGAAC	59.88	20	AATTTAAACTCAGGGGCGGT	59.835	20	257	1095	1351	GAGAAATGGACATGCACACG	60.12	20	AATTTAAACTCAGGGGCGGT	59.835	20	145	1207	1351	TTGTGGCACGACTTCAGAAC	59.88	20	AAATTTAAACTCAGGGGCGG	60.305	20	258	1095	1352
F01_transcript_9656	1	p3	(GAG)5	15	614	628	AAGAAGTGTGGTGTGGAGGC	60.159	20	GAGAGCCTGGCTTCATCATC	59.917	20	185	526	710	GTGGCAGAGCTTTTCTGCTC	60.285	20	GAGAGCCTGGCTTCATCATC	59.917	20	260	451	710	AAATCAGGGATGGGAAGGAT	59.588	20	GAGAGCCTGGCTTCATCATC	59.917	20	154	557	710
F01_transcript_9656	2	p3	(GAT)7	21	809	829	AGTTGATCGAGCCTGCTGTT	60.02	20	AAGCTCAAGGCTCTCTGCTG	60.035	20	242	626	867	TGAGGAGGAGGAGGAGTTGA	59.913	20	AAGCTCAAGGCTCTCTGCTG	60.035	20	256	612	867	GAAGCCAGGCTCTCAGAATG	60.096	20	AAGCTCAAGGCTCTCTGCTG	60.035	20	171	697	867
F01_transcript_9665	1	p2	(TG)7	14	735	748	CTTCATCGGTCTGTTTGGCT	60.255	20	AAAAACACAGAGCCCACTGC	60.299	20	276	617	892	ATTGGACAGGGGGAGTTTTT	59.668	20	AAAAACACAGAGCCCACTGC	60.299	20	237	656	892	AATTGGACAGGGGGAGTTTT	59.668	20	AAAAACACAGAGCCCACTGC	60.299	20	238	655	892
F01_transcript_9677	1	p1	(A)15	15	1365	1379	TTAAGCGTTTCAAACCAGGG	60.103	20	AAACCAGCCTTTGTACCTGC	59.242	20	227	1315	1541	TTAAGCGTTTCAAACCAGGG	60.103	20	AACCAGCCTTTGTACCTGCT	58.865	20	226	1315	1540	TTAAGCGTTTCAAACCAGGG	60.103	20	AAACCAGCCTTTGTACCTGCT	60.178	21	227	1315	1541
F01_transcript_9687	1	p1	(T)14	14	1169	1182	GACTTTGCAAGTCATTGTGGA	58.763	21	TAATGCCATGGGTGTTATGC	59.261	20	272	990	1261	GACTTTGCAAGTCATTGTGGA	58.763	21	CCATGGGTGTTATGCGATTA	59.257	20	267	990	1256	TGAGTGTCTCCTAAATGCCTTG	59.378	22	TAATGCCATGGGTGTTATGC	59.261	20	249	1013	1261
F01_transcript_9692	1	p1	(T)10	10	1115	1124	TCAGGAACCCTCTTGCATTT	59.67	20	CTGCTGCTGACAACATCCAT	59.862	20	207	1067	1273	TTCAGGAACCCTCTTGCATT	59.67	20	CTGCTGCTGACAACATCCAT	59.862	20	208	1066	1273	TTTCAGGAACCCTCTTGCAT	59.67	20	CTGCTGCTGACAACATCCAT	59.862	20	209	1065	1273
F01_transcript_9699	1	p2	(TG)6	12	1120	1131	TGCGATGTAATCACGCCTTA	60.237	20	AAGATCCCAATCAAACGTCC	58.838	20	278	1029	1306	TGCGATGTAATCACGCCTTA	60.237	20	GATCCCAATCAAACGTCCTT	58.838	20	276	1029	1304	TGCGATGTAATCACGCCTTA	60.237	20	AAAGATCCCAATCAAACGTCC	60.18	21	279	1029	1307
F01_transcript_9716	1	p1	(T)10	10	10	19	--
F01_transcript_9721	1	p3	(TAT)6	18	1060	1077	GACCTTGCAAAGCCTCACTG	60.975	20	TCTGCGTGTGTGGAAATGTT	60.16	20	277	882	1158	TTGTGCTTTTCATTGCTGTTG	59.903	21	TCTGCGTGTGTGGAAATGTT	60.16	20	178	981	1158	TGCTTTTCATTGCTGTTGATG	59.864	21	TCTGCGTGTGTGGAAATGTT	60.16	20	175	984	1158
F01_transcript_9732	1	p1	(A)10	10	667	676	GATGATGACCGCAAAGTGAA	59.654	20	GATCTTTGGGGACAGGATCA	59.862	20	238	576	813	CAGATGATGACCGCAAAGTG	60.263	20	GGGGACAGGATCACTAACCA	59.779	20	233	574	806	GATGATGACCGCAAAGTGAA	59.654	20	GGGGACAGGATCACTAACCA	59.779	20	231	576	806
F01_transcript_9739	1	p1	(T)14	14	1256	1269	CAGGGCTGCTCAATTTATGA	58.869	20	TCTGGATAATTGCTTTGTGAGC	59.365	22	200	1107	1306	ACAGGGCTGCTCAATTTATGA	59.722	21	TCTGGATAATTGCTTTGTGAGC	59.365	22	201	1106	1306	CAGGGCTGCTCAATTTATGA	58.869	20	GCTCATTCTGGATAATTGCTTTG	60.108	23	206	1107	1312
F01_transcript_9749	1	p1	(T)19	19	1423	1441	TTCATGGAGCTTTACCACCC	59.933	20	AAAAACTTTTAATGATCATAGATTTGG	57.541	27	229	1277	1505	GGAGCTTTACCACCCCCTAC	59.827	20	AAAAACTTTTAATGATCATAGATTTGG	57.541	27	224	1282	1505	TTCATGGAGCTTTACCACCC	59.933	20	AAAACTTTTAATGATCATAGATTTGGT	57.124	27	228	1277	1504
F01_transcript_9752	1	p2	(CT)7	14	838	851	CAAAAGCATGGTTGCATTGA	60.644	20	ACATTGTCGGCTTTCCAGTC	60.119	20	250	650	899	AAAGCATGGTTGCATTGAGA	59.276	20	ACATTGTCGGCTTTCCAGTC	60.119	20	248	652	899	TTTTCCAAAAGCATGGTTGC	60.98	20	ACATTGTCGGCTTTCCAGTC	60.119	20	255	645	899
F01_transcript_9754	1	p2	(TA)9	18	1156	1173	TCTCACACTGGTTCTGGCTG	60.022	20	GAGAAGCACTTTGATTCGCC	59.962	20	180	1047	1226	ACACTGGTTCTGGCTGCTCT	60.057	20	GAGAAGCACTTTGATTCGCC	59.962	20	176	1051	1226	TCTCACACTGGTTCTGGCTG	60.022	20	AGCACTTTGATTCGCCTGTT	59.882	20	176	1047	1222
F01_transcript_9761	1	p1	(T)10	10	909	918	TGCGTTCTGTGTCATAAAATGAT	59.532	23	GCAGTCCATGACAGCCAAAT	61.078	20	257	711	967	TGCGTTCTGTGTCATAAAATGAT	59.532	23	ATAAAGGACCCATGGCAGTC	58.864	20	271	711	981	TGCGTTCTGTGTCATAAAATGAT	59.532	23	AATAAAGGACCCATGGCAGTC	60.201	21	272	711	982
F01_transcript_9770	1	p2	(TA)8	16	1450	1465	GTGTGTAAAAGGTGGCAGCA	59.764	20	TCAATGAGAACAGGCATACAAAA	59.639	23	131	1368	1498	GTGTGTAAAAGGTGGCAGCA	59.764	20	TTCAATGAGAACAGGCATACAAA	59.639	23	132	1368	1499	GTGTGTAAAAGGTGGCAGCA	59.764	20	TTTCAATGAGAACAGGCATACAA	59.639	23	133	1368	1500
F01_transcript_9781	1	c	(TG)10taattatata(AT)9tat(AC)8	67	1227	1293	GCCAAGGCAACAATCACTTT	60.118	20	TTAAATGAGAGCAGGACGGC	60.352	20	255	1130	1384	AAATCAAAATGGTGCCAAGG	59.801	20	TTAAATGAGAGCAGGACGGC	60.352	20	268	1117	1384	GCCAAGGCAACAATCACTTT	60.118	20	CAGGACGGCGAGAGTAAGAA	60.529	20	244	1130	1373
F01_transcript_9783	1	p1	(A)11	11	1264	1274	ACCAACCCCAAACTTTTGAA	59.308	20	TTCTCCAGCATTCCAGCTCT	60.096	20	127	1226	1352	ACCAACCCCAAACTTTTGAA	59.308	20	TTTCTCCAGCATTCCAGCTC	60.483	20	128	1226	1353	CCAGCCTTAGTGAGCAGAAGA	59.766	21	TTCTCCAGCATTCCAGCTCT	60.096	20	178	1175	1352
F01_transcript_9785	1	p1	(T)18	18	1103	1120	CATCTGGAGTCCCCTTGAGA	60.191	20	TCCAACTGGCATACACCAAA	59.964	20	271	916	1186	TCATCTGGAGTCCCCTTGAG	60.191	20	TCCAACTGGCATACACCAAA	59.964	20	272	915	1186	CATCTGGAGTCCCCTTGAGA	60.191	20	TTCCAACTGGCATACACCAA	59.964	20	272	916	1187
F01_transcript_9809	1	p1	(T)24	24	1014	1037	CCTGCAAGGCAAAGAGAAAG	60.125	20	CCTTGACCCATCAAAGAGGA	60.042	20	244	890	1133	CCTGCAAGGCAAAGAGAAAG	60.125	20	GACCCTTGACCCATCAAAGA	59.903	20	247	890	1136	TGTTCTTCTTGCGCTTTGTG	60.172	20	CGTCACCATCCTCCATCTCT	60.072	20	227	956	1182
F01_transcript_9815	1	p1	(A)15	15	1065	1079	GCTGATGCAAACACAACCAC	60.168	20	CAGAATGTGCAGCCAAAGAA	59.988	20	265	988	1252	GCTGATGCAAACACAACCAC	60.168	20	TGTGCAGCCAAAGAAATCAG	59.988	20	260	988	1247	TGATGCAAACACAACCACAA	59.563	20	CAGAATGTGCAGCCAAAGAA	59.988	20	263	990	1252
F01_transcript_9815	2	p1	(A)10	10	1338	1347	TTCTTTGGCTGCACATTCTG	59.988	20	TTCATTTAGTTGAAGATACATTCGAT	57.523	26	205	1233	1437	CTGATTTCTTTGGCTGCACA	59.988	20	TTCATTTAGTTGAAGATACATTCGAT	57.523	26	210	1228	1437	TTCTTTGGCTGCACATTCTG	59.988	20	AAGTTCATTTAGTTGAAGATACATTCG	58.422	27	208	1233	1440
F01_transcript_9821	1	p3	(GAT)9	27	119	145	ACTGCACTACGCTGCTCTGA	59.953	20	ATTGGGTCTTTCTCGACACG	60.111	20	184	48	231	ACTGCACTACGCTGCTCTGA	59.953	20	GTCTACCCTTGGCAGCAGAC	59.874	20	141	48	188	ATGATCTTTTCCGAGGGGAG	60.401	20	ATTGGGTCTTTCTCGACACG	60.111	20	144	88	231
F01_transcript_9827	1	c*	(T)28(TGA)6*tgtcc(A)15	65	1239	1303	GGTAAAGTTCAGTCTGGCCTAA	57.576	22	CAAGGGTAAGGCGGATATGA	59.916	20	270	1183	1452	GGTAAAGTTCAGTCTGGCCTAA	57.576	22	TCAAGGGTAAGGCGGATATG	59.916	20	271	1183	1453	AGGTAAAGTTCAGTCTGGCCTAA	58.535	23	CAAGGGTAAGGCGGATATGA	59.916	20	271	1182	1452
F01_transcript_9841	1	p1	(T)12	12	1294	1305	AAGCCTTGTCTGTGAAACCG	60.291	20	CATCTGAAAGTCAAAACAAAAACA	58.394	24	193	1189	1381	AAGCCTTGTCTGTGAAACCG	60.291	20	CATCTGAAAGTCAAAACAAAAACAG	59.292	25	193	1189	1381	AAGCCTTGTCTGTGAAACCG	60.291	20	ACATCTGAAAGTCAAAACAAAAACA	59.171	25	194	1189	1382
F01_transcript_9853	1	p1	(G)19	19	755	773	CTTGAAGGAGGCTGTTTTGC	59.993	20	TAAAACACAATGAGCTGGCG	59.872	20	270	685	954	CTTGAAGGAGGCTGTTTTGC	59.993	20	GCGTGTTTGTTCTGATGTGG	60.16	20	202	685	886	GGCATCCTGCTCATCTTCTC	59.917	20	GCGTGTTTGTTCTGATGTGG	60.16	20	225	662	886
F01_transcript_9861	1	p1	(T)11	11	1171	1181	CAGTGAGGCAACCACTGAAC	59.31	20	GCAGAAACGCATGTTTTCAA	59.856	20	120	1092	1211	AGTGAGGCAACCACTGAACA	59.31	20	GCAGAAACGCATGTTTTCAA	59.856	20	119	1093	1211	CAGTGAGGCAACCACTGAAC	59.31	20	TCAGAACAGTGCAGAAACGC	60.183	20	130	1092	1221
F01_transcript_9882	1	p1	(C)16	16	1337	1352	TGTTTCTAGGCAGGAGGTTCA	59.861	21	CCAAAAACCTTGAAAGGCAA	60.081	20	174	1258	1431	TGTTTCTAGGCAGGAGGTTCA	59.861	21	TCCAAAAACCTTGAAAGGCA	60.587	20	175	1258	1432	TTGATGTTTCTAGGCAGGAGG	59.322	21	CCAAAAACCTTGAAAGGCAA	60.081	20	178	1254	1431
F01_transcript_9889	1	p1	(T)13	13	1464	1476	TCCAGCAGCTTTGTTTGATG	59.988	20	CAAACATTCTTGTCTTCAACTTGTC	59.271	25	179	1347	1525	TCCAGCAGCTTTGTTTGATG	59.988	20	TCAAACATTCTTGTCTTCAACTTGT	59.271	25	180	1347	1526	TCCAGCAGCTTTGTTTGATG	59.988	20	AAACATTCTTGTCTTCAACTTGTCA	59.271	25	178	1347	1524
F01_transcript_9893	1	c	(AT)19(AC)12	62	1305	1366	TGTGAATTGCACAAGTTCCG	60.699	20	AAGAACCCCATCCCAAACTC	60.169	20	161	1257	1417	TGTGAATTGCACAAGTTCCG	60.699	20	GAAGAACCCCATCCCAAACT	60.169	20	162	1257	1418	CGAACACAAGGATCTCCTGC	60.801	20	AAGAACCCCATCCCAAACTC	60.169	20	238	1180	1417
F01_transcript_9895	1	p2	(AT)7	14	1049	1062	TGTAATTTCCGCAATGCAAA	60.074	20	TTTTGGTTTGCTCGTGTCAG	59.881	20	216	1006	1221	TGTAATTTCCGCAATGCAAA	60.074	20	TTTTTGGTTTGCTCGTGTCA	60.271	20	217	1006	1222	CTGTAATTTCCGCAATGCAA	59.702	20	TTTTGGTTTGCTCGTGTCAG	59.881	20	217	1005	1221
F01_transcript_9913	1	p2	(TA)11	22	873	894	TGATTCCTTTGTGGTCCCAT	60.173	20	TGTCACAATGCCACACACTG	60.209	20	252	766	1017	TGATTCCTTTGTGGTCCCAT	60.173	20	ACAGCTCAGGAAGGAAATGC	59.434	20	280	766	1045	GCCATTGGGTTTCACAACAT	60.624	20	TGTCACAATGCCACACACTG	60.209	20	272	746	1017
F01_transcript_9921	1	p3	(GAA)5	15	17	31	--
F01_transcript_9922	1	p2	(AT)15	30	1001	1030	CCTGACTGGTGTTACGCAAA	59.758	20	AATGAAGCAATCCGATCCAG	60.036	20	203	889	1091	CCTGACTGGTGTTACGCAAA	59.758	20	ATCGCACATTCCATCAACAA	59.931	20	183	889	1071	ATCTGATGCAACCGCGTAAT	60.499	20	AATGAAGCAATCCGATCCAG	60.036	20	156	936	1091
F01_transcript_9926	1	p1	(T)10	10	1430	1439	GGCATGGGTTATTTGCAATC	60.161	20	GCATTAGTTGTATCTAGGGCTGTC	58.446	24	104	1392	1495	TGCACATTATTGGAAACCCA	59.786	20	GCATTAGTTGTATCTAGGGCTGTC	58.446	24	216	1280	1495	ACACAAAGCGGGTCAGACTT	59.769	20	GCATTAGTTGTATCTAGGGCTGTC	58.446	24	252	1244	1495
F01_transcript_9934	1	p1	(A)14	14	1406	1419	GCAGTGACGGAGGAGAGAAC	59.993	20	GGATTGAACTCAAGCGTTAATTAGT	59.201	25	274	1201	1474	CAGTGACGGAGGAGAGAACC	59.835	20	GGATTGAACTCAAGCGTTAATTAGT	59.201	25	273	1202	1474	GGAGGAGAGAACCACGTCTG	59.835	20	GGATTGAACTCAAGCGTTAATTAGT	59.201	25	266	1209	1474
F01_transcript_9941	1	p2	(CA)9	18	1160	1177	CCTTCCCCACTGGTTAGTCA	59.959	20	GCAGCCGTATGGAAAGACAT	60.103	20	199	1089	1287	TCACCTTCCCCACTGGTTAG	59.959	20	GCAGCCGTATGGAAAGACAT	60.103	20	202	1086	1287	CTTTTCCTTTCACCTTCCCC	59.912	20	GCAGCCGTATGGAAAGACAT	60.103	20	211	1077	1287
F01_transcript_9944	1	p3	(AGG)8	24	534	557	GACTGTAAGCTGCGTGTGGA	60.056	20	CCCGAAACTCAGATCTACGC	59.836	20	139	474	612	GACTGTAAGCTGCGTGTGGA	60.056	20	CCGTCACAATAACCCGAAAC	60.227	20	151	474	624	TGGAGACTGTAAGCTGCGTG	60.199	20	CCCGAAACTCAGATCTACGC	59.836	20	143	470	612
F01_transcript_9944	2	c	(T)11ctttcttgttttgtatcgtgatgactgtatgca(T)18	62	1396	1457	--
F01_transcript_9945	1	p1	(A)10	10	607	616	GCGATGGGTCTTGGTAGAAA	60.074	20	CAAGAGATTCCAGATTTAGGCA	58.467	22	271	515	785	GCGATGGGTCTTGGTAGAAA	60.074	20	GAGATTCCAGATTTAGGCATGA	58.278	22	268	515	782	GCGATGGGTCTTGGTAGAAA	60.074	20	ACAAGAGATTCCAGATTTAGGCA	59.277	23	272	515	786
F01_transcript_9950	1	p1	(T)10	10	241	250	GGGACAGATACGCCTGTGTT	59.997	20	TGCCTCAAACATTGTGCTTC	59.847	20	196	90	285	CGTTCCTGCACTTGAAGACA	60.025	20	TGAGACGAGTCCATGCTCTG	60.138	20	231	174	404	GGGACAGATACGCCTGTGTT	59.997	20	GACGTGCCTCAAACATTGTG	60.16	20	200	90	289
F01_transcript_9951	1	p3	(TGT)6	18	1267	1284	GATTCTTTTCAGGGTGATCTGG	59.94	22	CAGTTGATTGTCCAGTGCGT	59.751	20	269	1131	1399	GATTCTTTTCAGGGTGATCTGG	59.94	22	CTGGTCCCAGTTGATTGTCC	60.363	20	276	1131	1406	TTCTTTTCAGGGTGATCTGG	57.71	20	CAGTTGATTGTCCAGTGCGT	59.751	20	267	1133	1399
F01_transcript_9954	1	p1	(A)10	10	1436	1445	ATGGGTGCTGATCTGGAAAG	60.073	20	TCGAACTGTAAATTTTATGAACACA	57.898	25	211	1264	1474	AGTGCTGGCACACACGTTAC	59.826	20	TCGAACTGTAAATTTTATGAACACA	57.898	25	118	1357	1474	ATGGGTGCTGATCTGGAAAG	60.073	20	TCGAACTGTAAATTTTATGAACACAG	58.78	26	211	1264	1474
F01_transcript_9971	1	p1	(A)10	10	1010	1019	TGGAAACATGTTGGGAACAA	59.792	20	GACAACCATTTTGTTTGGGG	60.066	20	187	928	1114	TGGAAACATGTTGGGAACAA	59.792	20	TGTTTGGGGCTAAGAAGTGG	60.103	20	176	928	1103	ACCACGAGAGACCAATGGAA	60.51	20	GACAACCATTTTGTTTGGGG	60.066	20	213	902	1114
F01_transcript_9971	2	p1	(T)10	10	1442	1451	--
F01_transcript_9998	1	p2	(TA)7	14	717	730	TGATGGAAGGATGAGAAATGTG	59.933	22	AAACGGTTTCCAGTGCTGAT	59.598	20	129	688	816	TGATGGAAGGATGAGAAATGTG	59.933	22	TTTCGTGGACACAACAATGG	60.404	20	226	688	913	TGTGATGGAAGGATGAGAAATG	59.933	22	TTTCGTGGACACAACAATGG	60.404	20	228	686	913
F01_transcript_10004	1	p1	(T)12	12	1137	1148	AGGCGACAGCTGACCATACT	59.898	20	TTGCTGCAAAAGCACAGTCT	59.788	20	198	1057	1254	CCACTTTTGAGCGTTCTTCC	59.853	20	TTGCTGCAAAAGCACAGTCT	59.788	20	243	1012	1254	CACACACACGCCTTACCACT	59.666	20	TTGCTGCAAAAGCACAGTCT	59.788	20	258	997	1254
F01_transcript_10009	1	p1	(T)17	17	456	472	CCAAAGCAACCTTAGGACCA	60.103	20	TGCTTTGTGGAGTCTGTGCT	59.622	20	190	311	500	CCAAAGCAACCTTAGGACCA	60.103	20	GCTTTGTGGAGTCTGTGCTG	59.622	20	189	311	499	ACCATGTTAAGCCACCCAAA	60.227	20	TGCTTTGTGGAGTCTGTGCT	59.622	20	255	246	500
F01_transcript_10009	2	p1	(A)23	23	1482	1504	--
F01_transcript_10010	1	p1	(T)12	12	1327	1338	GTTTAGCTCTCCCTCCCGAA	60.703	20	TTGTAAGCAAAATAACGGAAAAA	58.019	23	133	1303	1435	TTAGCTCTCCCTCCCGAAA	59.895	19	TTGTAAGCAAAATAACGGAAAAA	58.019	23	131	1305	1435	TTTAGCTCTCCCTCCCGAA	59.895	19	TTGTAAGCAAAATAACGGAAAAA	58.019	23	132	1304	1435
F01_transcript_10017	1	p1	(T)10	10	1249	1258	CCCTGAAAATGAGCCTGTGT	60.111	20	TTTGATAACAACAGGTTTCAAAGG	59.469	24	267	1046	1312	AACCCCAGAGTGACTGCAAC	60.159	20	TTTGATAACAACAGGTTTCAAAGG	59.469	24	152	1161	1312	TCGAGAGAACAGCACTCCAA	59.701	20	TTTGATAACAACAGGTTTCAAAGG	59.469	24	112	1201	1312
F01_transcript_10023	1	p3	(GAG)7	21	1172	1192	GAAACTCAACGGCTCCACAT	60.119	20	AGGTTGTGTTGGTTTCCTGC	60.012	20	220	1055	1274	TCCTGTTTGAGAGCCCAGAT	59.803	20	AGGTTGTGTTGGTTTCCTGC	60.012	20	257	1018	1274	TACGTCCTGTTTGAGAGCCC	60.255	20	AGGTTGTGTTGGTTTCCTGC	60.012	20	261	1014	1274
F01_transcript_10025	1	p3	(GAT)5	15	851	865	GCAGTGGAGAGGATGAGGAG	59.945	20	AGGAGAGGGAAGGGTTGGTA	59.928	20	213	791	1003	CAGTGGAGAGGATGAGGAGG	59.785	20	AGGAGAGGGAAGGGTTGGTA	59.928	20	212	792	1003	ATGGCAGTGGAGAGGATGAG	60.223	20	AGGAGAGGGAAGGGTTGGTA	59.928	20	216	788	1003
F01_transcript_10025	2	p1	(T)16	16	1281	1296	AGTCCACTGTCAATCCCCTG	59.962	20	GCTAAAATTATGGCCCGCTT	60.417	20	230	1167	1396	AGTCCACTGTCAATCCCCTG	59.962	20	CTAAAATTATGGCCCGCTTG	59.581	20	229	1167	1395	GCTGAATGAAAGCCTTCTGG	59.955	20	GCTAAAATTATGGCCCGCTT	60.417	20	276	1121	1396
F01_transcript_10064	1	p2	(CA)7	14	84	97	TCAGGAGACGAGTCACTCCA	59.523	20	CTTCAGTTTTCCGAAGCAGG	59.986	20	182	34	215	TCAGGAGACGAGTCACTCCA	59.523	20	TCTGTTTGTTCCTGTGAGCG	60.025	20	143	34	176	TCAGGAGACGAGTCACTCCA	59.523	20	CTTCTCCCATCAGGCTTCAG	59.943	20	196	34	229
F01_transcript_10069	1	p1	(T)11	11	1085	1095	GTCGTCCCACATTCTGGACT	59.969	20	TGAAGCGCTACAAGTCAACAG	59.28	21	165	994	1158	CGTCCCACATTCTGGACTCT	60.112	20	TGAAGCGCTACAAGTCAACAG	59.28	21	163	996	1158	CGTCCCACATTCTGGACTCT	60.112	20	CAGTGAAGCGCTACAAGTCAA	59.28	21	166	996	1161
F01_transcript_10075	1	c	(AC)10tgatcaccatccagctacacaccctgcagtgacggaaccaggctcaatta(AC)18	106	637	742	TCTCCCAGAAGAACTCGGAA	59.92	20	TGTGACTTGATGGCTGGTGT	60.162	20	261	591	851	TTCTCCCAGAAGAACTCGGA	59.92	20	TGTGACTTGATGGCTGGTGT	60.162	20	262	590	851	TCCCAGAAGAACTCGGAATG	60.187	20	TGTGACTTGATGGCTGGTGT	60.162	20	259	593	851
F01_transcript_10075	2	p1	(T)14	14	937	950	ACACCAGCCATCAAGTCACA	60.162	20	AATGCCAAGGTACCGAAATG	59.823	20	207	832	1038	ACACCAGCCATCAAGTCACA	60.162	20	TCCGTAACCTTGGCTTGTCT	59.734	20	174	832	1005	ACACCAGCCATCAAGTCACA	60.162	20	GCCAAGGTACCGAAATGTTG	60.365	20	204	832	1035
F01_transcript_10077	1	p1	(A)12	12	1399	1410	GATGCATTGCTGGTTGAGTC	59.25	20	GGAGATAAGCATTGAGCAGTTT	57.659	22	102	1359	1460	GGATGCATTGCTGGTTGAGT	61.078	20	GGAGATAAGCATTGAGCAGTTT	57.659	22	103	1358	1460	GACAGGATGCATTGCTGGTT	61.078	20	GGAGATAAGCATTGAGCAGTTT	57.659	22	107	1354	1460
F01_transcript_10105	1	p1	(T)10	10	1268	1277	TGGCATGCACTGTGTAAAGG	60.72	20	ATCAGCACCCAGCCATATTT	59.415	20	273	1181	1453	CAATGGCATGCACTGTGTAA	59.151	20	ATCAGCACCCAGCCATATTT	59.415	20	276	1178	1453	TGGCATGCACTGTGTAAAGG	60.72	20	TCAGCACCCAGCCATATTTA	59.136	20	272	1181	1452
F01_transcript_10118	1	p1	(T)11	11	1155	1165	CGCTTAATTCACCGTCACTG	59.342	20	GGAGCTCTGCAGTCTGACAA	59.288	20	247	1078	1324	CGCTTAATTCACCGTCACTG	59.342	20	CGTAGATACGGACCACAAAGC	59.646	21	219	1078	1296	CGCTTAATTCACCGTCACTG	59.342	20	GGAGCTCTGCAGTCTGACAAT	59.619	21	247	1078	1324
F01_transcript_10119	1	p2	(TC)6	12	88	99	AGCTGGACTGAGAGCTCGAC	59.89	20	GGAGTCTCCGATGAGGATGA	60.16	20	131	64	194	AGCTGGACTGAGAGCTCGAC	59.89	20	TACTCTCCTGCCCTCGATGT	59.827	20	251	64	314	AGCTGGACTGAGAGCTCGAC	59.89	20	GTTGGAGTCTCCGATGAGGA	60.199	20	134	64	197
F01_transcript_10119	2	p2	(CA)6	12	795	806	GTGAAGCAGGACGACAGTGA	60.03	20	AACTCCAGCAGCTCCACACT	60.057	20	274	675	948	GTGAAGCAGGACGACAGTGA	60.03	20	GCTCCACACTCAGATGCTCA	60.146	20	264	675	938	GTGAAGCAGGACGACAGTGA	60.03	20	GATCTTCAGTGCGGTGACCT	60.269	20	222	675	896
F01_transcript_10123	1	p1	(A)10	10	746	755	TGACGGACTCGTGGACATTA	60.112	20	CAGACGAGCAGGAACACGTA	60.049	20	260	707	966	GGCGTCTGTCTCTGTCATCA	59.988	20	GAGCACAACAGCAGCAAAAA	60.18	20	269	568	836	TGACGGACTCGTGGACATTA	60.112	20	AACATGACGAGCACAACAGC	59.912	20	138	707	844
F01_transcript_10124	1	p1	(T)11	11	1408	1418	--
F01_transcript_10128	1	p1	(T)12	12	1313	1324	CCTCCGCCTCCTCCTAATAC	60.053	20	GCTTTATTCAAAACAACACTGCC	60.056	23	256	1174	1429	CCTCCGCCTCCTCCTAATAC	60.053	20	TGCTTTATTCAAAACAACACTGC	59.35	23	257	1174	1430	TCCGCCTCCTCCTAATACTG	59.288	20	GCTTTATTCAAAACAACACTGCC	60.056	23	254	1176	1429
F01_transcript_10141	1	c*	(A)21(AT)22*gtatg(TA)12	93	881	973	TTTTGATTGGCTTGGTCAGA	59.247	20	TGCAGGTCGTGTTCTCAAAG	60.025	20	188	854	1041	TTTTGATTGGCTTGGTCAGA	59.247	20	CTTGCAGGTCGTGTTCTCAA	60.025	20	190	854	1043	TTTTGATTGGCTTGGTCAGA	59.247	20	AGCCGTCGACAGCCATATAC	60.125	20	246	854	1099
F01_transcript_10159	1	p1	(T)18	18	1289	1306	CAAACACCAGTTGGCACTGT	59.641	20	AAAGCACCAACCCACTATCAA	59.485	21	144	1224	1367	CAAACACCAGTTGGCACTGT	59.641	20	AAAAGCACCAACCCACTATCA	59.485	21	145	1224	1368	CACCAGTTGGCACTGTCATT	59.597	20	AAAGCACCAACCCACTATCAA	59.485	21	140	1228	1367
F01_transcript_10162	1	p2	(TG)28	56	1201	1256	CCCCCTACACAGACACCAGT	59.876	20	CCGATCCCCAATACACTCAC	60.195	20	277	1012	1288	CTGAGTGACTGCCGCTAATG	59.615	20	CCGATCCCCAATACACTCAC	60.195	20	126	1163	1288	CAGGGTGACATGCTGACATT	59.551	20	CCGATCCCCAATACACTCAC	60.195	20	235	1054	1288
F01_transcript_10171	1	p1	(T)12	12	1023	1034	AGAGTGTGCACAGGGGAGTT	59.756	20	TTTTGTGTTAAGCACAGCTCA	57.242	21	180	951	1130	AGGGGAGTTAAGGCAGCACT	60.268	20	TTTTGTGTTAAGCACAGCTCA	57.242	21	169	962	1130	GAGAGTGTGCACAGGGGAGT	60.315	20	TTTTGTGTTAAGCACAGCTCA	57.242	21	181	950	1130
F01_transcript_10171	2	p1	(A)10	10	1354	1363	AACAGCAGCAACTGTGGAAA	59.49	20	CATTTACATTTAGCAGACATGTTTTT	57.961	26	150	1243	1392	AACTTGCTTGCGATGTCCTT	59.882	20	CATCAGGTATATAACAAGTGATGTCAA	58.527	27	112	1312	1423	AACTTGCTTGCGATGTCCTT	59.882	20	TCAGGTATATAACAAGTGATGTCAATG	58.527	27	110	1312	1421
F01_transcript_10187	1	c	(TG)8tatgtgtg(TA)11(CA)15	76	1244	1319	GCCAATCAGAGTCGAGAACC	59.81	20	CATAAAGTGGCACCCGTTTC	60.365	20	134	1209	1342	GGCCAATCAGAGTCGAGAAC	59.81	20	CATAAAGTGGCACCCGTTTC	60.365	20	135	1208	1342	GCCAATCAGAGTCGAGAACC	59.81	20	CGATTAGCGCCTCCACTACT	59.499	20	176	1209	1384
F01_transcript_10191	1	p1	(T)16	16	878	893	GTGCTGAGTGCACCTTTTGA	60.032	20	GTGATGGTGAGGCTGTGTTG	60.162	20	245	838	1082	GTGCTGAGTGCACCTTTTGA	60.032	20	TGTGATGGTGAGGCTGTGTT	60.162	20	246	838	1083	GTGCTGAGTGCACCTTTTGA	60.032	20	CTGTGTGATGGTGAGGCTGT	59.738	20	249	838	1086
F01_transcript_10195	1	p2	(GT)7	14	20	33	--
F01_transcript_10195	2	p1	(T)15	15	1128	1142	CAGCATTACCCAGCTCTCAA	59.024	20	AAGTACTCGTTGGTCCACAGG	59.122	21	251	924	1174	ACAGACCCCTCCGAATGAG	60.056	19	AAGTACTCGTTGGTCCACAGG	59.122	21	217	958	1174	AATGACCTGGACTGCCACA	60.105	19	AAGTACTCGTTGGTCCACAGG	59.122	21	233	942	1174
F01_transcript_10211	1	p1	(A)16	16	350	365	GAGATGATTCCGGTTGGCTA	60.036	20	TAAACTTGGGTGGATTCCGA	60.301	20	272	126	397	GAGATGATTCCGGTTGGCTA	60.036	20	AGCTCCCTAAACTTGGGTGG	60.488	20	279	126	404	GAGATGATTCCGGTTGGCTA	60.036	20	AAACTTGGGTGGATTCCGAT	60.558	20	271	126	396
F01_transcript_10212	1	p2	(TA)8	16	1066	1081	TGTAAAAATCCAGCTTGCCC	60.074	20	AAAACTAACAGCACTGGCCG	60.305	20	263	878	1140	AAAAATCCAGCTTGCCCTCT	60.208	20	AAAACTAACAGCACTGGCCG	60.305	20	260	881	1140	GCCCTCTACGGTTCTGTTTG	59.734	20	AAAACTAACAGCACTGGCCG	60.305	20	247	894	1140
F01_transcript_10216	1	p1	(T)12	12	1237	1248	GCCAACAGAATGAGCAGTGA	59.992	20	CATCCGGTTTGGAAATGAAC	60.17	20	194	1101	1294	GCCAACAGAATGAGCAGTGA	59.992	20	ACATCCGGTTTGGAAATGAA	60.17	20	195	1101	1295	GACAGCCAACAGAATGAGCA	59.992	20	ACATCCGGTTTGGAAATGAA	60.17	20	199	1097	1295
F01_transcript_10232	1	p4	(ATAC)6	24	1270	1293	GGGAGAGATAGATGCCCAAG	58.691	20	CAATGTGCATACTTGTGCTTGA	59.799	22	280	1150	1429	GGGAGAGATAGATGCCCAAGA	60.552	21	CAATGTGCATACTTGTGCTTGA	59.799	22	280	1150	1429	GGGAGAGATAGATGCCCAAGA	60.552	21	CAATGTGCATACTTGTGCTTG	57.865	21	280	1150	1429
F01_transcript_10249	1	c	(T)30ggtgaggcagctttttgagcaccattatgcaaaatacatttagtcctttgtttattcctctctttcctcccca(T)13	116	788	903	GGTCCCTACAGCAGGAAAAA	59.17	20	TGTGCAAGATTCAAATGAGACC	60.118	22	235	743	977	AGGTCCCTACAGCAGGAAAAA	60.116	21	TGTGCAAGATTCAAATGAGACC	60.118	22	236	742	977	GGTCCCTACAGCAGGAAAAAG	60.116	21	TGTGCAAGATTCAAATGAGACC	60.118	22	235	743	977
F01_transcript_10254	1	p1	(T)13	13	863	875	GGGTTTCCATAGGGTTGGAT	59.881	20	TCTGAGCAAAGGGAGCATCT	60.096	20	263	671	933	GGGTTTCCATAGGGTTGGAT	59.881	20	CTCTGAGCAAAGGGAGCATC	60.096	20	264	671	934	ACCCCTATTTCCATTCTGGC	60.152	20	ATGAACCCAATGCTGGACTC	59.934	20	223	776	998
F01_transcript_10254	2	p1	(T)21	21	1274	1294	GTTTCTCTCCACCCAACCAA	59.943	20	GCTCGGGAGGCATTTTTATT	60.408	20	169	1194	1362	TTTCTCTCCACCCAACCAAG	60.081	20	GCTCGGGAGGCATTTTTATT	60.408	20	168	1195	1362	GTTTCTCTCCACCCAACCAA	59.943	20	CTCGGGAGGCATTTTTATTG	59.542	20	168	1194	1361
F01_transcript_10263	1	p2	(AC)7	14	10	23	--
F01_transcript_10279	1	p1	(A)10	10	571	580	TGATGGTTGCAAGTCTGGAA	60.24	20	CACATCCAGATGCTTCCCTT	60.073	20	242	367	608	AAAACTGGTTGTGGAATGGG	59.688	20	CACATCCAGATGCTTCCCTT	60.073	20	146	463	608	CCATCCCTTGTGATGATGGT	60.6	20	CACATCCAGATGCTTCCCTT	60.073	20	255	354	608
F01_transcript_10285	1	p1	(A)10	10	903	912	TGGAAACATGTTGGGAACAA	59.792	20	GACAACCATTTTGTTTGGGG	60.066	20	187	821	1007	TGGAAACATGTTGGGAACAA	59.792	20	TGTTTGGGGCTAAGAAGTGG	60.103	20	176	821	996	ACCACGAGAGACCAATGGAA	60.51	20	GACAACCATTTTGTTTGGGG	60.066	20	213	795	1007
F01_transcript_10285	2	p1	(T)10	10	1335	1344	--
F01_transcript_10288	1	p3	(GAT)6	18	540	557	ATGACCCTCACAAAAGTGCC	59.973	20	TTTCTTGTCTGGAGAGCCGT	59.989	20	210	464	673	ATGACCCTCACAAAAGTGCC	59.973	20	GTCTCCGCTTTCTTGTCTGG	59.989	20	218	464	681	ATGACCCTCACAAAAGTGCC	59.973	20	TTCTTGTCTGGAGAGCCGTT	59.989	20	209	464	672
F01_transcript_10288	2	p1	(A)13	13	1229	1241	AAGGAGCCTCAGTAATGGCA	59.836	20	TGACCTGGACATGCTCTTGA	60.402	20	207	1081	1287	CCCTTCTCTGCCCTTCTTTC	60.319	20	TGACCTGGACATGCTCTTGA	60.402	20	243	1045	1287	GGAGCCTCAGTAATGGCAGA	60.362	20	TGACCTGGACATGCTCTTGA	60.402	20	205	1083	1287
F01_transcript_10289	1	p2	(TC)9	18	1288	1305	GCACCTCAAGCTGAACATCA	59.992	20	TCCAAATGTCATGCCAATAAA	58.876	21	184	1162	1345	GCACCTCAAGCTGAACATCA	59.992	20	TTCCAAATGTCATGCCAATAA	58.876	21	185	1162	1346	GCACCTCAAGCTGAACATCA	59.992	20	CATGCCAATAAAGCAACTTGAA	60.13	22	175	1162	1336
F01_transcript_10296	1	p3	(GAG)5	15	823	837	CATGGAGAGAGACCACAGCA	59.98	20	TAAGAATGGTCTCCGTTGGC	60.074	20	249	644	892	TAAACCAGAGGAGGTGTCGC	60.255	20	GCTGTCTCCATCGTCCTCTC	59.952	20	187	686	872	CATGGAGAGAGACCACAGCA	59.98	20	GCGTTTAAGAATGGTCTCCG	59.708	20	254	644	897
F01_transcript_10296	2	p1	(A)13	13	1117	1129	TGATAAAATGCATGAAACCCTG	59.832	22	AAGCTTTCAGAACGGCAGTC	59.621	20	215	1054	1268	TGATAAAATGCATGAAACCCTG	59.832	22	GCTTTCAGAACGGCAGTCTT	59.621	20	213	1054	1266	TGATAAAATGCATGAAACCCTG	59.832	22	ATTCAAGCTTTCAGAACGGC	59.457	20	219	1054	1272
F01_transcript_10312	1	p2	(GT)14	28	875	902	CGCTGTTGTGTAGCTGCATT	60.081	20	ATGGAACGTTTGCATAACCA	58.895	20	237	721	957	CGCTGTTGTGTAGCTGCATT	60.081	20	AATGGAACGTTTGCATAACCA	60.237	21	238	721	958	GTTGGGAGGGTTTCTAGGGA	60.298	20	ATGGAACGTTTGCATAACCA	58.895	20	278	680	957
F01_transcript_10333	1	c	(TGTT)5tggggga(G)12	39	630	668	CAGCCCGTCATTTATGTGTG	59.988	20	AGAAGCATCCCAGTGAGCAT	59.834	20	195	567	761	CTCACCAGCCCGTCATTTAT	59.955	20	AGAAGCATCCCAGTGAGCAT	59.834	20	200	562	761	AGTCAGCACAGCGAGAGACA	59.922	20	AGAAGCATCCCAGTGAGCAT	59.834	20	251	511	761
F01_transcript_10335	1	p1	(T)13	13	1322	1334	TCAGAATCTGTGCTTGACGC	60.144	20	AAAAAGAAGACAGAGAGAAAAATCAA	58.341	26	120	1245	1364	CCGTCAGAATCTGTGCTTGA	59.984	20	AAAAAGAAGACAGAGAGAAAAATCA	57.126	25	123	1242	1364	TTATTCAGTTGCATGCCGTC	59.694	20	AAAAAGAAGACAGAGAGAAAAATCAA	58.341	26	138	1227	1364
F01_transcript_10343	1	p1	(T)11	11	1333	1343	TGCATGTATGCAATCTGTGA	57.119	20	TTGTTTTTAATTTGTCCTCAATGG	59.331	24	227	1170	1396	TGCATGTATGCAATCTGTGA	57.119	20	TGTTTTTAATTTGTCCTCAATGG	58.104	23	226	1170	1395	TGCATGTATGCAATCTGTGA	57.119	20	TTTTTAATTTGTCCTCAATGGAAA	58.977	24	224	1170	1393
F01_transcript_10356	1	p1	(T)13	13	1274	1286	TCTGCAGAGCAGGTTTCTGA	59.855	20	GACAATGGCGGTACCTGAGT	59.997	20	212	1157	1368	ATTTGCCGTCTTCCTGTCTG	60.255	20	GACAATGGCGGTACCTGAGT	59.997	20	158	1211	1368	TCTGCAGAGCAGGTTTCTGA	59.855	20	CCTGAGTGGGCATATGGAAT	59.773	20	199	1157	1355
F01_transcript_10383	1	p1	(A)17	17	108	124	GATGATTTGGTTTGGGAGGA	59.727	20	AAGGCAATACTGCAGCCAAT	59.736	20	198	13	210	TGATGATTTGGTTTGGGAGG	60.692	20	AAGGCAATACTGCAGCCAAT	59.736	20	199	12	210	GATGATTTGGTTTGGGAGGAT	60.01	21	AAGGCAATACTGCAGCCAAT	59.736	20	198	13	210
F01_transcript_10388	1	p3	(GGC)5	15	564	578	TACGGAGGAGACCGAAGCTA	59.971	20	TGTCGGGTCTTGGGTTTTAC	59.83	20	187	491	677	TACGGAGGAGACCGAAGCTA	59.971	20	GTGTCGGGTCTTGGGTTTTA	59.83	20	188	491	678	GATACAAAAGCGGAGGTGGA	60.074	20	TGTCGGGTCTTGGGTTTTAC	59.83	20	159	519	677
F01_transcript_10400	1	p2	(CT)6	12	832	843	ACAGACCGTTCCTTCACACC	60.009	20	GCTGCTGAGGTTTGTGTTGA	60.032	20	210	667	876	GTCTGCTTCTACTGACCCGC	60.02	20	GCTGCTGAGGTTTGTGTTGA	60.032	20	190	687	876	CCGTCTGCTTCTACTGACCC	59.867	20	GCTGCTGAGGTTTGTGTTGA	60.032	20	192	685	876
F01_transcript_10400	2	c	(TAA)6gggttttcttgcatttaaagggtctgttgcagcccgaccttatctgatcacgttt(A)15	88	1050	1137	GCTGCCAACAAACCCATTAG	60.502	20	ATATCACATCCCATCTGCCC	59.592	20	184	1011	1194	CACGGTCGTGAGATGTTTTG	60.152	20	ACATCCCATCTGCCCATCT	60.304	19	277	913	1189	CACGGTCGTGAGATGTTTTG	60.152	20	CCATCTGCCCATCTGAGTTA	58.67	20	272	913	1184
F01_transcript_10404	1	p1	(T)13	13	1379	1391	--
F01_transcript_10413	1	p2	(CT)7	14	29	42	TTTGGTCTCTCTCCACTTTGC	59.463	21	TGGCAGTGCAGTAGATGAGG	60.008	20	101	4	104	TTTGGTCTCTCTCCACTTTGC	59.463	21	GCTTCTGTCCTCTGCTGCTT	59.898	20	252	4	255	TTTGGTCTCTCTCCACTTTGC	59.463	21	GGTGAGTAGGGCTCACGGTA	60.134	20	135	4	138
F01_transcript_10426	1	p1	(T)10	10	787	796	TGCAAATGTTCCTGTTGCAT	60.119	20	CAAGACAGCTCAAAACAGCG	59.781	20	102	727	828	CTCTTGTAAGAGCCACCCCA	60.246	20	GACAGCTCAAAACAGCGTCA	60.183	20	131	695	825	CTCTTGTAAGAGCCACCCCA	60.246	20	CAAGACAGCTCAAAACAGCG	59.781	20	134	695	828
F01_transcript_10431	1	p1	(T)12	12	262	273	CACTGAGTGATCGCGAGGTA	60.008	20	TCCAGACATGACTCAGCAGC	60.146	20	225	204	428	CACTGAGTGATCGCGAGGTA	60.008	20	ACGCCACTAGCTGTCAACAA	59.515	20	177	204	380	CACTGAGTGATCGCGAGGTA	60.008	20	TGCGCTCCTGTGACAATCTA	60.562	20	256	204	459
F01_transcript_10442	1	p2	(TG)6	12	948	959	GATCCTGGAAGTCCAGTCCA	60.048	20	TTCCACCAACAGGCACAATA	59.964	20	101	908	1008	CAGAGCACACCGAGACTGAA	60.178	20	TTCCACCAACAGGCACAATA	59.964	20	270	739	1008	GATCCTGGAAGTCCAGTCCA	60.048	20	GCCCCAGCAATACCAAATAA	59.795	20	160	908	1067
F01_transcript_10446	1	p3	(AAC)5	15	919	933	ACTCAGCATGGAAGTTGGCT	59.874	20	CGAATGAAATAATGTGATGTTTGG	60.458	24	148	818	965	ACTCAGCATGGAAGTTGGCT	59.874	20	CCGAATGAAATAATGTGATGTTTG	60.458	24	149	818	966	TCACTCAGCATGGAAGTTGG	59.831	20	CGAATGAAATAATGTGATGTTTGG	60.458	24	150	816	965
F01_transcript_10446	2	c	(T)13atatttttaacatttcagaacatttaatcaaaaaattttaagaaatagagtaaaacagtaggg(T)15	91	1100	1190	TCAGTAGTTAACATTTAATAATCACCG	57.203	27	CCCCATACCCTTAAACAGTAAGC	60.133	23	212	1038	1249	TCAGTAGTTAACATTTAATAATCACCG	57.203	27	AAAACCCCATACCCTTAAACA	57.428	21	216	1038	1253	TCAGTAGTTAACATTTAATAATCACCG	57.203	27	AAAACCCCATACCCTTAAACAG	58.376	22	216	1038	1253
F01_transcript_10458	1	c	(G)17ttgggggt(G)36tt(G)11t(G)29	104	1007	1110	ATATTCTGTCATGGGTGGGG	59.483	20	ATGGCTGCAAACATCAAGTG	59.722	20	207	984	1190	ATATTCTGTCATGGGTGGGG	59.483	20	CATGGCTGCAAACATCAAGT	59.722	20	208	984	1191	AGGAGTGCCTCAACGTCAAT	59.727	20	TGCAAACATCAAGTGTTGGG	60.552	20	278	908	1185
F01_transcript_10459	1	p1	(T)12	12	1234	1245	CCAACAGTGGAAACAAAGGG	60.38	20	TGGCAAAAACAAGAGTTACAGG	59.308	22	178	1173	1350	CCAACAGTGGAAACAAAGGG	60.38	20	TGGCAAAAACAAGAGTTACAGGT	60.082	23	178	1173	1350	CCAACAGTGGAAACAAAGGG	60.38	20	TTGGCAAAAACAAGAGTTACAGG	60.535	23	179	1173	1351
F01_transcript_10471	1	p1	(T)10	10	529	538	GCATGATTGACAGGCAGAAA	59.805	20	CCCTCCATTAAACTCCAGCA	60.066	20	226	468	693	GCATGATTGACAGGCAGAAA	59.805	20	CTCCAGCAAAGCGTGTATTG	59.488	20	214	468	681	GCATGATTGACAGGCAGAAA	59.805	20	TCCAGCAAAGCGTGTATTGT	59.347	20	213	468	680
F01_transcript_10471	2	p1	(T)18	18	953	970	CCTCTAGTGGTTGCTGCCTC	60.012	20	TGGCCATGTACTTAAATCCAAA	59.363	22	136	866	1001	TTGCTGCCTCTTACTGCTCA	59.888	20	TGGCCATGTACTTAAATCCAAA	59.363	22	126	876	1001	TGCCTCTTACTGCTCACGAA	59.74	20	TGGCCATGTACTTAAATCCAAA	59.363	22	122	880	1001
F01_transcript_10484	1	p1	(T)16	16	876	891	GCTGCAGGTCTATCCTGTCC	59.834	20	TCCACACAATCAAGCTCAAAA	59.307	21	214	714	927	GCTGCAGGTCTATCCTGTCC	59.834	20	TTCCACACAATCAAGCTCAAA	59.307	21	215	714	928	GCTGCAGGTCTATCCTGTCC	59.834	20	TTTCCACACAATCAAGCTCAA	59.307	21	216	714	929
F01_transcript_10484	2	p1	(T)18	18	1001	1018	TTGCATTGTGATGTTTTGAGC	59.727	21	CATGGAGAGGCTACAGCAAA	59.024	20	186	894	1079	TTGCATTGTGATGTTTTGAGC	59.727	21	CGATGTGCTGCTTTTTGACA	60.988	20	259	894	1152	TTGCATTGTGATGTTTTGAGC	59.727	21	CATGGAGAGGCTACAGCAAAG	60.023	21	186	894	1079
F01_transcript_10489	1	p2	(TA)6	12	1342	1353	--
F01_transcript_10499	1	p1	(A)11	11	1361	1371	TGAATGACGAGTCCACTCCA	60.246	20	CATGAATTTTCATAAGGCTGC	57.413	21	270	1126	1395	TGACGAGTCCACTCCAAAAA	59.262	20	CATGAATTTTCATAAGGCTGC	57.413	21	266	1130	1395	CACCTGAATGACGAGTCCAC	59.101	20	CATGAATTTTCATAAGGCTGC	57.413	21	274	1122	1395
F01_transcript_10509	1	p1	(T)12	12	823	834	ATCGCAGGTCAAAAGTACGG	60.132	20	CATCACTCCATGCAGTCACAT	59.567	21	280	703	982	AGACGTTTTTACAGCCTGCC	59.383	20	CATCACTCCATGCAGTCACAT	59.567	21	224	759	982	TTTTACAGCCTGCCAAATGC	61.131	20	CCGCAAACACAAAAACAAAT	58.582	20	276	765	1040
F01_transcript_10516	1	p1	(A)11	11	909	919	CCCCAGCTATACCAGGACAA	59.948	20	GCTCCGTTTGTGTGGTTTTT	60.015	20	154	848	1001	CCCCAGCTATACCAGGACAA	59.948	20	CTGTAGGGCTCCGTTTGTGT	60.171	20	161	848	1008	CCCCAGCTATACCAGGACAA	59.948	20	ACTGTAGGGCTCCGTTTGTG	60.171	20	162	848	1009
F01_transcript_10525	1	p3	(AGC)5	15	411	425	GGACTGGAAGAAGCACAAGC	59.997	20	CGATATAGTCCGTGGCCAGT	59.978	20	263	369	631	GGACTGGAAGAAGCACAAGC	59.997	20	CTTGTTCATGCAGGGTACGA	59.716	20	280	369	648	GGACTGGAAGAAGCACAAGC	59.997	20	GCCGGGTGACGTAACAGTAG	60.571	20	142	369	510
F01_transcript_10525	2	p1	(A)11	11	1005	1015	CGCTCAGTAATTTTGTGCGA	60.014	20	CAGCAGGCTCTACCTTTTGG	60.008	20	147	981	1127	ACAGGATCAATGGAAGGACG	59.927	20	CAGCAGGCTCTACCTTTTGG	60.008	20	222	906	1127	GGATCAATGGAAGGACGAAA	59.871	20	CAGCAGGCTCTACCTTTTGG	60.008	20	219	909	1127
F01_transcript_10538	1	p1	(T)15	15	1271	1285	CGGAGGGGAAAAGTAACACA	59.964	20	ACTCCCATAAATCCCAAGGC	60.152	20	184	1128	1311	GCGCGTTCATTAGTGTGAAA	59.879	20	ACTCCCATAAATCCCAAGGC	60.152	20	160	1152	1311	CGCTCTCTCTCACACACCAG	59.757	20	ACTCCCATAAATCCCAAGGC	60.152	20	140	1172	1311
F01_transcript_10567	1	p3	(AAT)5	15	1351	1365	--
F01_transcript_10570	1	p2	(AG)7	14	1148	1161	AGGACAAGAGTGACCCGAGA	59.835	20	TTCAGACGCTCCTTCAGGTT	59.989	20	187	1006	1192	AGGACAAGAGTGACCCGAGA	59.835	20	CCTGTTTCTTCAGACGCTCC	59.989	20	195	1006	1200	GGACAAGAGTGACCCGAGAA	60.238	20	TTCAGACGCTCCTTCAGGTT	59.989	20	186	1007	1192
F01_transcript_10571	1	p1	(T)12	12	73	84	GAGTGCGAGCGTTTTGATTT	60.395	20	AGCCATAATGATCCGTGCTC	60.066	20	265	0	264	GAGTGCGAGCGTTTTGATTT	60.395	20	CCATAATGATCCGTGCTCCT	59.917	20	263	0	262	GAGTGCGAGCGTTTTGATTT	60.395	20	GCTGTCTCTTTGCCAATTCC	59.82	20	225	0	224
F01_transcript_10573	1	p1	(T)19	19	1303	1321	--
F01_transcript_10576	1	c	(GT)6ctgtccatgagctcttaagatcaaaagttgcaaaaccaccattaggttctgaaataagtacacagtcagactgaacatcagaataaactctcagacag(ATC)5	125	981	1105	TGAAGATTGCAGCTGTTCAGT	58.664	21	CCATGAGCAGGTGTGACAAA	60.722	20	255	944	1198	GCAGCTGTTCAGTACATGTTGTC	59.862	23	ACTGACAGGTGCAGATGTGG	59.738	20	179	952	1130	GCTGTTCAGTACATGTTGTCAGG	59.717	23	ACTGACAGGTGCAGATGTGG	59.738	20	176	955	1130
F01_transcript_10592	1	p1	(T)10	10	1297	1306	--
F01_transcript_10595	1	p1	(T)15	15	547	561	AGGGGGAATGAATGAATGCT	60.662	20	TTTTGGCCTCCAAATGAAAG	60.046	20	280	465	744	AGGGGGAATGAATGAATGCT	60.662	20	TTCTGTGGTTTGCACAGAGG	59.873	20	200	465	664	AGGGGGAATGAATGAATGCT	60.662	20	TCTGTGGTTTGCACAGAGGA	60.44	20	199	465	663
F01_transcript_10595	2	p1	(T)11	11	1214	1224	CTCATGGTGCCAAAACATTG	59.964	20	CCAACATGGGCAATTCAATA	59.232	20	148	1178	1325	TTCACCTCTTGCTCATGGTG	59.831	20	CCAACATGGGCAATTCAATA	59.232	20	159	1167	1325	CTCATGGTGCCAAAACATTG	59.964	20	TCCGTGTTTTATTGAGCCAAC	59.989	21	164	1178	1341
F01_transcript_10613	1	p1	(T)20	20	1168	1187	GACCACTTTCCATCTGGCAT	59.934	20	CTCTTCAGGAATATCAGGGCA	59.278	21	180	1054	1233	GACCACTTTCCATCTGGCAT	59.934	20	TCTTCAGGAATATCAGGGCA	58.243	20	179	1054	1232	GTCAGTAGGGGGAGCAACAG	59.721	20	CTCTTCAGGAATATCAGGGCA	59.278	21	278	956	1233
F01_transcript_10617	1	p3	(GGC)5	15	520	534	TACGGAGGAGACCGAAGCTA	59.971	20	TGTCGGGTCTTGGGTTTTAC	59.83	20	187	447	633	TACGGAGGAGACCGAAGCTA	59.971	20	GTGTCGGGTCTTGGGTTTTA	59.83	20	188	447	634	GATACAAAAGCGGAGGTGGA	60.074	20	TGTCGGGTCTTGGGTTTTAC	59.83	20	159	475	633
F01_transcript_10619	1	p2	(AG)7	14	52	65	GGAAGTGAAGTGTCAACGCA	59.88	20	TGCTGATCTCACTGCTCTGG	60.294	20	249	17	265	GGAAGTGAAGTGTCAACGCA	59.88	20	CGAAACATCCTTCACCATGA	59.496	20	196	17	212	GGAGCCGTACAGGAAGTGAA	60.255	20	CGAAACATCCTTCACCATGA	59.496	20	207	6	212
F01_transcript_10649	1	p2	(GT)6	12	998	1009	GAAAACGTGCGAGTGAGTGA	60.032	20	GGACTCTGGTTCTGCTGCTC	60.143	20	262	975	1236	GAAAACGTGCGAGTGAGTGA	60.032	20	GGGAAAATGTCACCATGAGG	60.173	20	110	975	1084	TGCTCTCCGTTTCCCTTAGA	59.948	20	GACGCAACAAACCAACCTCT	60.156	20	275	773	1047
F01_transcript_10664	1	p1	(T)14	14	53	66	GTTTTTGGAACGTCGGAGAG	59.711	20	GGTCTCGTTGTCCTTCTGGT	59.153	20	215	5	219	GATTCGTTTTTGGAACGTCG	60.481	20	GGTCTCGTTGTCCTTCTGGT	59.153	20	220	0	219	GTTTTTGGAACGTCGGAGAG	59.711	20	TTTTGCTCGCAGAAACGTC	60.127	19	275	5	279
F01_transcript_10674	1	c	(TA)7ttatatatataa(T)15cttcccagttgggcaaatccacagcagaggagctcacaccaagttgtgtgaggtgtggcttttttttattttatttttt(TG)6	132	859	990	TGGAGGTTTTAAATTTGGCCT	59.83	21	TTTTAGGCTCATGCCTCTGC	60.49	20	279	818	1096	TGGAGGTTTTAAATTTGGCCT	59.83	21	CTCATGCCTCTGCATCTGTG	60.58	20	272	818	1089	CCTGGAGGTTTTAAATTTGGC	59.83	21	CTCATGCCTCTGCATCTGTG	60.58	20	274	816	1089
F01_transcript_10684	1	p2	(TA)6	12	1151	1162	AAGCCTAGTGGACCTCGGTT	60.132	20	CCACGGTAAAGCGTACCACT	60.052	20	201	1050	1250	AAGCCTAGTGGACCTCGGTT	60.132	20	ACCACGGTAAAGCGTACCAC	59.92	20	202	1050	1251	AGGACACCCACATCAACTCC	59.817	20	CCACGGTAAAGCGTACCACT	60.052	20	249	1002	1250
F01_transcript_10686	1	p1	(T)10	10	1307	1316	--
F01_transcript_10689	1	p2	(TA)8	16	948	963	TGATTCCTTTGTGGTCCCAT	60.173	20	TGTCACAATGCCACACACTG	60.209	20	244	841	1084	TGATTCCTTTGTGGTCCCAT	60.173	20	TTCCCAAACAGCTCAGGAAG	60.366	20	279	841	1119	TGATTCCTTTGTGGTCCCAT	60.173	20	CCAAACAGCTCAGGAAGGAA	60.366	20	276	841	1116
F01_transcript_10700	1	c*	(TA)17(TAT)7*	53	609	661	ACGTCCTCGTGCTTTTCTGT	59.914	20	CCCATCCCCTCCAAATTAGT	60.011	20	148	585	732	ATTCATCTCCTGTTGGCGAG	60.218	20	CCCATCCCCTCCAAATTAGT	60.011	20	176	557	732	ACGTCCTCGTGCTTTTCTGT	59.914	20	GATACCCATCCCCTCCAAAT	59.843	20	152	585	736
F01_transcript_10700	2	c	(A)11gaatgccgttgttcagcatggaaaaatcagcatcgatgtagttatataatagttagtagtatacatttgtaactgc(AT)7	101	889	989	GGAGTGTTGTCTTATGGGCG	60.517	20	CGATCTTTTAGATCTATTTTCCTTGG	59.906	26	272	762	1033	GGGAGTGTTGTCTTATGGGC	59.41	20	CGATCTTTTAGATCTATTTTCCTTGG	59.906	26	273	761	1033	TTGTCTTATGGGCGTTAATGG	59.84	21	CGATCTTTTAGATCTATTTTCCTTGG	59.906	26	266	768	1033
F01_transcript_10721	1	p1	(T)12	12	1273	1284	GATCCTGCCTGTGTGTGAAA	59.682	20	TGAAGGGGAAAAATCTACTGTCA	59.987	23	138	1179	1316	TGATCTCGATATGCCTGCAA	60.329	20	TGAAGGGGAAAAATCTACTGTCA	59.987	23	216	1101	1316	CCTGCCTGTGTGTGAAACTG	60.348	20	TGAAGGGGAAAAATCTACTGTCA	59.987	23	135	1182	1316
F01_transcript_10729	1	p3	(ATG)5	15	1182	1196	CGATGATCGACTACACCCCT	59.95	20	AGCTGAGGCGTACTCTCCAC	59.628	20	213	1078	1290	CGATGATCGACTACACCCCT	59.95	20	GGTGAGCTGAGGCGTACTCT	59.628	20	217	1078	1294	AGCGACGAGCTCATCAAACT	60.164	20	AGCTGAGGCGTACTCTCCAC	59.628	20	136	1155	1290
F01_transcript_10732	1	p1	(A)16	16	592	607	TCTCCACCAAAACCAACTGA	59.109	20	CAAAGCACACTGCTTGGCTA	60.195	20	219	475	693	TCTCCACCAAAACCAACTGA	59.109	20	ACACTGCTTGGCTAAATGGC	60.278	20	213	475	687	CAAACTCTCCACCAAAACCAA	59.994	21	CAAAGCACACTGCTTGGCTA	60.195	20	224	470	693
F01_transcript_10747	1	p3	(TGA)5	15	675	689	CGAGACGTGAGTGTTCAGGA	60.022	20	ATCACTGCTATCGCCCAATC	60.066	20	255	468	722	AGGGTTACCTGTTGGTGCTG	60.028	20	ATCACTGCTATCGCCCAATC	60.066	20	212	511	722	AGGGTTACCTGTTGGTGCTG	60.028	20	TCCCCGAGGCTTTTAAAGTT	60.068	20	248	511	758
F01_transcript_10785	1	p1	(G)16	16	1185	1200	TCAATACTTCAGCCCATCCC	59.894	20	TTTTCCAGTCCTGAATGTGTG	58.609	21	254	1014	1267	TCAATACTTCAGCCCATCCC	59.894	20	TGTTTTCCAGTCCTGAATGTG	58.609	21	256	1014	1269	CAGGGCTGAACTTGGTTGTT	60.149	20	TTTTCCAGTCCTGAATGTGTG	58.609	21	202	1066	1267
F01_transcript_10787	1	p1	(T)15	15	1095	1109	ATGGAACACCAAAGACAGCC	59.973	20	GCCCTGAGTTCACCCAAGTA	60.111	20	250	896	1145	GGAACACCAAAGACAGCCAT	59.973	20	GCCCTGAGTTCACCCAAGTA	60.111	20	248	898	1145	GTTTCAGGATTCAAGGCCAA	60.051	20	GCCCTGAGTTCACCCAAGTA	60.111	20	222	924	1145
F01_transcript_10791	1	c	(TC)13cacattcggtctctttctctgcctcttaaaaccaaagcaacaaaaacatactggactcaaactgccatgaaacccctgcaagtacacttt(C)14	130	695	824	TGGCTACCAGTCTCATGCTG	60.008	20	GGAGTGTGTTTGTGAAGGGC	60.555	20	248	600	847	CGGTTAGGCATCCCTATGAA	59.916	20	GGAGTGTGTTTGTGAAGGGC	60.555	20	277	571	847	ACGGTTAGGCATCCCTATGA	59.41	20	GGAGTGTGTTTGTGAAGGGC	60.555	20	278	570	847
F01_transcript_10808	1	p2	(AC)25	50	653	702	TTGAGATGGTTCGTATGCCA	60.073	20	TCTGTGTGTGTGGTCCTGGT	60.045	20	280	540	819	TTGAGATGGTTCGTATGCCA	60.073	20	CCCATAAAACATGGACACCC	59.91	20	187	540	726	TTGAGATGGTTCGTATGCCA	60.073	20	CCCCATAAAACATGGACACC	59.91	20	188	540	727
F01_transcript_10808	2	p1	(T)17	17	956	972	CCAGGACCACACACACAGAC	60.045	20	ACCTACACTGTGGGGACCAG	59.876	20	218	801	1018	ACCAGGACCACACACACAGA	60.045	20	ACCTACACTGTGGGGACCAG	59.876	20	219	800	1018	CCAGGACCACACACACAGAC	60.045	20	TCACCTACACTGTGGGGACC	60.84	20	220	801	1020
F01_transcript_10808	3	p2	(AC)10	20	1081	1100	CTATTTCCCTTGTGGGGACC	60.549	20	ATTTTCCAAATGCACCCAAG	59.801	20	219	974	1192	TGTCCCCACAAAGTAGGTGA	58.98	20	ATTTTCCAAATGCACCCAAG	59.801	20	140	1053	1192	CCCCACAAAGTAGGTGAAACA	59.877	21	ATTTTCCAAATGCACCCAAG	59.801	20	137	1056	1192
F01_transcript_10835	1	p1	(T)12	12	1050	1061	TTTCCCGGTCTTGTAGATGG	59.926	20	CACTGATCACTTTTTGCAGGA	58.912	21	106	992	1097	GGGGCTGCAATTAACAAGAA	60.074	20	CACTGATCACTTTTTGCAGGA	58.912	21	268	830	1097	GAAAGGGGCTGCAATTAACA	60.074	20	CACTGATCACTTTTTGCAGGA	58.912	21	272	826	1097
F01_transcript_10843	1	p1	(T)10	10	1217	1226	CTGGAGAGAAGCCGTACCAG	60.005	20	CCCATGAAGCTTTGTTCACTG	60.674	21	216	1067	1282	ACTGGAGAGAAGCCGTACCA	59.867	20	CCCATGAAGCTTTGTTCACTG	60.674	21	217	1066	1282	CAGTGCTCTTCATGTGGGAA	59.831	20	CCCATGAAGCTTTGTTCACTG	60.674	21	199	1084	1282
F01_transcript_10850	1	p1	(T)10	10	1132	1141	TAAAGGGTCCTGAGGGGTTT	59.799	20	CACATGCAACATGGTTTTCA	58.966	20	141	1027	1167	TTAAAGGGTCCTGAGGGGTT	59.799	20	CACATGCAACATGGTTTTCA	58.966	20	142	1026	1167	TTTGTGCACACGCATTATGA	59.716	20	CACATGCAACATGGTTTTCA	58.966	20	231	937	1167
F01_transcript_10859	1	p3	(GAT)7	21	104	124	TGAGTGTGTGTGTGATCGGA	59.689	20	AACACTCGGATACCAGCGAC	60.142	20	118	48	165	TGAGTGTGTGTGTGATCGGA	59.689	20	GACTGAGTGGCCTGAAGCTC	60.143	20	240	48	287	GTGTGTGTGATCGGACTCGT	59.583	20	AACACTCGGATACCAGCGAC	60.142	20	113	53	165
F01_transcript_10859	2	p3	(GAT)6	18	1060	1077	TCACAGAGGTTTGCACTGCT	59.622	20	TGTGTGTGTGCTGTCATGCT	59.939	20	204	1026	1229	TCACAGAGGTTTGCACTGCT	59.622	20	GTGTGTGTGCTGTCATGCTG	59.939	20	203	1026	1228	TCACAGAGGTTTGCACTGCT	59.622	20	GTGTGTGTGTGCTGTCATGC	59.779	20	205	1026	1230
F01_transcript_10859	3	p2	(CA)10	20	1221	1240	TTGCACTGCTATTGCACACA	60.056	20	CATGAAATCACACAATAAAACCTTG	59.707	25	268	1036	1303	TGCAGGAACTGCTGTCTGTC	60.187	20	TGAAATCACACAATAAAACCTTGTG	60.185	25	188	1114	1301	TGCAGGAACTGCTGTCTGTC	60.187	20	CATGAAATCACACAATAAAACCTTG	59.707	25	190	1114	1303
F01_transcript_10880	1	p3	(AGA)6	18	604	621	ATGTCTGGAATGATGCCTCC	59.893	20	TCCAGTTCTTGCTCCCTCTC	59.53	20	115	536	650	ATGTCTGGAATGATGCCTCC	59.893	20	TCTCCAGTTCTTGCTCCCTC	59.53	20	117	536	652	ATGTCTGGAATGATGCCTCC	59.893	20	GATGTTGACCAACCACAGCA	60.58	20	142	536	677
F01_transcript_10880	2	p1	(T)10	10	809	818	GAGGGAGCAAGAACTGGAGA	59.53	20	GCGCCTACAACACAGTCAAA	59.911	20	268	633	900	GAGAGGGAGCAAGAACTGGA	59.53	20	GCGCCTACAACACAGTCAAA	59.911	20	270	631	900	GGGAGCAAGAACTGGAGAAA	59.405	20	GCGCCTACAACACAGTCAAA	59.911	20	266	635	900
F01_transcript_10881	1	p1	(T)19	19	328	346	TCGCTTGAGCTTCCTAGAGC	60	20	TTTACCTTGCCGTCATATCAA	58.174	21	273	177	449	TCGCTTGAGCTTCCTAGAGC	60	20	CTTTACCTTGCCGTCATATCAA	59.143	22	274	177	450	AGAAGGCCTCCTCTGATGGT	60.216	20	TTTACCTTGCCGTCATATCAA	58.174	21	249	201	449
F01_transcript_10881	2	p1	(T)14	14	805	818	AGGGAGTTGGTGAGGGTCTT	59.968	20	TATAATCACTGGCTTCCGGC	60.06	20	157	767	923	AGGGAGTTGGTGAGGGTCTT	59.968	20	AGTGCATCCATCCATCACAA	59.925	20	275	767	1041	AGGGAGTTGGTGAGGGTCTT	59.968	20	AAGTGCATCCATCCATCACA	59.925	20	276	767	1042
F01_transcript_10881	3	p1	(T)10	10	1276	1285	CCCATTCGCTGTCATTGTAA	59.542	20	TGAAAATATTAACAGATTGTTCCACC	59.598	26	249	1066	1314	CCCATTCGCTGTCATTGTAA	59.542	20	GCTGTGCAGATGAAAATATTAACAGA	60.841	26	259	1066	1324	GCTTTAGAGTCTTGTGCCCC	58.936	20	TGAAAATATTAACAGATTGTTCCACC	59.598	26	266	1049	1314
F01_transcript_10894	1	p2	(TG)6	12	1127	1138	TTCCTGTTCCCACCTACGAG	60.103	20	TACACCCAGAATGGCAACAA	59.964	20	129	1083	1211	TTCCTGTTCCCACCTACGAG	60.103	20	TGATTACACCCAGAATGGCA	59.924	20	133	1083	1215	AAAGCCATAGTGACACGCCT	59.763	20	TACACCCAGAATGGCAACAA	59.964	20	154	1058	1211
F01_transcript_10904	1	p1	(A)14	14	1127	1140	TTGCTGAACAAATTGCTTGG	59.849	20	TCCTAATCATGCGACATCCA	60.033	20	271	997	1267	TTGCTGAACAAATTGCTTGG	59.849	20	TGCGACATCCACAAGTGTTT	60.16	20	262	997	1258	TTGCTGAACAAATTGCTTGG	59.849	20	AATCATGCGACATCCACAAG	59.527	20	267	997	1263
F01_transcript_10925	1	p1	(A)11	11	988	998	AGAACACTCAAAAACCCGGA	59.569	20	TCAAAAAGGAAGAGTGTGTCCA	59.751	22	206	839	1044	GAACACTCAAAAACCCGGAC	59.43	20	TCAAAAAGGAAGAGTGTGTCCA	59.751	22	205	840	1044	TGAAGAACACTCAAAAACCCG	60.132	21	TCAAAAAGGAAGAGTGTGTCCA	59.751	22	209	836	1044
F01_transcript_10929	1	p1	(T)10	10	802	811	GGCGTCTTTCTTTGGTTTTG	59.724	20	ACTGAGAGCCTCCTTCCACC	60.791	20	120	746	865	GGCGTCTTTCTTTGGTTTTG	59.724	20	AGACTGAGAGCCTCCTTCCA	59.127	20	122	746	867	GGCGTCTTTCTTTGGTTTTG	59.724	20	CAGACTGAGAGCCTCCTTCC	59.127	20	123	746	868
F01_transcript_10940	1	p1	(T)15	15	1084	1098	CGGTCAGTGATGTGTTGACC	60.005	20	GCTGTGTTCTATCACGCCAA	59.871	20	165	969	1133	CGGTCAGTGATGTGTTGACC	60.005	20	TATCACGCCAAGTACGAACG	59.752	20	156	969	1124	CGGTCAGTGATGTGTTGACC	60.005	20	CACCGCTGTGTTCTATCACG	60.324	20	169	969	1137
F01_transcript_10944	1	p1	(T)11	11	985	995	TTCATCAGGTTATGTGGGGAG	59.799	21	TACTCATTTTCCAGGGTGGG	59.784	20	133	905	1037	CATCAGGTTATGTGGGGAGAA	59.799	21	TACTCATTTTCCAGGGTGGG	59.784	20	131	907	1037	TTCATCAGGTTATGTGGGGA	58.77	20	TACTCATTTTCCAGGGTGGG	59.784	20	133	905	1037
F01_transcript_10947	1	p1	(A)14	14	373	386	TTTGCAAAAAGTTGAAAACTTAAAA	58.613	25	TTCATGTCCTTTGCGAAACA	60.234	20	215	318	532	TTTGCAAAAAGTTGAAAACTTAAAA	58.613	25	TTTGCGAAACAGTTTTGGTG	59.746	20	206	318	523	TGTGTTTTTAAATTATTAGCGGAGAA	59.547	26	TTCATGTCCTTTGCGAAACA	60.234	20	189	344	532
F01_transcript_10994	1	c	(T)25agtgaaaccaatccatgttatttctaatactttttatgataatg(TGA)5	84	1168	1251	AAATGGCTCCAATCCACTGA	60.461	20	CGTGTTCAAATAATTCACAGCTT	58.383	23	200	1116	1315	TGGCTCCAATCCACTGATTT	60.461	20	CGTGTTCAAATAATTCACAGCTT	58.383	23	197	1119	1315	AATGGCTCCAATCCACTGAT	59.366	20	CGTGTTCAAATAATTCACAGCTT	58.383	23	199	1117	1315
F01_transcript_11014	1	p1	(A)13	13	819	831	CTCATCCATTGAGGGGAAAA	59.864	20	TGGGGCGATTAAAGAGAAGA	59.778	20	252	649	900	TCATCCATTGAGGGGAAAAA	60.244	20	TGGGGCGATTAAAGAGAAGA	59.778	20	251	650	900	CTCATCCATTGAGGGGAAAA	59.864	20	CTGGGGCGATTAAAGAGAAG	58.925	20	253	649	901
F01_transcript_11014	2	c	(A)12gagtaaagaaataagcaaaaaagag(A)11	48	1032	1079	TCTTCTCTTTAATCGCCCCA	59.778	20	TACACCCTCAAACCGACCTC	59.966	20	240	881	1120	CAAAGCAACCTTCAGTTCCC	59.711	20	TACACCCTCAAACCGACCTC	59.966	20	207	914	1120	CCCAAAGCAACCTTCAGTTC	59.711	20	TACACCCTCAAACCGACCTC	59.966	20	209	912	1120
F01_transcript_11025	1	p2	(GA)7	14	1	14	--
F01_transcript_11044	1	p1	(T)14	14	1132	1145	TCGTTCCATGCTGAGTCTTG	59.984	20	TTGTTTGGCAAGTGTACATTCA	59.132	22	202	1051	1252	TCATTCATCAGAGTGCCTCG	59.942	20	TTGTTTGGCAAGTGTACATTCA	59.132	22	219	1034	1252	TGGCTCTCCGTATTCACTCC	60.218	20	TTGTTTGGCAAGTGTACATTCA	59.132	22	240	1013	1252
F01_transcript_11049	1	p3	(TCA)5	15	556	570	GGAGGTCCATGCATCAAGAG	60.622	20	CTCATTTTGTGGGCTTTGCT	60.249	20	193	481	673	GGAGGTCCATGCATCAAGAG	60.622	20	CCACTTCTGGAGTCGGCTAA	60.388	20	151	481	631	AGACACCATCACCAACAGGG	60.84	20	CTCATTTTGTGGGCTTTGCT	60.249	20	212	462	673
F01_transcript_11053	1	p2	(TC)7	14	115	128	AAACGCAACCCAGTGTTTTC	60.015	20	GTCCCATGGCAGTGATAACC	60.203	20	245	60	304	AAACGCAACCCAGTGTTTTC	60.015	20	CCCATGGCAGTGATAACCTC	60.34	20	243	60	302	TCCCATAGTAAACGCAACCC	59.823	20	GTCCCATGGCAGTGATAACC	60.203	20	254	51	304
F01_transcript_11054	1	p1	(A)13	13	1136	1148	AGCACTTGATGACCAGGACC	60.12	20	AGCACTTTTTGTTGGGGTTG	60.008	20	159	1040	1198	AGCACTTGATGACCAGGACC	60.12	20	CAAGCACTTTTTGTTGGGGT	60.008	20	161	1040	1200	AGCACTTGATGACCAGGACC	60.12	20	GCACTTTTTGTTGGGGTTGT	59.875	20	158	1040	1197
F01_transcript_11059	1	p3	(GTG)5	15	684	698	GGAGGAGGATTTGGTGGATT	60.133	20	CACTGGAAGTTTCCACAGCA	59.873	20	157	655	811	GGAAGAGGTGGAAGAGGAGG	60.186	20	CACTGGAAGTTTCCACAGCA	59.873	20	217	595	811	GGAGGAAGAGGTGGAAGAGG	60.186	20	CACTGGAAGTTTCCACAGCA	59.873	20	220	592	811
F01_transcript_11062	1	p2	(TG)12	24	1077	1100	CCATCTGACGGCTTTCATCT	60.218	20	ACTGATCCACCGTCACCTTC	59.969	20	254	937	1190	CCATCTGACGGCTTTCATCT	60.218	20	GATCCACCGTCACCTTCACT	59.969	20	251	937	1187	GTTTCCATCTGACGGCTTTC	59.676	20	GATCCACCGTCACCTTCACT	59.969	20	255	933	1187
F01_transcript_11066	1	p2	(CA)6	12	1088	1099	ACGACACGACATATTGCTGC	59.753	20	ACGGCCTCATTGAGACAAAG	60.255	20	174	1008	1181	CTCTCTCCGCCAACATGACT	60.408	20	ACGGCCTCATTGAGACAAAG	60.255	20	137	1045	1181	GGGCAAAATCAACACACACA	60.413	20	ACGGCCTCATTGAGACAAAG	60.255	20	117	1065	1181
F01_transcript_11089	1	p1	(T)10	10	931	940	CAGTGAGGCAACCACTGAAC	59.31	20	GCAGAAACGCATGTTTTCAA	59.856	20	119	852	970	AGTGAGGCAACCACTGAACA	59.31	20	GCAGAAACGCATGTTTTCAA	59.856	20	118	853	970	CAGTGAGGCAACCACTGAAC	59.31	20	TCAGAACAGTGCAGAAACGC	60.183	20	129	852	980
F01_transcript_11090	1	p2	(CA)6	12	1014	1025	CAGTTCACCCGAGAGTGGTT	60.151	20	TTAGAAGCGTGGCTACGTCA	59.632	20	141	925	1065	AAACGCTGCAAGAAAGTGCT	60.197	20	TTAGAAGCGTGGCTACGTCA	59.632	20	245	821	1065	GATGGATTCTGCAAGGAAGC	59.78	20	TTAGAAGCGTGGCTACGTCA	59.632	20	193	873	1065
F01_transcript_11099	1	p1	(T)15	15	1195	1209	ATTACATGCAGCCAGATGGG	60.884	20	TTTTGTTCATCGCAAACTAAACA	59.69	23	212	1030	1241	GCCAGATGGGAAGTGTGTGT	60.999	20	TTTTGTTCATCGCAAACTAAACA	59.69	23	202	1040	1241	ATTACATGCAGCCAGATGGG	60.884	20	TGTTTTATTTTGTTCATCGCAAA	59.542	23	219	1030	1248
F01_transcript_11103	1	p1	(A)10	10	836	845	CTGGTTACCAAACGGTGCTT	60.03	20	TTCTTTTCTTTTGGCCTTGC	59.451	20	259	681	939	CCAAACGGTGCTTTGAAGTT	60.147	20	TTCTTTTCTTTTGGCCTTGC	59.451	20	252	688	939	CTGGTTACCAAACGGTGCTT	60.03	20	GCCTTGCCCTCTCATACAGT	59.313	20	246	681	926
F01_transcript_11103	2	c	(T)16cc(T)22	40	1049	1088	TGTGCGACAATAAACCGAAA	60.111	20	GCCCATACAGCTCCAACATT	59.962	20	122	1013	1134	TTGTGCGACAATAAACCGAA	60.111	20	GCCCATACAGCTCCAACATT	59.962	20	123	1012	1134	GTTGTGCGACAATAAACCGA	59.59	20	GCCCATACAGCTCCAACATT	59.962	20	124	1011	1134
F01_transcript_11120	1	p1	(T)17	17	1052	1068	TGTCAGCTTGCATCCTTTTT	58.502	20	TTACGATTGCATTGAGCACC	59.694	20	194	954	1147	TGTCAGCTTGCATCCTTTTT	58.502	20	CACATCAGGCAATTGTTCGT	59.572	20	234	954	1187	TGTCAGCTTGCATCCTTTTT	58.502	20	ACACATCAGGCAATTGTTCG	59.572	20	235	954	1188
F01_transcript_11124	1	p3	(GAT)5	15	503	517	CACTGCGTCTGAAATCTGGA	59.984	20	TCTGCTTTTTCTTGGCTGGT	59.993	20	162	404	565	CCTTGGGGAGTTTGAGTTGA	60.081	20	TCTGCTTTTTCTTGGCTGGT	59.993	20	194	372	565	ACATTTCCTGCCTGCCTATG	60.096	20	TCTGCTTTTTCTTGGCTGGT	59.993	20	219	347	565
F01_transcript_11126	1	p2	(AT)6	12	470	481	CTTCTGGACCCAATTCAGGA	60.042	20	AATTCCGGCATTCACAGTTC	59.939	20	261	293	553	CTTCTGGACCCAATTCAGGA	60.042	20	CCCGAAATGTGCAAAAGATT	59.938	20	242	293	534	TTTTGGCGTTCATAGTTCCC	59.938	20	AATTCCGGCATTCACAGTTC	59.939	20	140	414	553
F01_transcript_11126	2	c	(AT)7g(TA)11c(AT)7	52	590	641	ATTTCGGGAACTGTGAATGC	59.939	20	TTAAGGCCAAATCAAGCAGA	58.506	20	181	527	707	AATCTTTTGCACATTTCGGG	59.938	20	TTAAGGCCAAATCAAGCAGA	58.506	20	193	515	707	ATTTCGGGAACTGTGAATGC	59.939	20	GTTAAGGCCAAATCAAGCAGA	59.352	21	182	527	708
F01_transcript_11127	1	p1	(T)19	19	796	814	AGAGGGGAAAGTGGGTTTGT	59.834	20	CAGCCATTTGAACGGAGATT	60.074	20	155	683	837	AGAGGGGAAAGTGGGTTTGT	59.834	20	AAACAGCCATTTGAACGGAG	60.11	20	158	683	840	AGGGGAAAGTGGGTTTGTTC	60.204	20	CAGCCATTTGAACGGAGATT	60.074	20	153	685	837
F01_transcript_11138	1	p1	(T)12	12	482	493	AACTGGAGCTGGAGACCAGA	59.986	20	GCTCTCAGACCAGCTCTTCG	60.431	20	197	330	526	AACTGGAGCTGGAGACCAGA	59.986	20	TGATGAGATCAGCTCCACGA	60.52	20	234	330	563	AACTGGAGCTGGAGACCAGA	59.986	20	CAGACCAGCTCTTCGACTCA	59.283	20	192	330	521
F01_transcript_11142	1	p2	(TA)16	32	1144	1175	CTGGGAAGCATTGGCATTAT	59.923	20	CACAGCTGCCTTTGCTCATA	60.157	20	234	996	1229	CTGGGAAGCATTGGCATTAT	59.923	20	GTGCCAATATTTGTGGAGGG	60.192	20	204	996	1199	CTGGGAAGCATTGGCATTAT	59.923	20	GGTGCCAATATTTGTGGAGG	60.192	20	205	996	1200
F01_transcript_11154	1	p2	(GT)7	14	59	72	AGCGAGAGGAAGGTTGTCAG	59.598	20	TCCTGTGGTGTGTCTTCAGC	59.872	20	171	14	184	AGCGAGAGGAAGGTTGTCAG	59.598	20	TGTGGTGTGTCTTCAGCCTC	59.872	20	168	14	181	GAGCGAGAGGAAGGTTGTCA	60.533	20	TCCTGTGGTGTGTCTTCAGC	59.872	20	172	13	184
F01_transcript_11161	1	p1	(T)11	11	1091	1101	TAGCGTCAAGGTGCCTTTTT	59.883	20	CCATGTCATGTCTGTAGTGGC	59.025	21	108	1034	1141	CTTCTGGCGAAGGAAATACG	59.839	20	CCATGTCATGTCTGTAGTGGC	59.025	21	199	943	1141	TAGCGTCAAGGTGCCTTTTT	59.883	20	TGTCATGTCTGTAGTGGCACA	58.719	21	105	1034	1138
F01_transcript_11175	1	p2	(TG)11	22	496	517	CTAAACTGGAAGCAGCAGGG	60.008	20	ACACAATCTCCAGCCAGACC	60.12	20	210	414	623	CTAAACTGGAAGCAGCAGGG	60.008	20	ACCTGACACAATCTCCAGCC	60.12	20	215	414	628	TTGCATGGAATGAAGGATCA	60.009	20	ACACAATCTCCAGCCAGACC	60.12	20	261	363	623
F01_transcript_11182	1	p1	(T)11	11	1007	1017	CGGTCCATTGTTGAGGAGTT	59.966	20	CAGCCCTGATCAACCAATCT	60.073	20	254	835	1088	TTTTGGCCAGAGGTATTTCG	60.067	20	CAGCCCTGATCAACCAATCT	60.073	20	183	906	1088	TGAAGTGGCATGCATGTTTT	60.119	20	CAGCCCTGATCAACCAATCT	60.073	20	114	975	1088
F01_transcript_11190	1	c	(TA)16aatgtataaaattaacgtgattctaaataagatctaatatataaatactgctgcttttcattt(TA)29	153	1060	1212	--
F01_transcript_11209	1	p4	(TGTC)6	24	1097	1120	AACCCAAATCCACGTGAGTC	59.827	20	ACACTGAAGGGCAGAACACA	59.31	20	166	1023	1188	GAGACATTTCTCACCCTGCC	59.661	20	ACACTGAAGGGCAGAACACA	59.31	20	226	963	1188	GGAGACATTTCTCACCCTGC	59.661	20	ACACTGAAGGGCAGAACACA	59.31	20	227	962	1188
F01_transcript_11225	1	p1	(T)10	10	1155	1164	GCACGTTCATGTTTCACACC	60.016	20	CCTGCATTTTCAAGGAAGGA	60.184	20	130	1070	1199	GTACGCAGATGGACTGCTCA	60.016	20	CCTGCATTTTCAAGGAAGGA	60.184	20	180	1020	1199	AAGAAAGTTGTGAGGTGGCG	60.291	20	CCTGCATTTTCAAGGAAGGA	60.184	20	238	962	1199
F01_transcript_11227	1	p1	(T)11	11	912	922	ACCACCATTAAGCGTCCAAC	59.859	20	CAGAGGTTGTTGGGGACATT	59.82	20	190	869	1058	TCGCTGTCACCACCATTAAG	59.716	20	CAGAGGTTGTTGGGGACATT	59.82	20	198	861	1058	CTCATGTTCGCTGTCACCAC	60.319	20	CAGAGGTTGTTGGGGACATT	59.82	20	205	854	1058
F01_transcript_11233	1	c	(T)11atttttta(T)15gtgctcatcttcacttccactgcagttcagggctgaaatggataaggttttggaaatctaatctgtttaagttaataga(T)23	136	406	541	CGATGTATTCCAGCAGCAGA	59.972	20	CATTTCCAATTCGGTTCAGG	60.301	20	269	344	612	TCGATGTATTCCAGCAGCAG	59.972	20	CATTTCCAATTCGGTTCAGG	60.301	20	270	343	612	CGATGTATTCCAGCAGCAGA	59.972	20	AATTCGGTTCAGGGAGAACA	59.526	20	262	344	605
F01_transcript_11234	1	p1	(A)12	12	1135	1146	TTGCTCTCGTCCTGTGTGTC	60.03	20	TCAAAATCGTCATAAATAATCAGCA	59.89	25	245	956	1200	CCCTGTAAATGCGCTGTGTA	59.752	20	TCGTCATAAATAATCAGCAGAAACA	60.038	25	263	932	1194	TTGCTCTCGTCCTGTGTGTC	60.03	20	TGAACATCTCAAAATCGTCATAAA	58.676	24	253	956	1208
F01_transcript_11239	1	p1	(A)13	13	891	903	CAGATTTCTCCTCGTGAACCTC	60.247	22	GCAAAACAGTCAGTGTGGCA	60.917	20	247	721	967	AACAGATTTCTCCTCGTGAACC	59.621	22	GCAAAACAGTCAGTGTGGCA	60.917	20	249	719	967	TCCTCGTGAACCTCTAAAATCC	59.593	22	GCAAAACAGTCAGTGTGGCA	60.917	20	239	729	967
F01_transcript_11242	1	p1	(T)11	11	974	984	TGAAATAGGCCAGTCTGCATT	59.722	21	AAAATGGTGCAGTGTTGCAG	59.764	20	270	929	1198	TGATGAAATAGGCCAGTCTGC	60.228	21	ATGGTGCAGTGTTGCAGAAA	60.31	20	270	926	1195	TGAAATAGGCCAGTCTGCATT	59.722	21	ATGGTGCAGTGTTGCAGAAA	60.31	20	267	929	1195
F01_transcript_11250	1	p1	(T)11	11	632	642	CCGTCTGAGAAATCCGTCTT	59.284	20	ACAGCAGCATTACGAGGGTC	60.285	20	274	462	735	AAAACCGTCTGAGAAATCCG	59.17	20	ACAGCAGCATTACGAGGGTC	60.285	20	278	458	735	CCGTCTGAGAAATCCGTCTT	59.284	20	CAGCAGCATTACGAGGGTCT	60.419	20	273	462	734
F01_transcript_11256	1	c	(CCA)5(TCA)5	30	453	482	ACAGGCGTGAATGTAAAGGC	60.14	20	TTCCTCCTCTCCTCCTCCTC	59.883	20	262	364	625	ACAGGCGTGAATGTAAAGGC	60.14	20	TCTTCCTCCTCTCCTCCTCC	59.883	20	264	364	627	ACAGGCGTGAATGTAAAGGC	60.14	20	CCTCTCCTCCTCCTCCATCT	59.76	20	257	364	620
F01_transcript_11256	2	p2	(CA)8	16	952	967	TAAAGCGCATCAGTGTGGAG	60.011	20	AGGAAAAGAGAAGCACAGCG	59.757	20	151	851	1001	ACTCTGAGGTGGAAGCTGGA	59.986	20	AGGAAAAGAGAAGCACAGCG	59.757	20	215	787	1001	GACTCTGAGGTGGAAGCTGG	59.986	20	AGGAAAAGAGAAGCACAGCG	59.757	20	216	786	1001
F01_transcript_11270	1	p2	(AC)13	26	593	618	AACAGACTGGCAAGGGAATG	60.111	20	GAGAGTCCCCGTAAACCACA	59.966	20	219	434	652	GCAAGGGAATGGACTCAGAA	60.195	20	GAGAGTCCCCGTAAACCACA	59.966	20	210	443	652	AACAGACTGGCAAGGGAATG	60.111	20	ATGGAGAGTCCCCGTAAACC	60.19	20	222	434	655
F01_transcript_11270	2	c	(TA)16(CA)19	70	929	998	TGGTGTACGAGGACACAGGA	60.154	20	TGTTTTTCCAGGATGCCTCT	59.67	20	278	798	1075	TTGGTGTACGAGGACACAGG	59.591	20	TGTTTTTCCAGGATGCCTCT	59.67	20	279	797	1075	AAGCCATTTGGTGTACGAGG	59.993	20	TCCAGGATGCCTCTGTGAA	60.347	19	280	790	1069
F01_transcript_11286	1	p1	(C)11	11	872	882	AGCCATTCTAGGGCCATTCT	60.06	20	CAAAAACTCCCGTCAAGCAT	60.11	20	162	844	1005	TGTGCCAACAATCAAGCATT	60.119	20	CAAAAACTCCCGTCAAGCAT	60.11	20	255	751	1005	TTGTGCCAACAATCAAGCAT	60.119	20	CAAAAACTCCCGTCAAGCAT	60.11	20	256	750	1005
F01_transcript_11324	1	p1	(T)16	16	403	418	AGGGGGAATGAATGAATGCT	60.662	20	TTCTGTGGTTTGCACAGAGG	59.873	20	201	321	521	AGGGGGAATGAATGAATGCT	60.662	20	TCTGTGGTTTGCACAGAGGA	60.44	20	200	321	520	GGGGAATGAATGAATGCTCT	58.937	20	TTTTGGCCTCCAAATGAAAG	60.046	20	279	323	601
F01_transcript_11330	1	p2	(AC)6	12	974	985	GGACTTCACACACACACGCT	59.789	20	GGGGCAGTGGAGAGAAAGAT	60.596	20	266	924	1189	GGACTTCACACACACACGCT	59.789	20	ATTGTCGGCATGAGGTTTTG	60.894	20	170	924	1093	GGACTTCACACACACACGCT	59.789	20	CATATTGTCGGCATGAGGTTT	59.837	21	173	924	1096
F01_transcript_11343	1	p3	(TCC)5	15	171	185	TGAATTATCCCAGTCCTGCC	59.894	20	GAGCAGCCAAACTCTCCATC	59.957	20	239	135	373	GAATTATCCCAGTCCTGCCA	59.894	20	GAGCAGCCAAACTCTCCATC	59.957	20	238	136	373	TGAATTATCCCAGTCCTGCC	59.894	20	CTTCACCCCGCTGTATGAGT	60.134	20	195	135	329
F01_transcript_11370	1	p1	(T)10	10	1064	1073	GATGGAAATGAGGTGAGCGT	60.081	20	TGAGTATCTTAAAAGGTGGGGG	59.368	22	254	858	1111	ATGGAAATGAGGTGAGCGTC	60.081	20	TGAGTATCTTAAAAGGTGGGGG	59.368	22	253	859	1111	AGATGGAAATGAGGTGAGCG	60.218	20	TGAGTATCTTAAAAGGTGGGGG	59.368	22	255	857	1111
F01_transcript_11382	1	p1	(A)11	11	593	603	CATTGGTGCAATAGGACGTG	59.988	20	ACCAGACGCAAGAAAGTGCT	60.058	20	239	391	629	CGAGTGACCTGTTAGTGCCA	59.897	20	ACCAGACGCAAGAAAGTGCT	60.058	20	196	434	629	CATTGGTGCAATAGGACGTG	59.988	20	AACCAGACGCAAGAAAGTGC	60.44	20	240	391	630
F01_transcript_11382	2	p2	(AC)9	18	1002	1019	TATGCTGGCTACTGACGTGC	60.042	20	TACACGCATACATGTGCAGG	59.177	20	173	875	1047	TATGCTGGCTACTGACGTGC	60.042	20	GTACACGCATACATGTGCAGG	60.073	21	174	875	1048	ATCTGCCCTTTCTTTCCCTC	59.651	20	TACACGCATACATGTGCAGG	59.177	20	101	947	1047
F01_transcript_11384	1	p1	(T)18	18	1122	1139	GACCACTTTCCATCTGGCAT	59.934	20	CTCTTCAGGAATATCAGGGCA	59.278	21	178	1008	1185	GACCACTTTCCATCTGGCAT	59.934	20	TCTTCAGGAATATCAGGGCA	58.243	20	177	1008	1184	GTCAGTAGGGGGAGCAACAG	59.721	20	CTCTTCAGGAATATCAGGGCA	59.278	21	276	910	1185
F01_transcript_11398	1	p1	(T)13	13	577	589	AATGCTGAGAAAATGCCAGG	60.214	20	TTTTCAGGCCCAAAAACATC	59.916	20	272	524	795	GCCAGGGATGTCATTCATTT	59.756	20	TTTTCAGGCCCAAAAACATC	59.916	20	258	538	795	AGAAAATGCCAGGGATGTCA	60.461	20	TTTTCAGGCCCAAAAACATC	59.916	20	265	531	795
F01_transcript_11404	1	p1	(T)19	19	1080	1098	GACCACTTTCCATCTGGCAT	59.934	20	CTCTTCAGGAATATCAGGGCA	59.278	21	179	966	1144	GACCACTTTCCATCTGGCAT	59.934	20	TCTTCAGGAATATCAGGGCA	58.243	20	178	966	1143	GTCAGTAGGGGGAGCAACAG	59.721	20	CTCTTCAGGAATATCAGGGCA	59.278	21	277	868	1144
F01_transcript_11414	1	p2	(TG)8	16	745	760	GTCACGCCGGAGGAGTATTA	60.096	20	GGTTCCACTGCATTTCCATT	59.797	20	278	624	901	GTCACGCCGGAGGAGTATTA	60.096	20	AAGGTTCCACTGCATTTCCA	60.495	20	280	624	903	GTCACGCCGGAGGAGTATTA	60.096	20	AGGTTCCACTGCATTTCCAT	59.41	20	279	624	902
F01_transcript_11418	1	p2	(GT)14	28	799	826	AGGCCATGTCAACAGATTCC	59.934	20	GGCTTTGCTGAAGTGAGGAC	59.997	20	240	749	988	GGCCATGTCAACAGATTCCT	59.934	20	GGCTTTGCTGAAGTGAGGAC	59.997	20	239	750	988	AGGCCATGTCAACAGATTCC	59.934	20	GCTTTGCTGAAGTGAGGACC	59.997	20	239	749	987
F01_transcript_11436	1	p1	(G)12	12	1	12	--
F01_transcript_11436	2	p1	(T)19	19	946	964	TGGTAAAGACTTAAAGGAACGCA	60.166	23	GCCGCACTTTAACAAAAAGG	59.758	20	243	768	1010	TGGTAAAGACTTAAAGGAACGCA	60.166	23	CCGCACTTTAACAAAAAGGC	59.758	20	242	768	1009	TGGTAAAGACTTAAAGGAACGCA	60.166	23	CATGCCGCACTTTAACAAAA	59.742	20	246	768	1013
F01_transcript_11478	1	p3	(GAG)6	18	676	693	CCTATACCGCACAAAGGGAA	59.953	20	AAACGTCGCATATACACAGCC	60.039	21	241	596	836	GCTGCGAAGCTTAAGGAGAA	59.867	20	AAACGTCGCATATACACAGCC	60.039	21	279	558	836	ATACCGCACAAAGGGAATTG	59.823	20	AAACGTCGCATATACACAGCC	60.039	21	238	599	836
F01_transcript_11482	1	p2	(TG)7	14	918	931	CGTATGAGCTGTCCGTACCA	59.74	20	GCAAGTCCATTCAAAGAGGC	59.82	20	224	858	1081	TCCGTACCAGCCTGTTTTCT	59.734	20	GCAAGTCCATTCAAAGAGGC	59.82	20	213	869	1081	CTAGGCTTCAAGTGATCGGC	59.978	20	GCAGCCTCTAGCACACTTCA	59.344	20	277	749	1025
F01_transcript_11486	1	p3	(GAT)5	15	597	611	CCATGTAAACGTGATCGTGC	59.995	20	TCTCCTGTTTTGTTGACCCC	59.943	20	253	428	680	AGCAAAGTCGTCAAGGAGGA	59.989	20	TCTCCTGTTTTGTTGACCCC	59.943	20	230	451	680	CCATGTAAACGTGATCGTGC	59.995	20	TTGGAGTTGATTGGGTCTCC	59.903	20	268	428	695
F01_transcript_11490	1	p3	(AGA)5	15	461	475	GCTACCTGCAGAAGGCTGAC	60.164	20	CCTCCACTCTCTTACGCTGG	60.005	20	246	406	651	GCTACCTGCAGAAGGCTGAC	60.164	20	CTCCACTCTCTTACGCTGGG	60.005	20	245	406	650	CCAAGAAGAAGTCTGCCCTG	59.982	20	CCCTCAGCTTGTCCTCATTC	59.803	20	174	361	534
F01_transcript_11494	1	p2	(AC)11	22	1048	1069	AGTCCGATCGTTACTGGTGG	59.989	20	GGAAGAGCTCAGCTTTACAGG	58.357	21	274	827	1100	AGTCCGATCGTTACTGGTGG	59.989	20	AGGAAGAGCTCAGCTTTACAGG	59.323	22	275	827	1101	TTTTCCCCGTCAACTACACC	59.83	20	CGGTACACACAATTTTTCCAA	58.451	21	258	875	1132
F01_transcript_11507	1	p2	(TG)6	12	134	145	TCACAGACCACCCAAACTCA	60.129	20	TTTCACATTTTTCCCAGTTTTG	59.007	22	270	74	343	AGACCACCCAAACTCAGCAC	60.159	20	TTTCACATTTTTCCCAGTTTTG	59.007	22	266	78	343	ACAGACCACCCAAACTCAGC	60.159	20	TTTCACATTTTTCCCAGTTTTG	59.007	22	268	76	343
F01_transcript_11512	1	c	(GT)6ctgtccatgagctcttaagatcaaaagttgcaaaaccaccattaggttctgaaataagtacacagtcagactgaacatcagaataaactctcagacag(ATC)5	125	790	914	TGAAGATTGCAGCTGTTCAGT	58.664	21	CCATGAGCAGGTGTGACAAA	60.722	20	255	753	1007	GCAGCTGTTCAGTACATGTTGTC	59.862	23	ACTGACAGGTGCAGATGTGG	59.738	20	179	761	939	GCTGTTCAGTACATGTTGTCAGG	59.717	23	ACTGACAGGTGCAGATGTGG	59.738	20	176	764	939
F01_transcript_11532	1	p2	(GT)8	16	37	52	GAGTGCTGAGGTCACGGTGT	61.368	20	GGATCTGGTGAAGGTTCTGC	59.661	20	217	6	222	GAGTGCTGAGGTCACGGTGT	61.368	20	CACAGACTTCAGCATGACGG	60.463	20	112	6	117	GTAGAGTGCTGAGGTCACGG	58.464	20	GGATCTGGTGAAGGTTCTGC	59.661	20	220	3	222
F01_transcript_11550	1	p1	(T)21	21	313	333	TTGTTGTTCAGACCTGAATTGG	60.008	22	CACTGCGGTAAGTGATGACAA	59.773	21	108	275	382	TTGTTGTTCAGACCTGAATTGG	60.008	22	TGACACCATGAAAATGTGGTG	60.271	21	252	275	526	TTGTTGTTCAGACCTGAATTGG	60.008	22	CACCATGAAAATGTGGTGTTG	59.725	21	249	275	523
F01_transcript_11550	2	p2	(TG)13	26	903	928	AAATGGCTGGAAGTCAATGG	59.933	20	GTGGCCAAAAGGGTAGGTCT	60.361	20	189	835	1023	CCGTTGAAGGGACTTCCATA	59.926	20	GTGGCCAAAAGGGTAGGTCT	60.361	20	219	805	1023	AAATGGCTGGAAGTCAATGG	59.933	20	CGGTCATTTACTCACCCTCAA	59.978	21	153	835	987
F01_transcript_11554	1	p1	(T)19	19	1138	1156	--
F01_transcript_11559	1	p2	(GT)8	16	25	40	GGTCACGGTGTCCTTCCC	61.385	18	GGATCTGGTGAAGGTTCTGC	59.661	20	208	3	210	GTCACGGTGTCCTTCCCC	61.385	18	GGATCTGGTGAAGGTTCTGC	59.661	20	207	4	210	GTCACGGTGTCCTTCCCC	61.385	18	GCGACTCACAGACTTCAGCA	60.343	20	108	4	111
F01_transcript_11560	1	p2	(TG)12	24	721	744	GATGAAGAGGAACGGATGGA	60.011	20	CTCCTGCTCACTCTCGCTCT	60.033	20	183	655	837	GATGAAGAGGAACGGATGGA	60.011	20	CTCTCCTGCTCACTCTCGCT	60.033	20	185	655	839	GATGAAGAGGAACGGATGGA	60.011	20	AACGTGCCTCTGTAACCACC	60.035	20	128	655	782
F01_transcript_11567	1	p2	(TG)13	26	1096	1121	--
F01_transcript_11576	1	p1	(T)11	11	598	608	AGCCCAGAATTGTAGAAGCA	57.575	20	TGTGCCCTGCAAATGTGTAT	59.995	20	217	531	747	AGCCCAGAATTGTAGAAGCAC	58.475	21	TGTGCCCTGCAAATGTGTAT	59.995	20	217	531	747	GCCCAGAATTGTAGAAGCACT	58.475	21	TGTGCCCTGCAAATGTGTAT	59.995	20	216	532	747
F01_transcript_11594	1	c	(TC)6(T)26	38	996	1033	TCCTCATCCTCCATCTGTCC	60.008	20	AACCATTGCTGTTGCACTTT	58.283	20	132	946	1077	TTATCAGACCGTCTCCCGTC	60.073	20	AACCATTGCTGTTGCACTTT	58.283	20	196	882	1077	TCCTCCTCATCCTCCATCTG	60.152	20	AACCATTGCTGTTGCACTTT	58.283	20	135	943	1077
F01_transcript_11606	1	p1	(T)18	18	862	879	AGGACGAGGAGGATGAGGAT	60.035	20	GGAAAGAAACCAAGCAACCA	60.088	20	241	684	924	AGGACGAGGAGGATGAGGAT	60.035	20	CCAAGCAACCACAGCTATCA	59.864	20	232	684	915	GACGAGGAGGATGAGGATGA	60.16	20	GGAAAGAAACCAAGCAACCA	60.088	20	239	686	924
F01_transcript_11606	2	p1	(T)29	29	1030	1058	TGGTTGCTTGGTTTCTTTCC	60.088	20	AGTGGAAAGGGGAATTGGTC	60.169	20	192	905	1096	TGGTTGCTTGGTTTCTTTCC	60.088	20	CACACAGTGGAAAGGGGAAT	59.82	20	197	905	1101	TGATAGCTGTGGTTGCTTGG	59.864	20	AGTGGAAAGGGGAATTGGTC	60.169	20	201	896	1096
F01_transcript_11618	1	p2	(AC)6	12	948	959	ACAAGACCCTGCAAAGGTTG	60.149	20	TGAGGGGACGATAACCTGAG	60.065	20	127	869	995	CAAGACCCTGCAAAGGTTGT	60.149	20	CGGTAGAAATGTTGAGGGGA	59.926	20	138	870	1007	ACAAGACCCTGCAAAGGTTG	60.149	20	CGGTAGAAATGTTGAGGGGA	59.926	20	139	869	1007
F01_transcript_11620	1	p1	(T)11	11	1093	1103	--
F01_transcript_11622	1	p1	(T)14	14	999	1012	CGCTGGTCAGTCAGTTGAGA	60.178	20	GCGTGCGTTTGGTTTATATG	59.101	20	238	837	1074	TCGCTGGTCAGTCAGTTGAG	60.178	20	GCGTGCGTTTGGTTTATATG	59.101	20	239	836	1074	CGCTGGTCAGTCAGTTGAGA	60.178	20	TCATCGTCAAGGGTACCAGA	59.086	20	217	837	1053
F01_transcript_11624	1	c	(CAG)5(CAA)7	36	824	859	GCTGAGGAGCAGGAGAAGAA	59.827	20	CCACTCCTTTAGCGCAGTTC	60.015	20	217	721	937	GCTGAGGAGCAGGAGAAGAA	59.827	20	TCCACTCCTTTAGCGCAGTT	60.015	20	218	721	938	GATGACTCTGACTCCGGCTC	59.952	20	ACGACATCATCATCCCACCT	60.208	20	272	640	911
F01_transcript_11630	1	p1	(T)27	27	924	950	AGAAAACACACGGTCAAGGC	60.156	20	TGGAGTTTAGCTCTGCCAAAA	60.004	21	238	837	1074	TTGATGGGCACAGGAATCTT	60.461	20	TGGAGTTTAGCTCTGCCAAAA	60.004	21	187	888	1074	AGAAAACACACGGTCAAGGC	60.156	20	TTGGAGTTTAGCTCTGCCAA	58.649	20	239	837	1075
F01_transcript_11670	1	p1	(T)10	10	160	169	TCCGTTTTTCCCGTAAGTTG	59.968	20	CAATCCACATCCATCCATCA	60.137	20	215	8	222	CAGTTCCGTTTTTCCCGTAA	59.968	20	CAATCCACATCCATCCATCA	60.137	20	219	4	222	CCGTTTTTCCCGTAAGTTGA	59.968	20	CAATCCACATCCATCCATCA	60.137	20	214	9	222
F01_transcript_11678	1	p1	(T)18	18	861	878	AGGACGAGGAGGATGAGGAT	60.035	20	GGAAAGAAACCAAGCAACCA	60.088	20	241	683	923	AGGACGAGGAGGATGAGGAT	60.035	20	CCAAGCAACCACAGCTATCA	59.864	20	232	683	914	GACGAGGAGGATGAGGATGA	60.16	20	GGAAAGAAACCAAGCAACCA	60.088	20	239	685	923
F01_transcript_11678	2	p1	(T)13	13	1029	1041	TGGTTGCTTGGTTTCTTTCC	60.088	20	AGTGGAAAGGGGAATTGGTC	60.169	20	176	904	1079	TGGTTGCTTGGTTTCTTTCC	60.088	20	CACACAGTGGAAAGGGGAAT	59.82	20	181	904	1084	TGATAGCTGTGGTTGCTTGG	59.864	20	AGTGGAAAGGGGAATTGGTC	60.169	20	185	895	1079
F01_transcript_11703	1	p1	(T)10	10	940	949	TGTCGGACACCTCCTCTACC	60.112	20	GCGACAATTGAAACTGCTCA	59.995	20	221	832	1052	TGTCGGACACCTCCTCTACC	60.112	20	AGGAAAGGAAAACCGAGCAT	60.074	20	180	832	1011	GACACCTCCTCTACCCAGCA	60.261	20	GCGACAATTGAAACTGCTCA	59.995	20	216	837	1052
F01_transcript_11707	1	p1	(T)30	30	851	880	TCATGACAAGTGTGATCAGCTAAA	59.813	24	TGCAGATTGTTTTTCTTTTGGA	59.736	22	235	740	974	TCAGGTACTCTGCTTCTAATCTGC	59.244	24	TGCAGATTGTTTTTCTTTTGGA	59.736	22	265	710	974	TCATGACAAGTGTGATCAGCTAAA	59.813	24	ATGCAGATTGTTTTTCTTTTGGA	59.997	23	236	740	975
F01_transcript_11738	1	p3	(AAG)5	15	372	386	CTAAAACAGCAGCCCAAAGC	60.018	20	CCCTTTGTTTGCTGGATGAT	59.933	20	243	321	563	CTGCTCCCTAAAACAGCAGC	60.154	20	CCCTTTGTTTGCTGGATGAT	59.933	20	250	314	563	CTAAAACAGCAGCCCAAAGC	60.018	20	TTTTGAGTTTTCAGGCCCAG	60.22	20	223	321	543
F01_transcript_11747	1	p5	(TTTCT)5	25	897	921	ACTGACCCCAGGAGAAACCT	59.968	20	TCCATAGAGGGAAGGAAGGAA	60.018	21	204	753	956	ACTGACCCCAGGAGAAACCT	59.968	20	TTCCATAGAGGGAAGGAAGGA	60.018	21	205	753	957	GTTATGAGCCACACGCTGAA	59.871	20	TCCATAGAGGGAAGGAAGGAA	60.018	21	259	698	956
F01_transcript_11747	2	p1	(A)16	16	1070	1085	TCCATCCTGCCATCTTTCTC	60.158	20	GGCAGTTTAAATGAATGATAAATGT	57.735	25	242	876	1117	TCTCCATCCTGCCATCTTTC	60.158	20	GGCAGTTTAAATGAATGATAAATGT	57.735	25	244	874	1117	TTCTCCATCCTGCCATCTTT	59.629	20	GGCAGTTTAAATGAATGATAAATGT	57.735	25	245	873	1117
F01_transcript_11754	1	p1	(A)10	10	928	937	GACCACTGCGGAGCTAAGAC	60.02	20	CTGGCAGGTAGCAAAAATGA	58.917	20	201	847	1047	GTGTCACATTGTCCGAGTGC	60.171	20	CTGGCAGGTAGCAAAAATGA	58.917	20	226	822	1047	GACCACTGCGGAGCTAAGAC	60.02	20	ACTGGCAGGTAGCAAAAATGA	59.761	21	202	847	1048
F01_transcript_11755	1	p3	(TAT)8	24	932	955	CCCAAAAACAAACGCAAGAT	59.975	20	CGCGTTCAATATAAACCCAGA	59.971	21	256	813	1068	ACGCAAGATACGAAGGATGC	60.243	20	CGCGTTCAATATAAACCCAGA	59.971	21	245	824	1068	CCCAAAAACAAACGCAAGAT	59.975	20	CCCAGAGTGAACAGATGAAGG	59.706	21	241	813	1053
F01_transcript_11758	1	p1	(T)11	11	578	588	AACACACAGGACCTGGGAAC	59.859	20	TCCCTCCTATTTTCAGGGAA	58.57	20	235	522	756	ACACACAGGACCTGGGAACT	59.451	20	TCCCTCCTATTTTCAGGGAA	58.57	20	234	523	756	AACACACAGGACCTGGGAAC	59.859	20	TTTCCCTCCTATTTTCAGGG	58.11	20	237	522	758
F01_transcript_11758	2	p1	(T)26	26	812	837	TCCCTGAAAATAGGAGGGAAA	59.89	21	CATTTTCACCGTCCAGTCCT	59.966	20	209	738	946	TCCCTGAAAATAGGAGGGAAA	59.89	21	CAGTCCTTCATGTGCCAAAA	59.691	20	196	738	933	TCCCTGAAAATAGGAGGGAA	58.57	20	CATTTTCACCGTCCAGTCCT	59.966	20	209	738	946
F01_transcript_11792	1	c	(TTA)6tgttttttttctctgtcttcaaaaatgcatttccaattgttgccactgtaaatctgaacattgattctg(A)11	98	975	1072	GCTGGAGGAGAACTGGATGA	60.349	20	TTTATATTTACAAAAGTTTGTGGCA	57.163	25	244	858	1101	GCTGGAGGAGAACTGGATGA	60.349	20	TTTATATTTACAAAAGTTTGTGGCAG	58.021	26	244	858	1101	AGCTGGAGGAGAACTGGATG	59.405	20	TTTATATTTACAAAAGTTTGTGGCA	57.163	25	245	857	1101
F01_transcript_11807	1	p2	(AG)12	24	186	209	CGAGCGTGAAAACAGTGAAA	60.027	20	GACACGTCCGAACACAACAC	60.055	20	241	86	326	TCATGGCTGCCGATATAACA	60.058	20	GACACGTCCGAACACAACAC	60.055	20	274	53	326	AAAGCGAGCGTGAAAACAGT	60.059	20	GACACGTCCGAACACAACAC	60.055	20	245	82	326
F01_transcript_11810	1	p2	(TG)7	14	833	846	CGTATGAGCTGTCCGTACCA	59.74	20	GCAAGTCCATTCAAAGAGGC	59.82	20	224	773	996	TCCGTACCAGCCTGTTTTCT	59.734	20	GCAAGTCCATTCAAAGAGGC	59.82	20	213	784	996	CTAGGCTTCAAGTGATCGGC	59.978	20	GCAGCCTCTAGCACACTTCA	59.344	20	277	664	940
F01_transcript_11811	1	p4	(TGTC)7	28	984	1011	AACCCAAATCCACGTGAGTC	59.827	20	ACACTGAAGGGCAGAACACA	59.31	20	185	897	1081	GAGACATTTCTCACCCTGCC	59.661	20	ACACTGAAGGGCAGAACACA	59.31	20	245	837	1081	GGAGACATTTCTCACCCTGC	59.661	20	ACACTGAAGGGCAGAACACA	59.31	20	246	836	1081
F01_transcript_11830	1	p1	(A)10	10	463	472	GCAGGGTAATAATGGCATGG	60.175	20	TGACCGTCTCCTCACATTCA	60.246	20	255	381	635	AGCTTCAAACTCAGCATGGG	60.397	20	TGACCGTCTCCTCACATTCA	60.246	20	100	536	635	AGCTTCAAACTCAGCATGGG	60.397	20	GCACAAATGATGCAAGGAAA	59.67	20	194	536	729
F01_transcript_11830	2	p3	(GTT)5	15	588	602	GCAGGGTAATAATGGCATGG	60.175	20	TGACCGTCTCCTCACATTCA	60.246	20	255	381	635	AGCTTCAAACTCAGCATGGG	60.397	20	TGACCGTCTCCTCACATTCA	60.246	20	100	536	635	AGCTTCAAACTCAGCATGGG	60.397	20	GCACAAATGATGCAAGGAAA	59.67	20	194	536	729
F01_transcript_11832	1	p1	(T)16	16	709	724	ATCTCTTCTGACCCACACGG	60.112	20	GCAAAGATTGGCGTCAATAAC	59.605	21	217	578	794	ATCTCTTCTGACCCACACGG	60.112	20	GCCTCTTGAAAGGCAAAAAT	58.443	20	174	578	751	ACCCTGGGTGACTATGTTGG	59.697	20	GCAAAGATTGGCGTCAATAAC	59.605	21	253	542	794
F01_transcript_11843	1	p1	(T)11	11	898	908	TGCGTCTTTTCCCCAAATTA	60.427	20	GAGAACAACAGGCTACATCTTGAA	59.825	24	265	738	1002	TGCGTCTTTTCCCCAAATTA	60.427	20	GAGAACAACAGGCTACATCTTGA	58.525	23	265	738	1002	TGCGTCTTTTCCCCAAATTA	60.427	20	GAACAACAGGCTACATCTTGAATC	59.203	24	263	738	1000
F01_transcript_11848	1	p1	(T)29	29	570	598	CAAAGAGGTCAACAGTGAAGGA	59.372	22	TCAGACAATGGCAAAAGCTG	59.988	20	263	505	767	GGAAGAGGTTCGAAAGAACAAA	59.741	22	GCAAAAGCTGCAGTCCAAAT	60.395	20	280	478	757	GGTCAACAGTGAAGGAAACTGA	59.232	22	TCAGACAATGGCAAAAGCTG	59.988	20	257	511	767
F01_transcript_11860	1	p1	(A)14	14	729	742	CGGATACATCTTGGAAGGGA	59.887	20	TGCGTGTACAGTGAGTGCAA	60.096	20	250	612	861	CGGATACATCTTGGAAGGGA	59.887	20	ATACACTGGCCGTACTTGGG	59.875	20	270	612	881	ATCAAAGCCAAGAAAGGCAA	59.823	20	TGCGTGTACAGTGAGTGCAA	60.096	20	204	658	861
F01_transcript_11860	2	p1	(T)10	10	907	916	TTGCACTCACTGTACACGCA	60.096	20	CCTGTGCCCCTAAGATTCAC	59.55	20	216	842	1057	TTGCACTCACTGTACACGCA	60.096	20	GCTCTACTCCTGTGCCCCTA	59.454	20	224	842	1065	TTGCACTCACTGTACACGCA	60.096	20	TCAGGGCTCTACTCCTGTGC	60.555	20	229	842	1070
F01_transcript_11868	1	p1	(T)12	12	1006	1017	AACGTGGAGTCCTGTGGTTC	60.009	20	TCTCCATCACAACAGGTTTCA	59.124	21	240	851	1090	AGTCCTGTGGTTCACTTCGG	60.151	20	TCTCCATCACAACAGGTTTCA	59.124	21	233	858	1090	CTAATGGCAAGCCAGAAAGG	59.839	20	TCTCCATCACAACAGGTTTCA	59.124	21	269	822	1090
F01_transcript_11873	1	c	(T)12ctttaaaaaattaaatgtaataacagttaattgtctatatttcaggactcttaacgttacttatttcatttggtc(T)12	99	973	1071	TCTTTTTGGACAAGATGCCA	59.247	20	CCCCTTTAACAACTGATGTTTATT	57.704	24	255	848	1102	TCTTTTTGGACAAGATGCCAC	60.103	21	CCCCTTTAACAACTGATGTTTATT	57.704	24	255	848	1102	TTCTTTTTGGACAAGATGCCA	60.602	21	CCCCTTTAACAACTGATGTTTATT	57.704	24	256	847	1102
F01_transcript_11885	1	p1	(T)12	12	870	881	ATTGCAGATGAAGACAGGGG	60.073	20	TGGCAGAGATTCCATGACAA	60.201	20	258	657	914	TCCAGAGTTTTCAGGATCGG	60.187	20	TGGCAGAGATTCCATGACAA	60.201	20	200	715	914	CCAGAGTTTTCAGGATCGGA	60.187	20	TGGCAGAGATTCCATGACAA	60.201	20	199	716	914
F01_transcript_11900	1	p2	(GA)6	12	139	150	AGGAAAGGGAAAGACAGGGA	60.045	20	TACAGAGGAGCACAGCATGG	60.008	20	175	89	263	GAGGAAAGGGAAAGACAGGG	60.045	20	TACAGAGGAGCACAGCATGG	60.008	20	176	88	263	AAGGGAAAGACAGGGATGCT	60.074	20	TACAGAGGAGCACAGCATGG	60.008	20	171	93	263
F01_transcript_11916	1	p1	(T)20	20	689	708	AGGGAAGCCAAATTGTGAGA	59.67	20	GGAAGCTTGTTTCTGCCACT	59.478	20	253	479	731	GAGGGAAGCCAAATTGTGAG	59.67	20	GGAAGCTTGTTTCTGCCACT	59.478	20	254	478	731	AGGGAAGCCAAATTGTGAGA	59.67	20	ATGGAAGCTTGTTTCTGCCA	60.776	20	255	479	733
F01_transcript_11922	1	p1	(T)11	11	914	924	CCCACAGAGTCCGAGTCATT	60.112	20	CAGTTGTTCTCTTAGATGCCACA	59.434	23	223	732	954	CCCACAGAGTCCGAGTCATT	60.112	20	ACAGTTGTTCTCTTAGATGCCACA	60.226	24	224	732	955	ATAGCAACATGCCACCAACC	60.786	20	CAGTTGTTCTCTTAGATGCCACA	59.434	23	242	713	954
F01_transcript_11926	1	p1	(T)21	21	603	623	TGGAAGAGGTTCGAAAGAACA	59.838	21	GCAAAAGCTGCAGTCCAAAT	60.395	20	280	510	789	TGGAAGAGGTTCGAAAGAACA	59.838	21	GCAAAAGCTGCAGTCCAAA	60.127	19	280	510	789	TGGAAGAGGTTCGAAAGAACA	59.838	21	GCAAAAGCTGCAGTCCAAATA	60.391	21	280	510	789
F01_transcript_11954	1	p5	(CTGAT)5	25	67	91	ACAGTATGGCGGGTCTGACT	59.604	20	ATCCACTTCCTCGCTGTGTT	59.727	20	159	13	171	ACAGTATGGCGGGTCTGACT	59.604	20	CTCGTTGGCGTAGCCTAGAA	60.534	20	204	13	216	ACAGTATGGCGGGTCTGACT	59.604	20	CCATACTGACCCGTGTACGA	59.44	20	124	13	136
F01_transcript_11957	1	p3	(TGC)5	15	264	278	TGCCTCCTTTGCAGTTTTCT	59.993	20	AGTGGTTCCCGTTGTTTCTG	60.005	20	173	187	359	TGCCTCCTTTGCAGTTTTCT	59.993	20	TTCTGGAAAATCATGGCTCC	60.014	20	158	187	344	GTCAGATTGGGACATTGCCT	59.934	20	AGTGGTTCCCGTTGTTTCTG	60.005	20	188	172	359
F01_transcript_11988	1	p1	(A)11	11	1051	1061	--
F01_transcript_12026	1	p2	(TG)6	12	1	12	--
F01_transcript_12030	1	p1	(T)11	11	752	762	CCGGAAGACAAATGCAACTT	60.11	20	GCCTCTTTTTATGGCATCATTC	59.942	22	197	641	837	CCGGAAGACAAATGCAACTT	60.11	20	AAACAGCCTCTTTTTATGGCA	58.888	21	202	641	842	ACCGGAAGACAAATGCAACT	59.598	20	GCCTCTTTTTATGGCATCATTC	59.942	22	198	640	837
F01_transcript_12032	1	p3	(AAT)5	15	613	627	GTGTCTGTCCACCAAAAGCA	59.726	20	TTGTTTCCTTTCCTGATGCC	60.051	20	262	517	778	GGAGGTGGTCAACCAGTGTC	60.421	20	TTGTTTCCTTTCCTGATGCC	60.051	20	277	502	778	CCAGTGTCTGTCCACCAAAA	59.565	20	TTGTTTCCTTTCCTGATGCC	60.051	20	265	514	778
F01_transcript_12058	1	p1	(A)10	10	763	772	ATATGGGTGCAGTTTCCCAC	59.676	20	ACAGTTACCTCGGGCACATC	59.997	20	183	721	903	TATGGGTGCAGTTTCCCACT	60.375	20	ACAGTTACCTCGGGCACATC	59.997	20	182	722	903	ATGGGTGCAGTTTCCCACTA	60.375	20	ACAGTTACCTCGGGCACATC	59.997	20	181	723	903
F01_transcript_12065	1	c	(C)14(AC)7	28	499	526	GTGCCCTGCAATAAAGCAAT	60.103	20	GCTGTGAAACCGAGACCATT	60.119	20	271	402	672	GTGCCCTGCAATAAAGCAAT	60.103	20	CCAAACATGAAAGGGGAAAA	59.772	20	219	402	620	GAGATCAAGTGCCCTGCAAT	60.226	20	GCTGTGAAACCGAGACCATT	60.119	20	279	394	672
F01_transcript_12075	1	p1	(T)18	18	832	849	TAGGGAAAAGTACCAGGCCA	59.564	20	CAAAACAAGGGTCAGAGGGA	60.081	20	179	809	987	TAGGGAAAAGTACCAGGCCA	59.564	20	TCAAAACAAGGGTCAGAGGG	60.081	20	180	809	988	GAAAGTGCACAGCCACTGAA	60.032	20	GGGTCAGAGGGAAGAACAGA	59.228	20	280	700	979
F01_transcript_12096	1	p1	(A)12	12	950	961	TGGGGTTTTTGAGTTTGGAG	59.942	20	CATCACATGCATAAAGTGCG	58.731	20	262	727	988	TCATGGGAACAAAACAGCAA	60.088	20	CATCACATGCATAAAGTGCG	58.731	20	219	770	988	AAATGGAAACGTTCTGGTGG	59.83	20	CATCACATGCATAAAGTGCG	58.731	20	279	710	988
F01_transcript_12109	1	p1	(T)11	11	747	757	GCCTCTTTGGAGGGACTAGG	60.204	20	TTTCCCAAGATGTTCATCCA	58.897	20	241	669	909	AGGATCATGGGTTAATGCGA	60.296	20	TTTCCCAAGATGTTCATCCA	58.897	20	217	693	909	GAGGATCATGGGTTAATGCG	60.296	20	TTTCCCAAGATGTTCATCCA	58.897	20	218	692	909
F01_transcript_12119	1	p1	(T)11	11	848	858	CACATTTCCCTTTGTGGGTT	59.688	20	TGAATTCATGCAAAACAGGC	59.67	20	176	767	942	TCACACATTTCCCTTTGTGG	59.389	20	TGAATTCATGCAAAACAGGC	59.67	20	179	764	942	ACACATTTCCCTTTGTGGGT	59.162	20	TGAATTCATGCAAAACAGGC	59.67	20	177	766	942
F01_transcript_12120	1	c	(T)11ctttaaatac(A)10	31	972	1002	--
F01_transcript_12122	1	p1	(T)10	10	1025	1034	--
F01_transcript_12132	1	p1	(T)18	18	706	723	ACGCTAAAGCGCAAAAGTTC	59.674	20	TGCATCGACAGAGGTCAGAG	60.138	20	155	643	797	ACGCTAAAGCGCAAAAGTTC	59.674	20	TTTCAATGCATCGACAGAGG	59.799	20	161	643	803	ACGCTAAAGCGCAAAAGTTC	59.674	20	TCAATGCATCGACAGAGGTC	59.794	20	159	643	801
F01_transcript_12134	1	c*	(ATCT)6(TA)6*	35	414	448	TGCATATGCTGGATACATGCT	59.179	21	GAAAACAATCTGCAAGGATGG	59.56	21	254	390	643	ATGCATATGCTGGATACATGCT	59.488	22	GAAAACAATCTGCAAGGATGG	59.56	21	255	389	643	TGCATATGCTGGATACATGCT	59.179	21	AAAACAATCTGCAAGGATGG	57.67	20	253	390	642
F01_transcript_12178	1	p1	(T)21	21	524	544	TGCAGGAAGTGCGTTTGTAG	60.05	20	CTGCACTTAAATGCCAAGCA	60.014	20	270	432	701	TGCAGGAAGTGCGTTTGTAG	60.05	20	TTGCAACAAACAAGCTGAGG	60.027	20	138	432	569	ATCTCCTGCATTCAACAGCC	60.226	20	TTGCAACAAACAAGCTGAGG	60.027	20	212	358	569
F01_transcript_12178	2	p1	(T)10	10	923	932	GACCATTAGGTGGCGGTAGA	59.955	20	TTCAGCTTCTATGGCTAATTCAAA	59.456	24	127	846	972	GACCATTAGGTGGCGGTAGA	59.955	20	TTTCAGCTTCTATGGCTAATTCAA	59.456	24	128	846	973	ATGACCATTAGGTGGCGGTA	60.214	20	TTCAGCTTCTATGGCTAATTCAAA	59.456	24	129	844	972
F01_transcript_12233	1	p1	(A)12	12	941	952	TCTCAGTTGTGCTTTTGTGGA	59.475	21	TCACCATCACTTGACAATTTTT	57.125	22	175	811	985	TCTCAGTTGTGCTTTTGTGGA	59.475	21	AATCACCATCACTTGACAATTTTT	58.847	24	177	811	987	TGCTCAATCTCTGCATCACTC	59.132	21	TCACCATCACTTGACAATTTTT	57.125	22	275	711	985
F01_transcript_12235	1	p2	(TC)7	14	404	417	AACAGACGGGAGGACACATC	59.969	20	ACGGCAATTAACAAACCCAA	60.223	20	211	352	562	AACAGACGGGAGGACACATC	59.969	20	CACGTCAGATTTTACGGCAA	59.729	20	224	352	575	AACAGACGGGAGGACACATC	59.969	20	CGGCAATTAACAAACCCAAT	59.699	20	210	352	561
F01_transcript_12235	2	p1	(T)10	10	839	848	AGATATGAGCGCACAGGCTT	60.007	20	CGAAACATGAATTCCCTCGT	59.933	20	210	711	920	TTCAGATATGAGCGCACAGG	59.972	20	CGAAACATGAATTCCCTCGT	59.933	20	213	708	920	AGATATGAGCGCACAGGCTT	60.007	20	TCCGAAACATGAATTCCCTC	59.871	20	212	711	922
F01_transcript_12254	1	p1	(T)10	10	399	408	CGCCTCCATATTGTCTTTGG	60.46	20	GAACTGGGCTGACGTGTTTT	60.156	20	144	303	446	GCGCCTCCATATTGTCTTTG	60.606	20	GAACTGGGCTGACGTGTTTT	60.156	20	145	302	446	CGCCTCCATATTGTCTTTGG	60.46	20	AACTGGGCTGACGTGTTTTT	59.639	20	143	303	445
F01_transcript_12256	1	p3	(AGC)7	21	41	61	TCAGCTGAAGGAATCAACATCT	58.936	22	TCTCCCTTCTTTCGGGATTT	60.011	20	171	4	174	TCAGCTGAAGGAATCAACATCT	58.936	22	TTCTCCCTTCTTTCGGGATT	60.011	20	172	4	175	TCAGCTGAAGGAATCAACATCT	58.936	22	CTCCCTTCTTTCGGGATTTC	60.011	20	170	4	173
F01_transcript_12265	1	p2	(TA)6	12	11	22	--
F01_transcript_12265	2	p2	(AC)13	26	936	961	TCTGGGACTGAGGGACAAAC	60.088	20	CAAAAAGCTTGAGCTGAAAGTC	58.451	22	183	804	986	AACGCTTCCTTCCTTCATCA	59.813	20	CAAAAAGCTTGAGCTGAAAGTC	58.451	22	145	842	986	CTCTGGGACTGAGGGACAAA	60.229	20	CAAAAAGCTTGAGCTGAAAGTC	58.451	22	184	803	986
F01_transcript_12279	1	p2	(GA)9	18	789	806	CCCAGAATGCCAAAGTGATT	59.933	20	CCAGCAGCTACATGCAGACA	61.192	20	201	641	841	CCCAGAATGCCAAAGTGATT	59.933	20	CAGCAGCTACATGCAGACAA	58.759	20	200	641	840	CCCAGAATGCCAAAGTGATT	59.933	20	AGCAGCTACATGCAGACAACA	59.679	21	199	641	839
F01_transcript_12297	1	p2	(TC)7	14	137	150	AAACGCAACCCAGTGTTTTC	60.015	20	GTCCCATGGCAGTGATAACC	60.203	20	245	82	326	AAACGCAACCCAGTGTTTTC	60.015	20	CCCATGGCAGTGATAACCTC	60.34	20	243	82	324	TCCCATAGTAAACGCAACCC	59.823	20	GTCCCATGGCAGTGATAACC	60.203	20	254	73	326
F01_transcript_12344	1	p1	(A)11	11	82	92	CCGGAGACGGACATACAGAT	59.95	20	GCAGTGGAAGTAAAGGCTGC	60.022	20	121	35	155	CCGGAGACGGACATACAGAT	59.95	20	ACAGTCTGCCCTGGATATGG	59.95	20	260	35	294	CCGGAGACGGACATACAGAT	59.95	20	CCTGCAGTGGAAGTAAAGGC	59.875	20	124	35	158
F01_transcript_12351	1	p1	(T)19	19	949	967	--
F01_transcript_12363	1	p3	(AGA)5	15	19	33	--
F01_transcript_12374	1	p1	(T)17	17	930	946	--
F01_transcript_12384	1	p2	(TA)10	20	918	937	--
F01_transcript_12386	1	p2	(CA)14	28	86	113	CATCTGCAATTGTGAATTAGACG	59.661	23	GCATGCATGTAACAGCAAAAG	59.387	21	272	60	331	CATCTGCAATTGTGAATTAGACG	59.661	23	AGCATGCATGTAACAGCAAAA	59.387	21	273	60	332	CATCTGCAATTGTGAATTAGACG	59.661	23	GCATGCATGTAACAGCAAAA	58.355	20	272	60	331
F01_transcript_12388	1	p1	(A)12	12	965	976	--
F01_transcript_12407	1	p1	(A)12	12	688	699	AAACCGTGGACATTTGGAAG	59.83	20	CACAGAGAGCTGAAAAGCACA	59.375	21	267	551	817	AAAACCGTGGACATTTGGAA	60.206	20	CACAGAGAGCTGAAAAGCACA	59.375	21	268	550	817	ACCGTGGACATTTGGAAGAA	60.353	20	CACAGAGAGCTGAAAAGCACA	59.375	21	265	553	817
F01_transcript_12427	1	p1	(A)10	10	802	811	TTTCAGGAGGGTTTTCACCA	60.465	20	TCCTTCCACTGTTTCAGAACAT	58.695	22	215	711	925	TTCAGGAGGGTTTTCACCAT	59.381	20	TCCTTCCACTGTTTCAGAACAT	58.695	22	214	712	925	CAGGAGGGTTTTCACCATGT	59.82	20	TGAATATCCTTCCACTGTTTCAGA	60.001	24	218	714	931
F01_transcript_12432	1	p1	(A)17	17	454	470	TGGGAAAGGAAAATGGACTG	59.903	20	TTGATGCTTGAGGAACTGACA	59.43	21	242	340	581	TGTTGCTCTCCAATGTCTGAA	59.43	21	GGGTTGATTCCATTGTTGCT	59.797	20	236	382	617	GGTGAATGTGGGAAAGGAAA	59.767	20	TTGATGCTTGAGGAACTGACA	59.43	21	250	332	581
F01_transcript_12433	1	p1	(T)22	22	705	726	TCAAGATCACGCAGTCGTTC	59.992	20	CCAGGCATTTAGGCAGGATA	60.053	20	263	578	840	ATCCAATGGTCGGAAGTGAG	59.927	20	CTTTTCACTGCCCAAAGAGC	59.993	20	273	601	873	ATCCAATGGTCGGAAGTGAG	59.927	20	CCAGGCATTTAGGCAGGATA	60.053	20	240	601	840
F01_transcript_12458	1	p1	(A)12	12	453	464	AAACCGTGGACATTTGGAAG	59.83	20	CACAGAGAGCTGAAAAGCACA	59.375	21	267	316	582	AAAACCGTGGACATTTGGAA	60.206	20	CACAGAGAGCTGAAAAGCACA	59.375	21	268	315	582	ACCGTGGACATTTGGAAGAA	60.353	20	CACAGAGAGCTGAAAAGCACA	59.375	21	265	318	582
F01_transcript_12493	1	p2	(AG)7	14	584	597	CAGAAGGAAGATCTGGAGCG	60.088	20	TTCAGCACGTTTGAGAGTCG	60.175	20	237	555	791	GCAAACTAAAGAAGCGAGCG	60.285	20	TTCAGCACGTTTGAGAGTCG	60.175	20	278	514	791	ACTAAAGAAGCGAGCGCTGA	60.428	20	TTCAGCACGTTTGAGAGTCG	60.175	20	274	518	791
F01_transcript_12493	2	p3	(TCA)7	21	871	891	CGACTCTCAAACGTGCTGAA	60.175	20	GTTCTGAACAGAAACACACAGG	57.354	22	145	772	916	AAACACAGATCTGCTGCGG	60	19	GTTCTGAACAGAAACACACAGG	57.354	22	164	753	916	CGACTCTCAAACGTGCTGAAT	60.447	21	GTTCTGAACAGAAACACACAGG	57.354	22	145	772	916
F01_transcript_12496	1	p1	(A)10	10	931	940	--
F01_transcript_12499	1	p1	(T)13	13	899	911	ATTGCAGATGAAGACAGGGG	60.073	20	TGGCAGAGATTCCATGACAA	60.201	20	259	686	944	TCCAGAGTTTTCAGGATCGG	60.187	20	TGGCAGAGATTCCATGACAA	60.201	20	201	744	944	CCAGAGTTTTCAGGATCGGA	60.187	20	TGGCAGAGATTCCATGACAA	60.201	20	200	745	944
F01_transcript_12538	1	c	(T)10ctttttcaaatcactaaagaagcacaccactattatcatttgtctatttcttaatcattaactt(A)14	88	154	241	GCAGTTTCACTAAGCCCACC	59.74	20	TGGACATCTTGTTTTGCTTCA	59.307	21	257	114	370	AAGCCCACCATGCTATTGAT	59.415	20	TGGACATCTTGTTTTGCTTCA	59.307	21	246	125	370	TCACTAAGCCCACCATGCTA	59.297	20	TGGACATCTTGTTTTGCTTCA	59.307	21	251	120	370
F01_transcript_12541	1	p1	(A)10	10	540	549	TGATGGTTGCAAGTCTGGAA	60.24	20	CACATCCAGATGCTTCCCTT	60.073	20	242	336	577	AAAACTGGTTGTGGAATGGG	59.688	20	CACATCCAGATGCTTCCCTT	60.073	20	146	432	577	CCATCCCTTGTGATGATGGT	60.6	20	CACATCCAGATGCTTCCCTT	60.073	20	255	323	577
F01_transcript_12553	1	p1	(A)11	11	704	714	AGTCTGATCCTGGGCTGAAA	59.803	20	CCAGGGCAGATTAAAAGTCG	59.702	20	276	543	818	GGAATTCCCCTTCCTCTTCA	60.38	20	CCAGGGCAGATTAAAAGTCG	59.702	20	195	624	818	CGGCCTTCACTGAACTTTCT	59.473	20	CCAGGGCAGATTAAAAGTCG	59.702	20	256	563	818
F01_transcript_12553	2	p1	(A)12	12	856	867	TTGTCCTCCACCGTCTTTTC	60.088	20	TCTTTATTTGTACTTAGAAATTTTGCG	58.618	27	233	670	902	CGACTTTTAATCTGCCCTGG	59.702	20	TCTTTATTTGTACTTAGAAATTTTGCG	58.618	27	104	799	902	TGCAGGAATAATGGCATGAG	59.646	20	TCTTTATTTGTACTTAGAAATTTTGCG	58.618	27	134	769	902
F01_transcript_12564	1	p1	(T)17	17	836	852	ACCTTCCATTCATCCATTGC	59.756	20	TGAACATCAGACAATAAAGAGGGA	60.001	24	179	737	915	CATCCATTGCGTTCTTACCA	59.542	20	TGAACATCAGACAATAAAGAGGGA	60.001	24	169	747	915	TGAGGGACATTTTGATTGCC	60.843	20	TGAACATCAGACAATAAAGAGGGA	60.001	24	112	804	915
F01_transcript_12574	1	p2	(CA)10	20	742	761	AGTGTCAATCAATGGGGCTC	59.934	20	AGCGTGTGGGGTTAAAAATG	59.861	20	182	627	808	AGTGTCAATCAATGGGGCTC	59.934	20	CAGCGTGTGGGGTTAAAAAT	59.861	20	183	627	809	GGAGAGCTCGAGTCAGCAGT	59.89	20	AGCGTGTGGGGTTAAAAATG	59.861	20	262	547	808
F01_transcript_12611	1	p3	(TCA)6	18	41	58	ATGAACCCACCTGCATCTCT	59.535	20	GCAGAGAATTACTCCAGCGG	59.978	20	105	3	107	GATGAACCCACCTGCATCTC	60.484	20	GCAGAGAATTACTCCAGCGG	59.978	20	106	2	107	GAGATGAACCCACCTGCATC	60.484	20	GCAGAGAATTACTCCAGCGG	59.978	20	108	0	107
F01_transcript_12635	1	p1	(T)11	11	831	841	CATGCTTTAAGGGCTTCTCC	58.928	20	TGTGATCCTCATGTAATGAAACAA	59.384	24	158	738	895	CATGCTTTAAGGGCTTCTCC	58.928	20	TTGTGATCCTCATGTAATGAAACA	59.384	24	159	738	896	CATGCTTTAAGGGCTTCTCCT	59.864	21	TGTGATCCTCATGTAATGAAACAA	59.384	24	158	738	895
F01_transcript_12642	1	c	(T)14ggtgttgatgttggaaaagacatgccttatcactaatgccacacctacaaactttttttttatgaacagttc(T)18	104	772	875	GATGTCTCAAGCAGGGGAAC	59.661	20	TTCAACAGCAGTAAACAAAACCA	59.714	23	220	684	903	GTCTCAAGCAGGGGAACAGA	60.386	20	TTCAACAGCAGTAAACAAAACCA	59.714	23	217	687	903	ATGTCTCAAGCAGGGGAACA	60.656	20	TTCAACAGCAGTAAACAAAACCA	59.714	23	219	685	903
F01_transcript_12657	1	p1	(A)14	14	470	483	TTACCTGCACTAACCCCTGG	59.986	20	GTCTTTAGGCCCGGTTTAGG	59.96	20	208	384	591	GTGAAAGAGGCCCACATCAT	59.934	20	GTCTTTAGGCCCGGTTTAGG	59.96	20	164	428	591	AATGACCACGTGAAAGAGGC	60.119	20	GTCTTTAGGCCCGGTTTAGG	59.96	20	173	419	591
F01_transcript_12684	1	p2	(GA)7	14	107	120	AATTGTTTCCTGTTGTCCGC	59.978	20	TCACATACATGGCATCTGGC	60.513	20	190	6	195	GCTGGCAATTGTTTCCTGTT	60.118	20	TCACATACATGGCATCTGGC	60.513	20	196	0	195	AATTGTTTCCTGTTGTCCGC	59.978	20	GGTTTTCTCCTCTCCATCCA	59.065	20	153	6	158
F01_transcript_12684	2	p1	(T)14	14	625	638	CCACATCTGGCTGCAGAATA	59.823	20	GGAGAATATCACTCCAGGCG	59.653	20	241	500	740	CATACCCACATCTGGCTGC	60.088	19	TCCAGGCGTCTTTAATTTGC	60.209	20	234	495	728	CATACCCACATCTGGCTGC	60.088	19	GGAGAATATCACTCCAGGCG	59.653	20	246	495	740
F01_transcript_12701	1	p1	(T)11	11	435	445	ACGACATTCCCAAAGTCAGC	60.119	20	GCAGGCAGACATATGGACCT	60.104	20	246	346	591	AGCAGAATCATCTGCCGTG	59.959	19	GCAGGCAGACATATGGACCT	60.104	20	182	410	591	GAGCATTACGACATTCCCAAA	59.952	21	GCAGGCAGACATATGGACCT	60.104	20	253	339	591
F01_transcript_12701	2	p1	(T)12	12	815	826	TCAGCTGAGACCAGTGGATTT	59.859	21	TTGGCCAATCTGAAACATTTA	58.148	21	146	722	867	TCAGCTGAGACCAGTGGATT	58.379	20	TTGGCCAATCTGAAACATTTA	58.148	21	146	722	867	CAGCTGAGACCAGTGGATTTT	59.343	21	TTGGCCAATCTGAAACATTTA	58.148	21	145	723	867
F01_transcript_12796	1	p2	(GT)13	26	760	785	ACATCAACAGGGAATCCTGC	59.934	20	TCGAGACAAACCCTTCATCTG	60.239	21	238	594	831	CCACATCAACAGGGAATCCT	59.779	20	TCGAGACAAACCCTTCATCTG	60.239	21	240	592	831	GGTTTACGTCATCGGACCAC	60.24	20	TCGAGACAAACCCTTCATCTG	60.239	21	256	576	831
F01_transcript_12817	1	p2	(AG)9	18	10	27	--
F01_transcript_12822	1	p1	(T)11	11	870	880	--
F01_transcript_12832	1	p2	(CA)14	28	816	843	GTGAAGCCCAAGAACATCGT	60.119	20	ATTGTAAAATTCAATGAAGGGG	57.089	22	127	742	868	GTGTGTGAAGCCCAAGAACA	59.726	20	ATTGTAAAATTCAATGAAGGGG	57.089	22	131	738	868	CAGAACATCGAGTACCGGCT	60.277	20	ATTGTAAAATTCAATGAAGGGG	57.089	22	262	607	868
F01_transcript_12833	1	p1	(T)11	11	839	849	--
F01_transcript_12845	1	p1	(T)10	10	821	830	GTCGTCCCTGGGGAATTACT	60.19	20	TTATTAAACGTATAACATTGTCACCAA	58.126	27	238	629	866	GTCGTCCCTGGGGAATTACT	60.19	20	TTAAACGTATAACATTGTCACCAATTA	58.126	27	235	629	863	ATCACATCAGATGCGTGTCG	60.721	20	TTAAACGTATAACATTGTCACCAATTA	58.126	27	251	613	863
F01_transcript_12879	1	p2	(GT)11	22	787	808	TACATTGTGAGGACCAGCCA	60.112	20	GCTGTAAACTAGGATGTGGATCTTT	59.175	25	103	757	859	CCTGACCAGCATCATGTGAC	60.121	20	GCTGTAAACTAGGATGTGGATCTTT	59.175	25	142	718	859	TGTCCTGACCAGCATCATGT	60.121	20	GCTGTAAACTAGGATGTGGATCTTT	59.175	25	145	715	859
F01_transcript_12943	1	p2	(GT)7	14	396	409	TGATAATGTTGGACCGCTGA	60.073	20	TCCTCATGTGAATGAGACGC	59.794	20	177	341	517	TGTTGGACCGCTGATCATTA	60.073	20	TCCTCATGTGAATGAGACGC	59.794	20	171	347	517	GGAGGTCCAAGAAGTTTCCC	59.912	20	TCCTCATGTGAATGAGACGC	59.794	20	238	280	517
F01_transcript_12959	1	p2	(TG)9	18	183	200	GGGATTTCACAGCCAACAGT	59.973	20	ATGCACACCCATGCAAATAA	59.816	20	131	116	246	TGTCTCCATGGCAACAAAGA	60.24	20	ATGCACACCCATGCAAATAA	59.816	20	178	69	246	AAGCACTTGGCTTTGTCTCC	59.478	20	ATGCACACCCATGCAAATAA	59.816	20	191	56	246
F01_transcript_12959	2	c	(T)17gttatttctaaaaaaaa(AT)6tatatatacttgttcatatatgtgaaaagactgatttgctctaatatgaagatatgggcatttgttgaaatgattaagccaagctttttgtta(TTG)5	154	338	491	TCAAACTCAAAGCCAAGTGAGA	60.03	22	TGAAAGACAGAAACGGGAGG	60.224	20	280	282	561	CAAACTCAAAGCCAAGTGAGAA	59.534	22	TGAAAGACAGAAACGGGAGG	60.224	20	279	283	561	TCAAACTCAAAGCCAAGTGAGA	60.03	22	AAAGACAGAAACGGGAGGTG	59.183	20	278	282	559
F01_transcript_12988	1	p3	(AAG)6	18	570	587	GGATTTGGCATGTGGAAACT	59.797	20	TCAGTGAGAACGTGGCAGAC	60.03	20	220	433	652	GGATTTGGCATGTGGAAACT	59.797	20	GTCAGTGAGAACGTGGCAGA	60.03	20	221	433	653	GGATTTGGCATGTGGAAACT	59.797	20	TCAGTCAGTGAGAACGTGGC	60.03	20	224	433	656
F01_transcript_13000	1	p2	(TA)13	26	737	762	AGCCAACAGCCAAGCTTAAA	60.018	20	TGCTTCAGCAAACAAAGACAA	59.641	21	110	713	822	GCCTTTAGAGGGCTGGTTTT	59.725	20	TGCTTCAGCAAACAAAGACAA	59.641	21	149	674	822	CTCTGTGAACAGCCAACAGC	59.622	20	TGCTTCAGCAAACAAAGACAA	59.641	21	120	703	822
F01_transcript_13008	1	p1	(T)10	10	156	165	CTGCGGCATTTTGTAGGATT	60.096	20	GATGGAGCCCTTGTAACCAA	59.933	20	222	104	325	GGTCTGCTGGCTGCTTCTAC	60.164	20	GATGGAGCCCTTGTAACCAA	59.933	20	279	47	325	CTTGAAGAAGGGTCTGCTGG	59.982	20	CAGCAGTTTTGGGAACAACA	59.734	20	233	37	269
F01_transcript_13008	2	c	(T)10aa(T)17	29	720	748	TGGACATCATCGAGTCCAAA	60.048	20	AAATTAAGTCCTGGGGACCG	60.18	20	244	585	828	TGGACATCATCGAGTCCAAA	60.048	20	AATTAAGTCCTGGGGACCGT	59.691	20	243	585	827	GATTGGAGGTGGTGGACATC	60.184	20	AAATTAAGTCCTGGGGACCG	60.18	20	256	573	828
F01_transcript_13042	1	p1	(T)10	10	360	369	AGAGCATCAGGATGGGAATG	60.034	20	GAGACCGTGGTGTTGTGATG	60.005	20	155	321	475	AGAGCATCAGGATGGGAATG	60.034	20	AGACCGTGGTGTTGTGATGA	60.005	20	154	321	474	CAGAGCATCAGGATGGGAAT	60.034	20	GAGACCGTGGTGTTGTGATG	60.005	20	156	320	475
F01_transcript_13077	1	p1	(T)16	16	313	328	TTGGTTGAACCCATTAAGGAA	59.302	21	GTGCCTGCTAGCTCATCCAT	60.393	20	250	267	516	TTGGTTGAACCCATTAAGGAA	59.302	21	GCCTGCTAGCTCATCCATCT	59.561	20	248	267	514	TGAAGACAGGATTGATTGGTTG	59.971	22	GTGCCTGCTAGCTCATCCAT	60.393	20	265	252	516
F01_transcript_13107	1	p1	(T)11	11	357	367	ATGATTTGGGTCCACAATGG	60.439	20	TGGAGATGAAAAGTGTGATTGG	59.971	22	274	323	596	CCACAATGGCAATGTCAAAT	59.251	20	TGGAGATGAAAAGTGTGATTGG	59.971	22	263	334	596	TCCACAATGGCAATGTCAAA	60.915	20	TGGAGATGAAAAGTGTGATTGG	59.971	22	264	333	596
F01_transcript_13196	1	p1	(A)27	27	114	140	GCACTTGGGACCAGATCATT	59.934	20	TGGAAATGAGGCAAGTGACA	60.24	20	198	56	253	AAAGTGAGAGGCACTTGGGA	59.844	20	TGGAAATGAGGCAAGTGACA	60.24	20	208	46	253	GCACTTGGGACCAGATCATT	59.934	20	TCTGGAAATGAGGCAAGTGA	59.369	20	200	56	255
F01_transcript_13210	1	p2	(TG)7	14	65	78	CCCAGTGGAACACATGAACA	60.416	20	CAGTTTTGCACTCAAAGGCA	60.027	20	263	40	302	CCCAGTGGAACACATGAACA	60.416	20	TCAAATGAATGTTTTCGGCA	60.051	20	116	40	155	CCCAGTGGAACACATGAACA	60.416	20	ATGTTTTCGGCACTCGTTTC	60.118	20	108	40	147
F01_transcript_13220	1	p2	(AT)16	32	637	668	CTAGATGCCCCCAATCTTGA	60.029	20	AGGCCTGGGTACGTTAATTT	57.635	20	202	510	711	GATGCCCCCAATCTTGAATA	59.722	20	AGGCCTGGGTACGTTAATTT	57.635	20	199	513	711	TGCCCCCAATCTTGAATATC	59.722	20	AGGCCTGGGTACGTTAATTT	57.635	20	197	515	711
F01_transcript_13240	1	p1	(T)14	14	616	629	CAGTTGAAGGTTCACGGGTT	60.005	20	TTAGTGGTCCGGTTGAGGTC	59.966	20	203	476	678	CAGGGTGACCAAAGGAAAAA	59.942	20	TTAGTGGTCCGGTTGAGGTC	59.966	20	266	413	678	TCATGGCAGGGTTTGTATGA	59.924	20	TTAGTGGTCCGGTTGAGGTC	59.966	20	118	561	678
F01_transcript_13257	1	p3	(TTG)7	21	461	481	AACCAGCTTGTTTGCAGCTT	60.059	20	TGATATCATGTTAATAGTTGAATTTGC	57.824	27	230	284	513	CAGCTTGTTTGCAGCTTGAG	59.928	20	TGATATCATGTTAATAGTTGAATTTGC	57.824	27	227	287	513	GAGGGAGATGAATAATGGACAGA	59.433	23	TTTTTAAGAAGGTGACACTCAAACA	59.292	25	267	374	640
F01_transcript_13257	2	p3	(AAT)5	15	760	774	--
F01_transcript_13265	1	p1	(T)31	31	601	631	GGGGTCTTGTGGTTTCTCCT	60.349	20	CAAGGCCATTAAACAGTCCAA	59.982	21	173	523	695	GGGGTCTTGTGGTTTCTCCT	60.349	20	CAAGGCCATTAAACAGTCCA	58.623	20	173	523	695	GGGGTCTTGTGGTTTCTCCT	60.349	20	TGAAAATCCTAAACAAGGCCA	59.573	21	186	523	708
F01_transcript_13306	1	p2	(GA)8	16	69	84	GTCACGCAGACAGACAGGAG	59.603	20	AGCCGTACTTTGCCACAATC	60.14	20	197	16	212	GTCACGCAGACAGACAGGAG	59.603	20	GCCGTACTTTGCCACAATCT	60.14	20	196	16	211	GTCACGCAGACAGACAGGAG	59.603	20	GGACAGGTGAGTGTAGCCGT	60.182	20	211	16	226
F01_transcript_13309	1	p1	(T)18	18	715	732	ACACAGTTTGCCTTGTGCTG	59.946	20	CAAATGTTTATTTAGAAAACAATGCAC	59.376	27	169	608	776	TCATACACCAGCTCACCTGC	59.862	20	AAATGTTTATTTAGAAAACAATGCACA	59.376	27	277	499	775	TCATACACCAGCTCACCTGC	59.862	20	CAAATGTTTATTTAGAAAACAATGCAC	59.376	27	278	499	776
F01_transcript_13331	1	p1	(T)11	11	680	690	CACTCACGGAGAGGAGAAGG	59.978	20	AGGTAACATGCCAAAGGTGC	60	20	187	542	728	TGCAGGAAACCTGGACTACC	60.111	20	AGGTAACATGCCAAAGGTGC	60	20	226	503	728	CACTCACGGAGAGGAGAAGG	59.978	20	TAACATGCCAAAGGTGCAAA	60.111	20	184	542	725
F01_transcript_13350	1	p1	(C)16	16	675	690	GTACAGGTTGCCCCAGTTGT	59.891	20	GGAACACTTCCCAAAAAGCA	60.088	20	246	500	745	GTGTACAGGTTGCCCCAGTT	59.891	20	GGAACACTTCCCAAAAAGCA	60.088	20	248	498	745	GGGGAGATGAATTGTGGATG	60.135	20	GGAACACTTCCCAAAAAGCA	60.088	20	175	571	745
F01_transcript_13383	1	c*	(T)14aaattctcttgttgtttttcccaccttgcacccatcttttcactttaccctttaagtgtaatgatgatg(ATT)5(T)13*	109	522	630	CGGGATAAACACAGACCCAC	60.232	20	AATGCTGATGACCAAATGCC	60.874	20	262	484	745	ACGGGATAAACACAGACCCA	60.232	20	AATGCTGATGACCAAATGCC	60.874	20	263	483	745	GGATAAACACAGACCCACCG	60.232	20	AATGCTGATGACCAAATGCC	60.874	20	260	486	745
F01_transcript_13393	1	p1	(T)19	19	686	704	--
F01_transcript_13408	1	p3	(TTA)6	18	658	675	TGCAGCTGTACTTAAACAATAAGCA	60.355	25	AGCCATTTCAGTCCAGTGAC	57.708	20	128	614	741	TGTTTGAACATTTTAGGAACTTGAA	59.157	25	AGCCATTTCAGTCCAGTGAC	57.708	20	275	467	741	TTGTTGCAGCTGTACTTAAACAAT	58.153	24	AGCCATTTCAGTCCAGTGAC	57.708	20	132	610	741
F01_transcript_13411	1	p2	(AT)6	12	593	604	AAAGGCAAATGACCCAACAG	59.971	20	GCAGCCTAAACAACGTCTATCA	59.429	22	205	478	682	GACGAATCCAAAAAGGCAAA	60.053	20	GCAGCCTAAACAACGTCTATCA	59.429	22	216	467	682	GGCCAGCAAGTTATTCCAAA	60.074	20	GCAGCCTAAACAACGTCTATCA	59.429	22	256	427	682
F01_transcript_13442	1	c	(T)15gacattttgtaatttggtttattaaattaactatttttgttttaaaaaaaattattacaatttttctaataaaga(T)11	101	655	755	--
F01_transcript_13462	1	p2	(TA)13	26	619	644	AGCCAACAGCCAAGCTTAAA	60.018	20	TGCTTCAGCAAACAAAGACA	58.187	20	110	595	704	GCCTTTAGAGGGCTGGTTTT	59.725	20	TGCTTCAGCAAACAAAGACA	58.187	20	149	556	704	AGCCAACAGCCAAGCTTAAA	60.018	20	TGCTTCAGCAAACAAAGACATT	59.926	22	110	595	704
F01_transcript_13499	1	p1	(T)18	18	658	675	AAGCAAAGAGTGCCACATCC	60.263	20	TCTGAGCATGTAATTGAAGCAGA	60.032	23	266	458	723	TGAGAAAGCAAAGAGTGCCA	59.716	20	TCTGAGCATGTAATTGAAGCAGA	60.032	23	271	453	723	AAGCAAAGAGTGCCACATCC	60.263	20	TTTCTGAGCATGTAATTGAAGCA	59.903	23	268	458	725
F01_transcript_13503	1	p1	(T)19	19	26	44	TTGCTTCAGACAGCGTTTTG	60.172	20	GTCTTCAGATCTGCCACCGT	60.269	20	224	1	224	TTGCTTCAGACAGCGTTTTG	60.172	20	TGATTAAAACCACGTCACGC	59.59	20	137	1	137	TTGCTTCAGACAGCGTTTTG	60.172	20	GCGCAACATCCTCTCTCTTT	59.579	20	185	1	185
F01_transcript_13528	1	p1	(A)11	11	752	762	--
F01_transcript_13529	1	p1	(T)11	11	86	96	GGCTGTTCGATTCCTGTTTC	59.676	20	AATGGATTTGGAACAGTCGC	59.939	20	166	28	193	TACAGGGCTGTTCGATTCCT	59.694	20	TGGAACAGTCGCTTTGTCAC	59.88	20	163	23	185	GGCTGTTCGATTCCTGTTTC	59.676	20	TGGAACAGTCGCTTTGTCAC	59.88	20	158	28	185
F01_transcript_13534	1	p1	(T)10	10	520	529	CGCCAAGAGAGTCACAATCA	59.984	20	TATGCATGCAACTAAAGCCG	59.864	20	276	406	681	CAAGGCGAATCAGAGGAGAG	60.088	20	TATGCATGCAACTAAAGCCG	59.864	20	235	447	681	GAGAGTCACAATCATGCCCA	59.637	20	TATGCATGCAACTAAAGCCG	59.864	20	270	412	681
F01_transcript_13550	1	p2	(TA)6	12	702	713	AAAGCCCAGTGATATGTGCC	59.962	20	AAGGAAATAAACATCAGTCGAACA	59.101	24	235	521	755	TCAAACTCCCAAGACCCATC	59.903	20	AAGGAAATAAACATCAGTCGAACA	59.101	24	212	544	755	CTGGTGGAGGTGGTACAGGT	59.876	20	AAGGAAATAAACATCAGTCGAACA	59.101	24	143	613	755
F01_transcript_13560	1	p2	(AC)17	34	592	625	GCCCATCCAGTCTGATGTCT	60.08	20	TACAGCATCAAGACCAGCCA	60.413	20	107	555	661	GAACTAAGGCAGGTGGTGGA	60.111	20	TACAGCATCAAGACCAGCCA	60.413	20	194	468	661	CGAAGAACTAAGGCAGGTGG	59.869	20	TACAGCATCAAGACCAGCCA	60.413	20	198	464	661
F01_transcript_13573	1	c	(T)16acattttggttttcacatttgatctttaggttagtgtgcatttactgtaaagt(A)14	83	578	660	TCCAACAAAAGACGTGCAAC	59.74	20	TCAGCTGAGCATTATTTGACAAG	59.549	23	265	434	698	TTCCAACAAAAGACGTGCAA	60.271	20	TCAGCTGAGCATTATTTGACAAG	59.549	23	266	433	698	TATGTGAACGCACCAAGAGG	59.716	20	TCAGCTGAGCATTATTTGACAAG	59.549	23	180	519	698
F01_transcript_13589	1	p2	(TG)7	14	366	379	GTTTCAGCCACGCTTTTCTC	60	20	CCACAACCGTTTCGTTCTCT	60.149	20	204	314	517	GTTTCAGCCACGCTTTTCTC	60	20	ACCGTTTCGTTCTCTTCACG	60.291	20	199	314	512	GTCCGGTCTTCTGTTTCAGC	59.851	20	CCACAACCGTTTCGTTCTCT	60.149	20	216	302	517
F01_transcript_13619	1	p2	(GA)8	16	66	81	GTCACGCAGACAGACAGGAG	59.603	20	AGCCGTACTTTGCCACAATC	60.14	20	197	13	209	GTCACGCAGACAGACAGGAG	59.603	20	GCCGTACTTTGCCACAATCT	60.14	20	196	13	208	GTCACGCAGACAGACAGGAG	59.603	20	GGACAGGTGAGTGTAGCCGT	60.182	20	211	13	223
F01_transcript_13635	1	p1	(T)16	16	685	700	--
F01_transcript_13636	1	p1	(T)11	11	600	610	GCTGTCCGCACATATGAAAA	59.694	20	ACAAAGGCAGGCCTCAGTTA	59.875	20	239	428	666	TGTCCGCACATATGAAAAGG	59.542	20	ACAAAGGCAGGCCTCAGTTA	59.875	20	237	430	666	GTCCGCACATATGAAAAGGC	60.478	20	ACAAAGGCAGGCCTCAGTTA	59.875	20	236	431	666
F01_transcript_13642	1	p1	(T)17	17	484	500	CTCCTTAACCACAGACCCCA	59.959	20	TCTTGCATGTTTGGGAATGA	60.049	20	250	278	527	CCTTAACCACAGACCCCAGA	59.959	20	TCTTGCATGTTTGGGAATGA	60.049	20	248	280	527	TCCTTAACCACAGACCCCAG	59.959	20	TCTTGCATGTTTGGGAATGA	60.049	20	249	279	527
F01_transcript_13662	1	p2	(GT)7	14	412	425	GCTCTGAGCAGAACCGAAAG	60.277	20	TGGCAACATCCAAACTGAAA	60.088	20	263	327	589	AGCTCTGAGCAGAACCGAAA	60.277	20	TGGCAACATCCAAACTGAAA	60.088	20	264	326	589	CTCTGAGCAGAACCGAAAGC	60.277	20	TGGCAACATCCAAACTGAAA	60.088	20	262	328	589
F01_transcript_13677	1	p1	(A)12	12	567	578	ATCGGGAAAAATCTCTGGCT	60.039	20	CAAGGTATTAAAAACAAAAACATGC	58.264	25	220	433	652	TGATGTTCTGACAATCGGGA	60.048	20	CAAGGTATTAAAAACAAAAACATGC	58.264	25	233	420	652	TGGCGAACTCTGCCTAAAAT	59.845	20	CAAGGTATTAAAAACAAAAACATGC	58.264	25	188	465	652
F01_transcript_13682	1	p2	(TG)8	16	666	681	--
F01_transcript_13709	1	c	(GT)10(GA)6	32	614	645	--
F01_transcript_13712	1	p2	(AC)24	48	1	48	--
F01_transcript_13714	1	p1	(T)18	18	672	689	--
F01_transcript_13764	1	p1	(T)16	16	394	409	ACTCGTTGTTTCCCGTTCAC	60.012	20	TGGACCCCATTGACTTTCAT	60.173	20	260	178	437	CGTACTCGTTGTTTCCCGTT	60.03	20	TGGACCCCATTGACTTTCAT	60.173	20	263	175	437	ACTCGTTGTTTCCCGTTCAC	60.012	20	TGTTTTGGACCCCATTGACT	60.21	20	265	178	442
F01_transcript_13790	1	p2	(AC)30	60	493	552	GCCAGAGTGTCTGATCATGG	59.212	20	TCAACGTAACTTATCTTTATTGATGC	58.036	26	202	459	660	GTACGTCACGCTCCTCTTCC	59.874	20	CGTAACTTATCTTTATTGATGCAAAT	57.26	26	280	377	656	GAGTGTCTGATCATGGTGGC	59.053	20	TCAACGTAACTTATCTTTATTGATGC	58.036	26	198	463	660
F01_transcript_13850	1	p1	(T)21	21	608	628	ACCCTGTCTTTTCCCTCGTT	59.972	20	CAATTGACATAATGAAAATACCATACA	58.34	27	129	539	667	ACCCTGTCTTTTCCCTCGTT	59.972	20	AACAATTGACATAATGAAAATACCAT	57.128	26	131	539	669	ACCCTGTCTTTTCCCTCGTT	59.972	20	TTAACAATTGACATAATGAAAATACCA	58.062	27	133	539	671
F01_transcript_13851	1	p1	(C)11	11	555	565	CCGAATCTTAAGCCATTGGA	60.031	20	CTGGTTGGTGTGTGTTTTGG	59.89	20	161	436	596	TAAGCCATTGGACTTGGACC	59.933	20	CTGGTTGGTGTGTGTTTTGG	59.89	20	153	444	596	AAAACCTCCATTTCAAGGGG	60.159	20	CTGGTTGGTGTGTGTTTTGG	59.89	20	100	497	596
F01_transcript_13875	1	p1	(T)16	16	544	559	GAGGACAATAGCACGGGTGT	59.997	20	TGAAAAGTTCCAAAAACAAAACAA	59.932	24	175	432	606	AATGAGGACAATAGCACGGG	59.955	20	TGAAAAGTTCCAAAAACAAAACAA	59.932	24	178	429	606	GAGGACAATAGCACGGGTGT	59.997	20	TGAAAAGTTCCAAAAACAAAACA	58.729	23	175	432	606
F01_transcript_13879	1	p2	(TG)18	36	470	505	CACTGGGCCAGAAGAAAGAA	60.366	20	ATTGGAGACGGTTTCTGTGG	59.966	20	279	283	561	CACTGGGCCAGAAGAAAGAA	60.366	20	TTTCCACAAAAGCCTCATCC	60.051	20	255	283	537	CATCAGATGGCTGACTCGTG	60.426	20	ATTGGAGACGGTTTCTGTGG	59.966	20	118	444	561
F01_transcript_13879	2	p1	(A)10	10	642	651	--
F01_transcript_13895	1	p3	(TCA)9	27	492	518	TCAAACACGACGACTGAAGC	60.032	20	ATAAAGCACTGGATGGTGGC	59.962	20	111	468	578	AAGGGCAAGATCCGAAAACT	60.074	20	ATAAAGCACTGGATGGTGGC	59.962	20	130	449	578	CGAAAACTCAAACACGACGA	59.881	20	ATAAAGCACTGGATGGTGGC	59.962	20	118	461	578
F01_transcript_13898	1	p2	(AC)18	36	517	552	GTACGTCACGCTCCTCTTCC	59.874	20	CGCAAATGATCATCAACATAA	57.126	21	272	401	672	GTACGTCACGCTCCTCTTCC	59.874	20	CGCAAATGATCATCAACATAAC	58.043	22	272	401	672	GTACGTCACGCTCCTCTTCC	59.874	20	CGCAAATGATCATCAACATAACT	59.026	23	272	401	672
F01_transcript_13904	1	p1	(T)17	17	605	621	TAGAATGTGACGACATGCCC	59.527	20	CCATGGTGAGTATATGAAAAGTCA	58.077	24	112	564	675	CAGCATGTTCCCATTGTGAT	59.374	20	CCATGGTGAGTATATGAAAAGTCA	58.077	24	140	536	675	CACAGCATGTTCCCATTGTG	61.001	20	CCATGGTGAGTATATGAAAAGTCA	58.077	24	142	534	675
F01_transcript_13941	1	p1	(T)10	10	592	601	--
F01_transcript_13980	1	p1	(T)14	14	139	152	AATGGTTGTGAATGGGTGGT	59.95	20	TATAATCACTGGCTTCCGGC	60.06	20	238	20	257	TGGTGAGATTTTTGAAGCCC	60.051	20	TATAATCACTGGCTTCCGGC	60.06	20	222	36	257	GGTGAGATTTTTGAAGCCCA	60.051	20	TATAATCACTGGCTTCCGGC	60.06	20	221	37	257
F01_transcript_13980	2	p1	(T)11	11	608	618	CCCATTCGCTGTCATTGTAA	59.542	20	TGAAAATATTAACAGATTGTTCCACC	59.598	26	248	400	647	CCCATTCGCTGTCATTGTAA	59.542	20	GCTGTGCAGATGAAAATATTAACAGA	60.841	26	258	400	657	GCTTTAGAGTCTTGTGCCCC	58.936	20	TGAAAATATTAACAGATTGTTCCACC	59.598	26	265	383	647
F01_transcript_13984	1	p3	(GAA)5	15	369	383	GGCAGAACTGCTCTACGCTC	60.307	20	CTCATCATTCTCTACCGCCG	60.755	20	196	215	410	TCGGCACTCTGAGAAAGTCC	60.533	20	CTCATCATTCTCTACCGCCG	60.755	20	250	161	410	TGATGTTGCTACAGTGGGACA	60.167	21	ACGTGAGGGATTGAGTCTGC	60.269	20	240	304	543
F01_transcript_13991	1	c	(T)10cttctgaaagtcatgaacattttcatcacaa(T)14	55	314	368	TGTCGTCACCTGTGTGGTTT	60.047	20	CCATTTCCACCAAAGAATGC	60.309	20	253	177	429	AACAGCTGTGTCGTCACCTG	59.94	20	CCATTTCCACCAAAGAATGC	60.309	20	261	169	429	TGTCTGCGCTTTCCTGTTTA	59.609	20	CCATTTCCACCAAAGAATGC	60.309	20	224	206	429
F01_transcript_14038	1	p2	(AG)6	12	326	337	TGCTCAACTGTGCTGTGTCA	60.235	20	TAGGTTGGAGGGTGTTCTGG	59.959	20	243	206	448	TTTTCTGGATGCTTTCTCGG	60.323	20	TAGGTTGGAGGGTGTTCTGG	59.959	20	158	291	448	GTGTCGGTTGCTCAACTGTG	60.357	20	TAGGTTGGAGGGTGTTCTGG	59.959	20	251	198	448
F01_transcript_14042	1	p1	(A)11	11	449	459	GAGCAACACTGAATGCAGGA	59.992	20	TTGCGGAAATAGCACAACAG	59.872	20	108	388	495	AGGACAAGAAATTGTGCGCT	59.882	20	TTGCGGAAATAGCACAACAG	59.872	20	245	251	495	ACCCATGACAGGAGGTGAAC	59.817	20	TTGCGGAAATAGCACAACAG	59.872	20	150	346	495
F01_transcript_14049	1	p1	(T)10	10	108	117	AGCCTGTTTCTTCGCACAGT	60.058	20	CCAGCTGACTGTGGATGTTG	60.309	20	164	18	181	AGCCTGTTTCTTCGCACAGT	60.058	20	ACTTCGACTGCAGATGCTCC	60.564	20	182	18	199	TTACAGCCTGTTTCTTCGCA	59.609	20	CCAGCTGACTGTGGATGTTG	60.309	20	168	14	181
F01_transcript_14049	2	p1	(T)11	11	556	566	TTGAGAGATGCGCTGAGAGA	59.967	20	AGGACACACTTTCAGTTCAACAA	58.805	23	156	466	621	TTGAGAGATGCGCTGAGAGA	59.967	20	GGACACACTTTCAGTTCAACAA	57.76	22	155	466	620	TTGAGAGATGCGCTGAGAGA	59.967	20	GACACACTTTCAGTTCAACAACC	58.664	23	154	466	619
F01_transcript_14055	1	p2	(CG)6	12	471	482	CTGTGCGACCTGTCAATCAC	60.319	20	TCAGGACAGCTGTGTGATGC	61.073	20	147	417	563	GCTCGTACACAACCTGCTGA	60.056	20	CACAATTCATCGATCAGGACA	59.512	21	209	368	576	CCAGAGAGCACCACATGAAG	59.415	20	TCAGGACAGCTGTGTGATGC	61.073	20	224	340	563
F01_transcript_14061	1	p1	(T)10	10	441	450	CCATTCAGGAGCAGCAAGAT	60.362	20	TGGTGTTAGGTTGGCACTTG	59.609	20	241	379	619	CCATTCAGGAGCAGCAAGAT	60.362	20	GTGTTAGGTTGGCACTTGGG	60.41	20	239	379	617	CCATTCAGGAGCAGCAAGAT	60.362	20	GGTGTTAGGTTGGCACTTGG	60.41	20	240	379	618
F01_transcript_14067	1	p1	(T)16	16	149	164	TGCTGTGACTTACTGCTGGG	60.049	20	ATATGACGGCCCAGAAACAC	59.82	20	193	34	226	ACTCCACTGCCTTCATCAGG	60.261	20	ATATGACGGCCCAGAAACAC	59.82	20	172	55	226	CACTGCCTTCATCAGGGTCT	60.261	20	ATATGACGGCCCAGAAACAC	59.82	20	168	59	226
F01_transcript_14099	1	p1	(A)10	10	51	60	AACTTTCAGATTTGCCTGTGC	59.373	21	AAAGTGACCTGTGCCAGACC	60.159	20	202	0	201	AACTTTCAGATTTGCCTGTGC	59.373	21	CCAGACCCAATAACCCAAGA	59.784	20	189	0	188	AACTTTCAGATTTGCCTGTGC	59.373	21	GAATCAAATGGAGGCAAAGC	59.651	20	226	0	225
F01_transcript_14232	1	p2	(GA)6	12	457	468	GCCTGCAAACATGAGAGACA	59.992	20	GCCTCGATCCTCTTCTTCCT	59.919	20	116	384	499	TTACTGCGCACACTACCTGC	60.081	20	GCCTCGATCCTCTTCTTCCT	59.919	20	180	320	499	GCCTGCAAACATGAGAGACA	59.992	20	CATTTGCCTCGATCCTCTTC	59.773	20	121	384	504
F01_transcript_14243	1	p1	(T)12	12	564	575	--
F01_transcript_14258	1	p1	(A)10	10	404	413	GAAGCCGTCAGGTTTACAGC	59.882	20	TGTGCTAAAGCCAAGTGTGG	59.904	20	249	229	477	GCCGTCAGGTTTACAGCATT	60.14	20	TGTGCTAAAGCCAAGTGTGG	59.904	20	246	232	477	AATATGCAGGAAGCCGTCAG	60.235	20	TGTGCTAAAGCCAAGTGTGG	59.904	20	258	220	477
F01_transcript_14270	1	p1	(A)12	12	306	317	TCCCGTTGATCCAAAAGAAG	60.044	20	GGTTGATGTTTGGTTGACCC	60.073	20	217	259	475	GTCCCGTTGATCCAAAAGAA	59.91	20	GGTTGATGTTTGGTTGACCC	60.073	20	218	258	475	TCCCGTTGATCCAAAAGAAG	60.044	20	TGCAGCAATAGCTCCATCTG	60.119	20	239	259	497
F01_transcript_14313	1	p2	(AC)6	12	240	251	GAGGGTCTCATCACCTCTGC	59.799	20	CGACGTGATCTCACCTCTGA	59.98	20	253	95	347	GGGTCTCATCACCTCTGCTT	59.258	20	CGACGTGATCTCACCTCTGA	59.98	20	251	97	347	GGCACTTCTGAGGGTCTCAT	59.258	20	CGACGTGATCTCACCTCTGA	59.98	20	262	86	347
F01_transcript_14319	1	c*	(TA)9(A)13*	30	503	532	CTTGTCATCGTTTTGCATCG	60.257	20	TTGTAGACAACATACATAGCAGAAAAA	58.516	27	252	319	570	CTTGTCATCGTTTTGCATCG	60.257	20	TTTGTAGACAACATACATAGCAGAAAA	58.516	27	253	319	571	CTTGTCATCGTTTTGCATCG	60.257	20	TTTTGTAGACAACATACATAGCAGAAA	58.516	27	254	319	572
F01_transcript_14350	1	p1	(T)11	11	515	525	CAGCTTTACAGCACGCACAT	60.081	20	TCAAGAAAAATACTGACTAGCATACAA	57.875	27	236	322	557	CAGCTTTACAGCACGCACAT	60.081	20	AAAATCAAGAAAAATACTGACTAGCAT	57.443	27	240	322	561	ACATTGCAGCACAGCAGAAA	60.606	20	TCAAGAAAAATACTGACTAGCATACAA	57.875	27	257	301	557
F01_transcript_14408	1	p3	(GTG)6	18	153	170	GATTGATGAACTGAGGCGGT	60.081	20	TAGCTGGTATCCATCCTGGC	60.059	20	251	46	296	AGATTGATGAACTGAGGCGG	60.218	20	TAGCTGGTATCCATCCTGGC	60.059	20	252	45	296	GATTGATGAACTGAGGCGGT	60.081	20	CTGGTATCCATCCTGGCATT	59.773	20	248	46	293
F01_transcript_14411	1	p2	(CA)15	30	503	532	GTGAAGCCCAAGAACATCGT	60.119	20	ATTGTAAAATTCAATGAAGGGG	57.089	22	129	429	557	GTGTGTGAAGCCCAAGAACA	59.726	20	ATTGTAAAATTCAATGAAGGGG	57.089	22	133	425	557	CAGAACATCGAGTACCGGCT	60.277	20	ATTGTAAAATTCAATGAAGGGG	57.089	22	264	294	557
F01_transcript_14421	1	p1	(T)16	16	350	365	TTGGAGGCTCTTGAACGAGT	59.989	20	AACAATCAAGGATTTCTGCGTT	60.007	22	165	286	450	CCCTTCATGAATCTGGTCGT	59.927	20	AACAATCAAGGATTTCTGCGTT	60.007	22	267	184	450	CCATTGGGATGGTGGTTATC	59.871	20	AACAATCAAGGATTTCTGCGTT	60.007	22	206	245	450
F01_transcript_14425	1	p1	(T)16	16	148	163	GAAGAGGTGGCTATGGTGGA	60.073	20	TACTGGTCATGGCACAGAGC	59.862	20	159	90	248	GAAGAGGTGGCTATGGTGGA	60.073	20	TCTGCTGGTACTGGTCATGG	59.701	20	167	90	256	GGTGGTGCAGGATATGGAAG	60.34	20	TACTGGTCATGGCACAGAGC	59.862	20	175	74	248
F01_transcript_14425	2	p1	(A)17	17	504	520	CATGTTTACCCAAGTCAAGCC	59.485	21	AAAAGGCTTATATGGCCACTGA	59.99	22	266	292	557	CATGTTTACCCAAGTCAAGCC	59.485	21	AAAGGCTTATATGGCCACTGA	58.731	21	265	292	556	TGGTCATGTTTACCCAAGTCA	58.885	21	AAAAGGCTTATATGGCCACTGA	59.99	22	270	288	557
F01_transcript_14483	1	p1	(T)13	13	513	525	ACGGGTCATGTTGAAAGGAG	59.966	20	AAATGTTTATTTTGGAAAATCTGAA	57.442	25	204	351	554	ACGGGTCATGTTGAAAGGAG	59.966	20	AATGTTTATTTTGGAAAATCTGAAA	57.442	25	203	351	553	ACGGGTCATGTTGAAAGGAG	59.966	20	AAAATGTTTATTTTGGAAAATCTGA	57.442	25	205	351	555
F01_transcript_14502	1	p2	(GT)6	12	183	194	CCCAGAGACAGATTCGGGTA	60.065	20	TCCCTCTGACTCCCATTGTC	60.048	20	193	123	315	TCGGGTAAGAGACGGACATC	60.073	20	TCCCTCTGACTCCCATTGTC	60.048	20	180	136	315	CTGATCGAGGCTGTGCTGTA	60.16	20	TCCCTCTGACTCCCATTGTC	60.048	20	161	155	315
F01_transcript_14574	1	c	(GT)20gg(GT)19	80	239	318	CATGTATGCCCAAACACTGC	59.995	20	TGTGTGCTCACAGACAGGAA	58.957	20	158	187	344	CATGTATGCCCAAACACTGC	59.995	20	TGTGTGCTCACAGACAGGAAG	60.08	21	158	187	344	CATGTATGCCCAAACACTGC	59.995	20	GCTGGAGTCAGAGTCTGCTGT	59.797	21	176	187	362
F01_transcript_14704	1	p1	(A)16	16	418	433	GCTGCTTGTGTTTTGCTCTG	59.788	20	TGAAGTCATTAGCAATTATTTCTTTTT	58.158	27	229	238	466	GGTGGGGGTGAATTTCAGTA	59.647	20	TGAAGTCATTAGCAATTATTTCTTTTT	58.158	27	162	305	466	CTGCTTGTGTTTTGCTCTGG	59.634	20	TGAAGTCATTAGCAATTATTTCTTTTT	58.158	27	228	239	466
F01_transcript_14709	1	p3	(AAG)5	15	12	26	--
F01_transcript_14730	1	p1	(T)18	18	381	398	GGCTTCTGCTGACACAACAA	60.032	20	CACGCATTTTATTCAATTTCACA	59.889	23	209	306	514	AAACGGAGCCATCAATGAAC	59.939	20	CACGCATTTTATTCAATTTCACA	59.889	23	173	342	514	CGGAGCCATCAATGAACTTT	60.074	20	CACGCATTTTATTCAATTTCACA	59.889	23	170	345	514
F01_transcript_14737	1	p2	(TA)36	72	278	349	AAGGGACTGTAGCCTATATTTGTCA	59.511	25	TCCAATAACCTTCAAAGGGC	59.019	20	275	105	379	GGGACTGTAGCCTATATTTGTCA	57.367	23	TCCAATAACCTTCAAAGGGC	59.019	20	273	107	379	AAGGGACTGTAGCCTATATTTGTCA	59.511	25	GTCCAATAACCTTCAAAGGGC	59.828	21	276	105	380
F01_transcript_14762	1	p1	(T)10	10	130	139	GACCTTCGTTCATTTTCGGA	60.051	20	CGAATGTGGCAATTATGCTG	60.096	20	102	76	177	TCGGAGCACGGATTAGGATA	60.564	20	TCGATGAAATCCGAGAGCTT	59.917	20	271	91	361	TCGGAGCACGGATTAGGATA	60.564	20	TTTCGATGAAATCCGAGAGC	60.296	20	273	91	363
F01_transcript_14781	1	p1	(T)13	13	373	385	TGAGGAGTTCTGTGTGCCTG	60.022	20	AGCTGGGACAGAAATCATGC	60.226	20	280	187	466	TCTGTGTGCCTGGAGTGAAC	59.872	20	AGCTGGGACAGAAATCATGC	60.226	20	272	195	466	GTTCTGTGTGCCTGGAGTGA	59.872	20	AGCTGGGACAGAAATCATGC	60.226	20	274	193	466
F01_transcript_14814	1	p2	(AT)7	14	43	56	TGAGCTAACTGGAAAAAGAAAAA	57.482	23	GTGAGCAGACGAAACTTCCC	59.851	20	127	1	127	TGAGCTAACTGGAAAAAGAAAAA	57.482	23	GGTGAGCAGACGAAACTTCC	59.851	20	128	1	128	TGAGCTAACTGGAAAAAGAAAAA	57.482	23	AAGACTGGAGCAATGATGCC	60.226	20	280	1	280
F01_transcript_14836	1	p1	(A)12	12	483	494	--
F01_transcript_15560	1	p1	(A)10	10	328	337	TCTTTTGCACCTCTCCAACA	59.415	20	TCTTTTGCACCTCTCCAACA	59.415	20	180	216	395	TCTTTTGCACCTCTCCAACA	59.415	20	TCTTTTGCACCTCTCCAACAT	59.726	21	180	216	395	TCTTTTGCACCTCTCCAACAT	59.726	21	TCTTTTGCACCTCTCCAACA	59.415	20	180	216	395
F01_transcript_797	1	p1	(T)10	10	3060	3069	AATGCAGTGCTGCCATTTTA	59.329	20	CAACTGGATCAGATTCAAACCA	59.971	22	235	2872	3106	GCACGTGACCACTGACTTTC	59.315	20	CAACTGGATCAGATTCAAACCA	59.971	22	158	2949	3106	TTGCTGTAGCATTGCACAAA	59.061	20	CAACTGGATCAGATTCAAACCA	59.971	22	272	2835	3106
F01_transcript_797	2	p1	(T)11	11	3364	3374	--
F01_transcript_798	1	p1	(A)10	10	1364	1373	GACCTCCATCACGGAAAAGA	60.05	20	AACCGGTTGGTCAGTCAGTC	60.009	20	259	1320	1578	GACCTCCATCACGGAAAAGA	60.05	20	GCAACAATGTGGTGAGGATG	59.967	20	140	1320	1459	GACCTCCATCACGGAAAAGA	60.05	20	CCTGGAATGTGAAAGGTCGT	59.966	20	236	1320	1555
F01_transcript_798	2	p1	(T)13	13	2626	2638	TTGCTCTCACCCATCACTTG	59.831	20	CTGTGCAGACAGGACTTGGA	60.022	20	229	2521	2749	TTGCTCTCACCCATCACTTG	59.831	20	TGTGCAGACAGGACTTGGAG	60.022	20	228	2521	2748	TTGCTCTCACCCATCACTTG	59.831	20	TCTGTGCAGACAGGACTTGG	60.022	20	230	2521	2750
F01_transcript_799	1	p2	(TC)7	14	950	963	TGTTACGGGACAACCTGACA	60.001	20	GGCAGGGATGAATGAGAAAG	59.629	20	180	822	1001	AGCAAGATGCTGAGGAGGAA	60.096	20	GGCAGGGATGAATGAGAAAG	59.629	20	108	894	1001	GGACTTCAGACATGCAGGGT	60.12	20	GGCAGGGATGAATGAGAAAG	59.629	20	156	846	1001
F01_transcript_799	2	p1	(T)19	19	1489	1507	TGCGGCTTCATATCTTTGTG	59.833	20	TGGAAACCGTGACACTACCA	60.001	20	258	1454	1711	TGTGCGGCTTCATATCTTTG	59.833	20	TGGAAACCGTGACACTACCA	60.001	20	260	1452	1711	TGCGGCTTCATATCTTTGTG	59.833	20	TCTTTGTGGAAACCGTGACA	60.128	20	264	1454	1717
F01_transcript_799	3	p1	(A)16	16	1655	1670	TGCGGCTTCATATCTTTGTG	59.833	20	TGGAAACCGTGACACTACCA	60.001	20	258	1454	1711	TGTGCGGCTTCATATCTTTG	59.833	20	TGGAAACCGTGACACTACCA	60.001	20	260	1452	1711	TGCGGCTTCATATCTTTGTG	59.833	20	TCTTTGTGGAAACCGTGACA	60.128	20	264	1454	1717
F01_transcript_805	1	p1	(T)10	10	1993	2002	GCCCTGATGGTGTTGTCTTT	59.973	20	ACATCGCTGTTCATTCCTCC	60.081	20	228	1865	2092	TGGTTTCTACGCTGCATACG	59.895	20	ACATCGCTGTTCATTCCTCC	60.081	20	187	1906	2092	TTCTGGTTGCTAACGGGAAC	60.11	20	ACATCGCTGTTCATTCCTCC	60.081	20	210	1883	2092
F01_transcript_809	1	p1	(A)25	25	2874	2898	ATATTTCTGCGGAAACCGTG	59.96	20	TACCATCATGACAAGTGGCG	60.539	20	252	2703	2954	TCTGCGGAAACCGTGATAAT	60.469	20	TACCATCATGACAAGTGGCG	60.539	20	247	2708	2954	ATATTTCTGCGGAAACCGTG	59.96	20	ATCATGACAAGTGGCGCAT	60.096	19	248	2703	2950
F01_transcript_813	1	c	(T)19actgtttttatgtaac(T)11	46	754	799	GAAGAGGAGAACAGCGGAGA	59.679	20	CCCACCTTTTGGAGTGAAAA	59.942	20	249	653	901	CCAGGAGGAAGAGGAGAACA	59.375	20	CCCACCTTTTGGAGTGAAAA	59.942	20	256	646	901	GAAGAGGAGAACAGCGGAGA	59.679	20	AACTTCTTTGGGCATTTGGA	59.546	20	270	653	922
F01_transcript_813	2	p2	(AC)15	30	2193	2222	GAAAGGTTCGATTTTTGCGA	60.188	20	GATGTGATTGGTTTCCCCAT	59.464	20	267	2168	2434	GAAAGGTTCGATTTTTGCGA	60.188	20	ATTGTCAAATCGTCATCGGC	60.874	20	245	2168	2412	GAAAGGTTCGATTTTTGCGA	60.188	20	AGGATGTGATTGGTTTCCCC	60.95	20	269	2168	2436
F01_transcript_813	3	p1	(T)14	14	2619	2632	GTTGTACAGCCCACAGGCTA	58.802	20	GACCGAGACCGATGTTTTACA	59.985	21	279	2565	2843	ACAGCCCACAGGCTAGTAGA	57.574	20	CAGACCGAGACCGATGTTTT	60.111	20	276	2570	2845	ACAGCCCACAGGCTAGTAGA	57.574	20	GACAGACCGAGACCGATGTT	60.12	20	278	2570	2847
F01_transcript_813	4	p1	(T)13	13	3131	3143	CATTTTCCCCCAAATAAATCAA	59.895	22	AAGCACATTTGTCCCCAAAG	59.971	20	267	2936	3202	TCCCCCAAATAAATCAAAAGAA	59.667	22	AAGCACATTTGTCCCCAAAG	59.971	20	262	2941	3202	TTCCCCCAAATAAATCAAAAGA	59.667	22	AAGCACATTTGTCCCCAAAG	59.971	20	263	2940	3202
F01_transcript_814	1	p3	(GAG)5	15	16	30	--
F01_transcript_814	2	p1	(A)14	14	3268	3281	CCTCACAGCTCAAGTGCAAA	60.175	20	CCAAAAACAAACAAACAAAAACA	59.008	23	193	3121	3313	CCTCACAGCTCAAGTGCAAA	60.175	20	TTTCCAAAAACAAACAAACAAAAA	59.819	24	196	3121	3316	CCTCACAGCTCAAGTGCAAA	60.175	20	TTTTCCAAAAACAAACAAACAAAA	59.819	24	197	3121	3317
F01_transcript_816	1	p1	(T)40	40	1287	1326	AGAGGGTGAAGAGCCAATGA	59.803	20	GGGTCATCCCTCATTTCAGA	59.862	20	158	1205	1362	AGAGGGTGAAGAGCCAATGA	59.803	20	CGATCCATGTAGGGTCATCC	60.158	20	169	1205	1373	AGAGGGTGAAGAGCCAATGA	59.803	20	TCCATGTAGGGTCATCCCTC	59.737	20	166	1205	1370
F01_transcript_816	2	p1	(T)17	17	1786	1802	CCTGTCGTTCAAAGGGTTGT	60.005	20	GGAAACCAGGGTGATGCTAA	59.933	20	207	1762	1968	CCTGTCGTTCAAAGGGTTGT	60.005	20	ACCAGGGTGATGCTAACTGC	60.142	20	203	1762	1964	GATATGGCTCTGCCTGTCGT	60.249	20	GGAAACCAGGGTGATGCTAA	59.933	20	219	1750	1968
F01_transcript_816	3	p1	(T)13	13	1920	1932	CCTGTCGTTCAAAGGGTTGT	60.005	20	GGAAACCAGGGTGATGCTAA	59.933	20	207	1762	1968	CCTGTCGTTCAAAGGGTTGT	60.005	20	ACCAGGGTGATGCTAACTGC	60.142	20	203	1762	1964	GATATGGCTCTGCCTGTCGT	60.249	20	GGAAACCAGGGTGATGCTAA	59.933	20	219	1750	1968
F01_transcript_816	4	c	(A)10ttaaatgtgaaaatatgttgagcttatcttaaccacagaca(T)11	62	2114	2175	TTAGCATCACCCTGGTTTCC	59.933	20	AGCACTTCTGGTTCTGCCAT	59.874	20	279	1949	2227	ATGGAGGCAACTACACCACC	59.851	20	AGCACTTCTGGTTCTGCCAT	59.874	20	202	2026	2227	TTAGCATCACCCTGGTTTCC	59.933	20	TAGCACTTCTGGTTCTGCCA	59.591	20	280	1949	2228
F01_transcript_816	5	p1	(T)17	17	3094	3110	ATATTCGGTGTTTTCGACCG	59.823	20	GTGCTGCTCATATGGTGGTG	60.144	20	214	2982	3195	ATATTCGGTGTTTTCGACCG	59.823	20	TGGTGGTCACATGTTTGGTC	60.27	20	199	2982	3180	ATATTCGGTGTTTTCGACCG	59.823	20	CTGGTGCTGCTCATATGGTG	60.287	20	217	2982	3198
F01_transcript_819	1	p1	(T)11	11	1892	1902	CAACTCTCAGCTCTGGGGAC	59.986	20	CGTTCCCCAAATCAACATCT	59.79	20	277	1830	2106	TTCAACTCTCAGCTCTGGGG	60.523	20	CGTTCCCCAAATCAACATCT	59.79	20	279	1828	2106	GGGGACCAGAGCAATCTCTT	60.596	20	CGTTCCCCAAATCAACATCT	59.79	20	263	1844	2106
F01_transcript_819	2	p1	(A)10	10	2046	2055	CAACTCTCAGCTCTGGGGAC	59.986	20	CGTTCCCCAAATCAACATCT	59.79	20	277	1830	2106	TTCAACTCTCAGCTCTGGGG	60.523	20	CGTTCCCCAAATCAACATCT	59.79	20	279	1828	2106	GGGGACCAGAGCAATCTCTT	60.596	20	CGTTCCCCAAATCAACATCT	59.79	20	263	1844	2106
F01_transcript_819	3	p3	(AAC)7	21	2262	2282	TCAGCAACGGACTTTCAGTG	60.025	20	TGGATCGGATCACAACAGAA	60.048	20	182	2227	2408	TCAGCAACGGACTTTCAGTG	60.025	20	AAGGCAAAATGTTTGGATCG	59.938	20	195	2227	2421	TCAGCAACGGACTTTCAGTG	60.025	20	TCGGATCACAACAGAACTGC	59.837	20	178	2227	2404
F01_transcript_819	4	c	(T)11aa(GT)11	35	3191	3225	TGTGCTTGTGTGTGTGTATGC	59.234	21	TGTGTCCGCAAGTCATCATT	60.12	20	279	3062	3340	TGTGCTTGTGTGTGTGTATGC	59.234	21	GTGTGTCCGCAAGTCATCAT	59.557	20	280	3062	3341	TGTGCTTGTGTGTGTGTATGCT	60.291	22	TGTGTCCGCAAGTCATCATT	60.12	20	279	3062	3340
F01_transcript_820	1	p2	(AT)11	22	2719	2740	TGCAGGCTTATTTTGTGTGC	59.879	20	TAAAGGTCCTCAAACCCAGC	59.17	20	177	2683	2859	TCCAAAGGTGCAGGCTTATT	59.708	20	TAAAGGTCCTCAAACCCAGC	59.17	20	185	2675	2859	TTCCAAAGGTGCAGGCTTAT	59.708	20	TAAAGGTCCTCAAACCCAGC	59.17	20	186	2674	2859
F01_transcript_820	2	p1	(T)17	17	3021	3037	CAAACAGGTCCCAGACAATG	58.98	20	CAGACCGATGACACATCGAC	60.121	20	261	2863	3123	GCTGGGTTTGAGGACCTTTA	59.17	20	CCGATGACACATCGACCATA	60.353	20	280	2840	3119	CAAACAGGTCCCAGACAATG	58.98	20	TCACTAATGCCACAGACCGA	60.263	20	273	2863	3135
F01_transcript_826	1	c	(TA)14(CA)10	48	1006	1053	TTTTTGGTGCTGTCAAATCG	59.706	20	AACAATCGCATCCAACACAA	59.972	20	172	923	1094	TTTTTGGTGCTGTCAAATCG	59.706	20	CAAACAATCGCATCCAACAC	59.972	20	174	923	1096	TTTTTGGTGCTGTCAAATCG	59.706	20	AAACAATCGCATCCAACACA	59.972	20	173	923	1095
F01_transcript_826	2	c	(T)13attgcacctttaatttgctaaagatgtaaaataatactactgcaatatatcccagctccttttgctttgcacgtcttaaatac(T)12	108	1695	1802	CATGACTCCTCAGCAACAGG	59.415	20	TGGTCTTAGACTTTTGGACCC	58.161	21	277	1618	1894	CATGACTCCTCAGCAACAGG	59.415	20	TGGTCTTAGACTTTTGGACCCT	59.144	22	277	1618	1894	CATGACTCCTCAGCAACAGG	59.415	20	GTGGTCTTAGACTTTTGGACCC	59.011	22	278	1618	1895
F01_transcript_826	3	p1	(T)14	14	1914	1927	ATCCCAGCTCCTTTTGCTTT	60.208	20	GCTGCTGTCGTGTAAATGGA	59.871	20	279	1755	2033	ATCCCAGCTCCTTTTGCTTT	60.208	20	CAAAACCCCTGCCCTATTTT	60.177	20	247	1755	2001	CCTTTTGCTTTGCACGTCTT	60.42	20	ACGCTGCTGTCGTGTAAATG	59.935	20	272	1764	2035
F01_transcript_827	1	p2	(TC)14	28	2471	2498	GTCGGAGTGGCTGTAACCAT	59.997	20	ATGGCAATGCAAACAAAACA	59.976	20	250	2375	2624	AGTGGCTGTAACCATGGAGC	60.142	20	ATGGCAATGCAAACAAAACA	59.976	20	245	2380	2624	GTCGGAGTGGCTGTAACCAT	59.997	20	GATCTCCTGGTGCACTGACA	59.827	20	199	2375	2573
F01_transcript_827	2	p1	(T)24	24	3123	3146	AGCTGCTTTTCCAGGGATTT	60.208	20	CCGGCATCAACCAATATAGC	60.31	20	123	3076	3198	AAGCTGCTTTTCCAGGGATT	60.208	20	CCGGCATCAACCAATATAGC	60.31	20	124	3075	3198	CTGCTTTTCCAGGGATTTTG	59.679	20	CCGGCATCAACCAATATAGC	60.31	20	121	3078	3198
F01_transcript_830	1	p1	(T)19	19	2146	2164	TTCTGAGAAGCACATGCAAAA	59.6	21	ACCCCTCTTCCCACAAAATC	60.169	20	140	2049	2188	TTTGCAGCAATCTCTTTGTCA	59.6	21	ACCCCTCTTCCCACAAAATC	60.169	20	193	1996	2188	TTCTGAGAAGCACATGCAAAA	59.6	21	GACCCCTCTTCCCACAAAAT	60.169	20	141	2049	2189
F01_transcript_830	2	c	(GTGA)6gttggtataaaagcaaataaaatccccaacactgc(T)16	75	3045	3119	GGGGTGTCCATTTGGATGTA	60.439	20	TGGCTGCATTTCAATTTTCA	60.193	20	206	2946	3151	TTAAATTTGTGGGGGTGTCC	59.523	20	TGGCTGCATTTCAATTTTCA	60.193	20	217	2935	3151	TAAATTTGTGGGGGTGTCCA	60.981	20	TGGCTGCATTTCAATTTTCA	60.193	20	216	2936	3151
F01_transcript_830	3	p1	(T)20	20	3298	3317	TGAAAATTGAAATGCAGCCA	60.193	20	CGGGGTGCAGTTACATCAG	60.12	19	234	3132	3365	TGAAAATTGAAATGCAGCCA	60.193	20	ATCGGGGTGCAGTTACATCA	61.329	20	236	3132	3367	TGAAAATTGAAATGCAGCCA	60.193	20	CACTTTATTATCGGGGTGCAG	59.483	21	245	3132	3376
F01_transcript_832	1	p3	(CCT)7	21	2341	2361	GGCCCGTCAGAGACTGTAAA	60.255	20	GCATCTCTTTAGTCTGGCCG	59.978	20	249	2238	2486	AAGCTCAGGAGAAGAGGCGT	60.67	20	GCATCTCTTTAGTCTGGCCG	59.978	20	231	2256	2486	GGCCCGTCAGAGACTGTAAA	60.255	20	CCCACCACGCATCTCTTTAG	60.647	20	257	2238	2494
F01_transcript_836	1	p2	(AC)6	12	38	49	AGGACCAGAGACACCGACAC	60.161	20	TGATCGGTCAGAACAAACCA	60.088	20	232	9	240	GCGTAAGGACCAGAGACACC	59.727	20	TGATCGGTCAGAACAAACCA	60.088	20	237	4	240	AGGACCAGAGACACCGACAC	60.161	20	GGTCCGGCTTAGTCTTGTTG	59.734	20	150	9	158
F01_transcript_836	2	p3	(CCT)5	15	760	774	CCTCCTGAGCGTAAGAGTCG	60.149	20	TGCACCACTTCTTCATCTCG	59.984	20	269	614	882	CCTCAATGAAGAGGGCAGAC	59.803	20	TGCACCACTTCTTCATCTCG	59.984	20	169	714	882	CCTCCTGAGCGTAAGAGTCG	60.149	20	TAGAGATGGGAGAGGAGGCA	59.903	20	184	614	797
F01_transcript_836	3	p1	(A)11	11	3255	3265	AGGCCTATTCCTTCTGCTCC	59.811	20	ATCACATTCACGCACACCAA	61.013	20	241	3112	3352	AGGCCTATTCCTTCTGCTCC	59.811	20	ACATTCACGCACACCAAAAT	58.903	20	238	3112	3349	AGGCCTATTCCTTCTGCTCC	59.811	20	GATGCATCACATTCACGCAC	61.145	20	246	3112	3357
F01_transcript_837	1	p1	(T)10	10	1899	1908	GCAAACAGCAAACATGGAGA	59.847	20	AACAGATCCCCACCCAGAAT	60.575	20	250	1842	2091	GCAAACAGCAAACATGGAGA	59.847	20	ACAGATCCCCACCCAGAATA	59.213	20	249	1842	2090	AGACTGGCAAACAGCAAACA	59.49	20	AACAGATCCCCACCCAGAAT	60.575	20	256	1836	2091
F01_transcript_839	1	p2	(CT)6	12	1355	1366	AGAAGGTGGATGACCCTGTG	59.962	20	CACAGCTTCCCCTGTCACTT	60.298	20	278	1303	1580	AGAAGGTGGATGACCCTGTG	59.962	20	GTCGCTCTGTGTGACTCCTG	59.603	20	185	1303	1487	AGGAGAAGGTGGATGACCCT	59.929	20	GTCGCTCTGTGTGACTCCTG	59.603	20	188	1300	1487
F01_transcript_842	1	p3	(GAG)6	18	1062	1079	ATCTGCACAAGCTGATGACG	60.016	20	TATGCTCTGGACTCACTGCG	60.16	20	219	964	1182	TGATGACGCAGAGGAAAGTG	59.984	20	TATGCTCTGGACTCACTGCG	60.16	20	207	976	1182	CGGCTAAACGGTCGTATGTT	60.018	20	TATGCTCTGGACTCACTGCG	60.16	20	280	903	1182
F01_transcript_845	1	c	(AC)6ttat(AC)13	42	1688	1729	GTTAAGCACAGGGGCAGGTA	60.132	20	CTCTGTTTGCGTGTGTGGTT	59.794	20	204	1549	1752	TCGGACCCAATGTGTGTATG	60.24	20	CTCTGTTTGCGTGTGTGGTT	59.794	20	256	1497	1752	CATCGGACCCAATGTGTGTA	60.24	20	CTCTGTTTGCGTGTGTGGTT	59.794	20	258	1495	1752
F01_transcript_845	2	p2	(AC)11	22	1870	1891	AACCACACACGCAAACAGAG	59.794	20	GGAAACAAGGCTGAGAGACG	59.989	20	249	1733	1981	AGGACTGACCAGTCGCATTT	59.727	20	GGAAACAAGGCTGAGAGACG	59.989	20	207	1775	1981	CACACACGCAAACAGAGGAC	60.357	20	GGAAACAAGGCTGAGAGACG	59.989	20	246	1736	1981
F01_transcript_845	3	p2	(TA)20	40	2549	2588	TGCCATTTCAGCCAATATGA	60.035	20	TTGCATGGTTTATGGCACTG	60.523	20	107	2525	2631	GAAAGGCTGCTTTGGGTGTA	60.249	20	TTGCATGGTTTATGGCACTG	60.523	20	190	2442	2631	AAAGGCTGCTTTGGGTGTAA	59.747	20	TTGCATGGTTTATGGCACTG	60.523	20	189	2443	2631
F01_transcript_845	4	p1	(T)11	11	2786	2796	CAGTGCCATAAACCATGCAA	60.523	20	TGGCACCACTGCACAATAAT	59.995	20	232	2612	2843	CAGTGCCATAAACCATGCAA	60.523	20	ATAGTTGGCACCACTGCACA	60.183	20	237	2612	2848	CAGTGCCATAAACCATGCAA	60.523	20	TCAATAGTTGGCACCACTGC	59.722	20	240	2612	2851
F01_transcript_847	1	p1	(A)11	11	3126	3136	TCAAAGTTTCAGGCAGAGCA	59.716	20	TCAAGCTACAAAGTGAGGGACA	59.914	22	192	2981	3172	TTACCCACACAACCCTTTCC	59.688	20	TCAAGCTACAAAGTGAGGGACA	59.914	22	110	3063	3172	CCAATTACCCACACAACCCT	59.569	20	TCAAGCTACAAAGTGAGGGACA	59.914	22	114	3059	3172
F01_transcript_854	1	p2	(AT)6	12	232	243	CGTTGCTATTGCACGAAGAG	59.632	20	CAAACTTGAGGTCAGACGCA	60.025	20	273	174	446	CGAAGAGGACGCTTTCTTGT	59.615	20	CAAACTTGAGGTCAGACGCA	60.025	20	260	187	446	ACGAAGAGGACGCTTTCTTG	59.615	20	CAAACTTGAGGTCAGACGCA	60.025	20	261	186	446
F01_transcript_854	2	p1	(T)13	13	1376	1388	GAAACGGAAAAGGAAGGGAC	59.919	20	GTCCAGGAGTTGTCCCAAAA	59.943	20	154	1295	1448	GAAACGGAAAAGGAAGGGAC	59.919	20	TCCAGGAGTTGTCCCAAAAC	59.943	20	153	1295	1447	TGACTGGTTGTTGAAACGGA	60.128	20	GTCCAGGAGTTGTCCCAAAA	59.943	20	166	1283	1448
F01_transcript_854	3	p1	(T)16	16	1940	1955	GGAAACTCGGTCCTGAATGA	60.05	20	GCTGCGCTTTATTGGAATCT	59.461	20	262	1731	1992	GGAAACTCGGTCCTGAATGA	60.05	20	AGCTGCGCTTTATTGGAATC	59.461	20	263	1731	1993	CAGGTGTTGCATGGTATTGG	59.84	20	ATGAAATGGTCGCTGATTGG	60.864	20	218	1901	2118
F01_transcript_854	4	p1	(A)10	10	2605	2614	GGCTTGAACGTTTGTGGAAT	59.978	20	GGGCCTTCAGCAATTCATTA	60.038	20	152	2548	2699	CCGTCCCTTGTAACCAAGAA	59.964	20	GGGCCTTCAGCAATTCATTA	60.038	20	121	2579	2699	GGCTTGAACGTTTGTGGAAT	59.978	20	CAATATCGAACTGCCCGAGT	60.096	20	191	2548	2738
F01_transcript_855	1	p3	(GAT)6	18	179	196	AGAGGAGGAGTTGGAGCCAT	60.216	20	TGTAGGACCTGTAGCCACCC	59.989	20	253	120	372	AGAGGAGGAGTTGGAGCCAT	60.216	20	GGACATTTCGCTGGTTCTGT	60.119	20	167	120	286	GCAGAAGGCAATTCCTGAAA	60.331	20	TGTAGGACCTGTAGCCACCC	59.989	20	232	141	372
F01_transcript_855	2	p1	(T)21	21	3219	3239	TGCAGTTGTGGTGTCCATTT	60.008	20	TGCAGTGTCCTATTCAGATCAAG	59.392	23	251	3038	3288	GCAGTTGTGGTGTCCATTTG	60.008	20	TGCAGTGTCCTATTCAGATCAAG	59.392	23	250	3039	3288	TGCAGTTGTGGTGTCCATTT	60.008	20	TGCAGTGTCCTATTCAGATCAA	58.379	22	251	3038	3288
F01_transcript_856	1	c	(AGG)5aga(AGG)5	33	1194	1226	GTCAGAAACCAAAGCCCAAA	60.088	20	GCCAGCTGCAGTAAATCCTC	59.985	20	181	1151	1331	GTCAGAAACCAAAGCCCAAA	60.088	20	AGTGCTGCTCTCCTCCATGT	60.017	20	128	1151	1278	GTCAGAAACCAAAGCCCAAA	60.088	20	CCACACCCTCTGTTAGGGAA	59.959	20	225	1151	1375
F01_transcript_856	2	p1	(A)11	11	2376	2386	TACGCACAAAACACAGGAGG	59.758	20	CTGGACTTAACGTCATGGGC	60.517	20	275	2147	2421	TACGCACAAAACACAGGAGG	59.758	20	CTTAACGTCATGGGCAACTG	59.195	20	270	2147	2416	TTATGAACCCTTGCCCATTC	59.762	20	CCACATTTGTGCTTTGGAAG	59.17	20	129	2316	2444
F01_transcript_856	3	p1	(A)14	14	2885	2898	CACTGAGGCCATAGCTGACA	60.008	20	CAGACAAGGCCTTCAGTCAGT	59.509	21	249	2696	2944	CCATAGCTGACAAACGCAAC	59.347	20	CATCAGACAAGGCCTTCAGTC	59.859	21	244	2704	2947	CCATAGCTGACAAACGCAAC	59.347	20	GACATCAGACAAGGCCTTCAG	59.859	21	246	2704	2949
F01_transcript_860	1	p1	(T)11	11	1924	1934	GGCTCATCTTGTGTATGGCA	59.679	20	GCTCACCCTAAAACGAAATCA	59.215	21	280	1790	2069	TGGCTCATCTTGTGTATGGC	59.679	20	CTCATCCTCATGTCATTCCAAA	59.933	22	256	1789	2044	TGGCTCATCTTGTGTATGGC	59.679	20	TCATCCTCATGTCATTCCAAA	58.912	21	255	1789	2043
F01_transcript_860	2	p2	(AT)6	12	2746	2757	TTTGGATTGAATGCACAGAAA	59.147	21	TGAAAACAAAACAGCCTGTCA	59.352	21	262	2548	2809	TGAAGCATCTAACAAACATTCCA	59.639	23	ACCATAATGCCCCAATAGCA	60.175	20	228	2643	2870	TGAAGCATCTAACAAACATTCCA	59.639	23	CCATAATGCCCCAATAGCAT	59.643	20	227	2643	2869
F01_transcript_861	1	p1	(T)18	18	173	190	GGTACGGCTGGTTTGGAATA	59.823	20	GGCACGAAAACCGAAGTAAA	60.11	20	199	27	225	GGTACGGCTGGTTTGGAATA	59.823	20	CACGCAAAAATGAAGTCCCT	60.11	20	245	27	271	CCGATCTAAAAGCGTTACGG	59.736	20	GGCACGAAAACCGAAGTAAA	60.11	20	217	9	225
F01_transcript_861	2	p1	(T)10	10	3325	3334	AACTACCTCTCCACTCGGCA	59.867	20	GCATTACACTTAAGTAAGGGGAACAT	60.083	26	273	3094	3366	CTTTGTTTAAGGGCCAGCAC	59.747	20	GCATTACACTTAAGTAAGGGGAACAT	60.083	26	121	3246	3366	TTGTTTAAGGGCCAGCACAT	60.502	20	GCATTACACTTAAGTAAGGGGAACAT	60.083	26	119	3248	3366
F01_transcript_862	1	p2	(AT)6	12	3065	3076	AACGCGTCTTCCTTAAACCA	59.747	20	GACCACTCGTGATTTCCGTT	59.973	20	276	2952	3227	AACGCGTCTTCCTTAAACCA	59.747	20	GTACAACAATGTGCTGCGCT	59.942	20	202	2952	3153	AATGCACCTCACTACAGCCC	60.142	20	TGCTGCGCTGAAGATTAAAA	59.725	20	271	2872	3142
F01_transcript_865	1	p3	(TTG)6	18	2245	2262	TGCTCATGGATTGGTTCAAA	60.049	20	TGGTTTTGAGGTTTTGGAGG	59.942	20	178	2152	2329	TGCTCATGGATTGGTTCAAA	60.049	20	TTTTGAGGTTTTGGAGGACG	60.081	20	175	2152	2326	CGCTGTGATTTCAATGTGCT	59.871	20	TGGTTTTGAGGTTTTGGAGG	59.942	20	194	2136	2329
F01_transcript_870	1	p2	(AG)10	20	11	30	--
F01_transcript_871	1	p1	(A)11	11	2964	2974	CAACAGAGACCACAACCCCT	60.002	20	TGCCTCTTAATCCCACCTTTT	59.952	21	228	2869	3096	AACAGAGACCACAACCCCTG	60.002	20	TGCCTCTTAATCCCACCTTTT	59.952	21	227	2870	3096	GCCTCAGAACAGAGGACTGG	59.986	20	TGCCTCTTAATCCCACCTTTT	59.952	21	200	2897	3096
F01_transcript_879	1	p2	(GT)11	22	1	22	--
F01_transcript_879	2	p3	(TTG)5	15	2841	2855	AGGGAAGCAGCTCCAAAAAT	60.208	20	TTCTGCATGTGTGAATGTGG	59.085	20	111	2796	2906	AGGGAAGCAGCTCCAAAAAT	60.208	20	TTCTGCATGTGTGAATGTGGT	60.024	21	111	2796	2906	AGGGAAGCAGCTCCAAAAAT	60.208	20	TGCATGTGTGAATGTGGTTTT	59.879	21	108	2796	2903
F01_transcript_885	1	c	(T)12ctgccccttttcaaatgagcaatggcc(T)18	57	2694	2750	AAAGGAGTCTGATCCCTCCC	59.492	20	AGGGTTCCACTGGGAAGTTT	59.834	20	268	2582	2849	AAAGGAGTCTGATCCCTCCC	59.492	20	AAGGGTTCCACTGGGAAGTT	59.834	20	269	2582	2850	AAAGGAGTCTGATCCCTCCC	59.492	20	AAAGGGTTCCACTGGGAAGT	59.834	20	270	2582	2851
F01_transcript_885	2	c	(T)10c(T)11cttaaatgtgtt(A)12	46	2987	3032	CCCTATCATCAAGCCTGGAA	60.029	20	CCTTACTCCACTCAGCCTGC	60.012	20	174	2946	3119	CAAGCATGCCGATTCTAACA	59.833	20	CCTTACTCCACTCAGCCTGC	60.012	20	221	2899	3119	CCCTATCATCAAGCCTGGAA	60.029	20	CAGGTCCTGATCAGCAATGA	59.787	20	225	2946	3170
F01_transcript_885	3	p1	(T)20	20	3293	3312	GCAGGCTGAGTGGAGTAAGG	60.012	20	TTGTTTATTGTTTGTTTATTGGGG	59.136	24	240	3100	3339	CAGGCTGAGTGGAGTAAGGG	59.861	20	TTGTTTATTGTTTGTTTATTGGGG	59.136	24	239	3101	3339	GCAGGCTGAGTGGAGTAAGG	60.012	20	TGTTTATTGTTTGTTTATTGGGG	57.931	23	239	3100	3338
F01_transcript_892	1	p1	(T)11	11	2595	2605	CGCATACCAACTTGAGAGCA	60.011	20	CAGGGATGGTGAGACACTGTT	60.018	21	260	2488	2747	TTGTAGTCGCAGGTGATTCG	59.864	20	CAGGGATGGTGAGACACTGTT	60.018	21	278	2470	2747	CGCATACCAACTTGAGAGCA	60.011	20	ACAGGGATGGTGAGACACTG	58.505	20	261	2488	2748
F01_transcript_894	1	p1	(A)14	14	3104	3117	ATGGTCATTTGACCCCTGAA	60.173	20	CGCTCCATGATTTTGTCCTT	60.074	20	135	3080	3214	ATGGTCATTTGACCCCTGAA	60.173	20	TAGCTTTCCGCTCCATGATT	59.807	20	143	3080	3222	ATGGTCATTTGACCCCTGAA	60.173	20	ATTAGCTTTCCGCTCCATGA	59.807	20	145	3080	3224
F01_transcript_895	1	p2	(AG)6	12	653	664	AGGGACAACAGTTGGACTGG	60.002	20	AAGCGAACACCTTGTTGAGG	60.291	20	252	446	697	AAAAGGAAAGCAGAGGAGCC	59.962	20	AAGCGAACACCTTGTTGAGG	60.291	20	274	424	697	GTGGTGTGCTCTGTGAGAGG	59.442	20	TCCCCTGCACTCTCTGTCTT	59.986	20	276	544	819
F01_transcript_895	2	p1	(T)10	10	2003	2012	GCTCTCATGTACCATGGGCT	60.104	20	CATCGTGTCAGGGTCACATC	59.962	20	258	1870	2127	GCTCTCATGTACCATGGGCT	60.104	20	TGTCAGGGTCACATCTCTGC	59.827	20	253	1870	2122	CTCCGTCCATCATCCATTTT	59.75	20	CATCGTGTCAGGGTCACATC	59.962	20	278	1850	2127
F01_transcript_895	3	p2	(AC)7	14	2694	2707	CCAAAATAATGGCAGGGAGA	59.894	20	ATACTGCCCTGCATTTGAGC	60.243	20	268	2590	2857	TCCAAAATAATGGCAGGGAG	59.894	20	ATACTGCCCTGCATTTGAGC	60.243	20	269	2589	2857	TTTCCAAAATAATGGCAGGG	59.767	20	ATACTGCCCTGCATTTGAGC	60.243	20	271	2587	2857
F01_transcript_896	1	p2	(TG)7	14	1872	1885	CTATCCTGGGTTTGGGGTTT	60.046	20	AAAAATACACATCGTCACTCTCCA	59.934	24	249	1667	1915	CTGGGTTTGGGGTTTATCCT	60.046	20	AAAAATACACATCGTCACTCTCCA	59.934	24	244	1672	1915	CTCAGCCACTCTATCCTGGG	59.82	20	AAAAATACACATCGTCACTCTCCA	59.934	24	259	1657	1915
F01_transcript_899	1	p1	(A)10	10	1566	1575	GAGGGCAGAGTACGGCATAG	59.859	20	TGTTGTGCAAGAGAGTGCAA	59.164	20	274	1510	1783	AGAGTGGAGGGCAGAGTACG	59.474	20	TGTTGTGCAAGAGAGTGCAA	59.164	20	280	1504	1783	GCAGAGTACGGCATAGCTGA	59.203	20	TGTTGTGCAAGAGAGTGCAA	59.164	20	270	1514	1783
F01_transcript_899	2	p1	(T)20	20	2513	2532	TGGACCAATAAACACAGCCA	59.964	20	CTGAGGCAGCTGACATGGTA	60.008	20	236	2406	2641	TGACTTGATGTGCCTTGCTC	59.992	20	AAACGGAATGCAAGGAGAGA	59.813	20	259	2299	2557	TGACTTGATGTGCCTTGCTC	59.992	20	GAAACGGAATGCAAGGAGAG	59.813	20	260	2299	2558
F01_transcript_899	3	c*	(AT)6(T)10*	21	3088	3108	CCTGGTTTTGCCTTCTTTCA	60.22	20	TTGCCCTTAAACACCCAGTC	59.971	20	254	3039	3292	CCTGGTTTTGCCTTCTTTCA	60.22	20	TTTTGCCCTTAAACACCCAG	59.968	20	256	3039	3294	TGTTTTCCTGGTTTTGCCTT	59.587	20	TTGCCCTTAAACACCCAGTC	59.971	20	260	3033	3292
F01_transcript_908	1	p1	(T)10	10	196	205	TGTTGTGAGGACAGACAGCC	59.872	20	TCGGCTCAAAAGACGAGATT	59.955	20	225	150	374	TGTTGTGAGGACAGACAGCC	59.872	20	TTCGGCTCAAAAGACGAGAT	59.955	20	226	150	375	CTCATCTGAGGGCCTTTGAA	60.331	20	TCGGCTCAAAAGACGAGATT	59.955	20	254	121	374
F01_transcript_908	2	p4	(GACT)5	20	399	418	ATCTCGTCTTTTGAGCCGAA	59.955	20	GGTAGTGGGGTTTCCATCCT	60.052	20	224	356	579	ATCTCGTCTTTTGAGCCGAA	59.955	20	GGCATTGTTGAAAGAGCCAT	60.081	20	245	356	600	ATCTCGTCTTTTGAGCCGAA	59.955	20	GGGTTTCCATCCTTGTCCTT	60.169	20	217	356	572
F01_transcript_908	3	p2	(AG)10	20	1621	1640	CCTGGAGGTATGATGCTGCT	60.24	20	GGAATGAGGGATGACGAGAA	60.011	20	128	1566	1693	GCCTACCTGAAGGGAGACCT	59.699	20	GGAATGAGGGATGACGAGAA	60.011	20	199	1495	1693	CCTGGAGGTATGATGCTGCT	60.24	20	AACAGGAATGAGGGATGACG	59.927	20	132	1566	1697
F01_transcript_908	4	p1	(T)10	10	1806	1815	TTCTCGTCATCCCTCATTCC	60.011	20	CCGGTAAAGTGTGGCTGAGT	60.171	20	263	1674	1936	TTCTCGTCATCCCTCATTCC	60.011	20	ATCGATCCGGTAAAGTGTGG	59.813	20	269	1674	1942	AGACGTACGCGGACTTCACT	59.937	20	TCACGTCCAGACAAAGATCG	59.831	20	236	1723	1958
F01_transcript_908	5	p1	(T)11	11	2951	2961	TTTGCTGGCTCAGTCTGTTG	60.175	20	TCTTGTGCGACTGTTTGTCC	59.88	20	209	2915	3123	TTTGCTGGCTCAGTCTGTTG	60.175	20	TTGTGCGACTGTTTGTCCAT	60.16	20	207	2915	3121	TTTGCTGGCTCAGTCTGTTG	60.175	20	GACTGTTTGTCCATGACCCC	60.223	20	201	2915	3115
F01_transcript_915	1	p2	(TA)9	18	2933	2950	TTGTCATGTGACCTGGCAGT	60.162	20	CACCTGGTTTTCTGTTCCCT	59.037	20	157	2829	2985	TTGTCATGTGACCTGGCAGT	60.162	20	ACACCTGGTTTTCTGTTCCC	58.891	20	158	2829	2986	TTGTCATGTGACCTGGCAGT	60.162	20	ACACCTGGTTTTCTGTTCCCT	59.886	21	158	2829	2986
F01_transcript_920	1	p2	(TG)6	12	2976	2987	TTGTTTTACCCCACTGAGCA	59.17	20	TCCTGTTGTGGGACAAGTCA	60.129	20	275	2899	3173	TTGTTTTACCCCACTGAGCAC	60.023	21	TCCTGTTGTGGGACAAGTCA	60.129	20	275	2899	3173	TGTTTTACCCCACTGAGCACT	59.648	21	TCCTGTTGTGGGACAAGTCA	60.129	20	274	2900	3173
F01_transcript_922	1	p1	(T)19	19	1524	1542	CTGCTGCAGAAGATGACAGG	59.726	20	CAAAGGCGGGTGATTTAAGA	60.067	20	268	1414	1681	AATCAGTTCCGTCTCCTCCA	59.655	20	CAAAGGCGGGTGATTTAAGA	60.067	20	230	1452	1681	CTGCAGAAGATGACAGGTGC	59.577	20	CAAAGGCGGGTGATTTAAGA	60.067	20	265	1417	1681
F01_transcript_922	2	p1	(T)13	13	1737	1749	TCTTAAATCACCCGCCTTTG	60.067	20	AAAGCTGACTCACCATCAAGTG	59.401	22	207	1662	1868	TGATTCTTAAATCACCCGCC	59.901	20	AAAGCTGACTCACCATCAAGTG	59.401	22	211	1658	1868	GCTCCCACATTCCACAATTC	60.326	20	AAAGCTGACTCACCATCAAGTG	59.401	22	234	1635	1868
F01_transcript_922	3	p1	(T)11	11	2849	2859	TGAAGGGGCAAGTCACTTTT	59.711	20	AAAGACCGATTGAATCCATTTC	59.315	22	249	2719	2967	TGAGTTGCGGTTTGCAGTAG	60.05	20	GGCATATTTTTCATGCTAAACCA	60.21	23	269	2654	2922	TGAAGGGGCAAGTCACTTTT	59.711	20	CCGATTGAATCCATTTCTATGA	58.898	22	244	2719	2962
F01_transcript_938	1	c	(A)10tctgatatatg(A)10	31	2552	2582	GCCATCCCCTCATATCAAAC	59.204	20	ACGCACATTACGAACAGCAC	59.794	20	280	2434	2713	CCATCCCCTCATATCAAACC	59.055	20	ACGCACATTACGAACAGCAC	59.794	20	279	2435	2713	CACAGCCATCCCCTCATATC	60.303	20	GAACAGCACGGCTCATCTTC	60.956	20	273	2430	2702
F01_transcript_938	2	p2	(GT)7	14	3010	3023	TCGAGAAGTCAGCATTTTGAGA	60.132	22	GAATGGGCAGGCAAAATAAA	59.907	20	270	2921	3190	TCGAGAAGTCAGCATTTTGAGA	60.132	22	ATATGAATGAATGGGCAGGC	59.751	20	278	2921	3198	TCGAGAAGTCAGCATTTTGAGA	60.132	22	ATGAATGGGCAGGCAAAATA	60.289	20	272	2921	3192
F01_transcript_940	1	p1	(T)12	12	972	983	GAGGAAAGAGCATTGGCTTG	59.955	20	GAACATGACGGTGGTGACTG	60.005	20	182	892	1073	GAGGAAAGAGCATTGGCTTG	59.955	20	TGAACATGACGGTGGTGACT	60.005	20	183	892	1074	GAGGAAAGAGCATTGGCTTG	59.955	20	TTCTGCTTGGCACGTCATAC	59.871	20	145	892	1036
F01_transcript_940	2	p2	(TG)6	12	2031	2042	GCGGCAGTAGATGTCATGATT	60.118	21	GACGCGTTTTAACGGTGATT	60.003	20	205	1957	2161	GCGGCAGTAGATGTCATGATT	60.118	21	CACAGACTGATGACGCGTTT	59.905	20	216	1957	2172	ACAAACACCCTCACAGCAGC	61.32	20	CACAGACTGATGACGCGTTT	59.905	20	178	1995	2172
F01_transcript_947	1	p2	(AC)6	12	2216	2227	GCCCACTCTCTTCACTCGTC	59.993	20	TTTGCAGGCATTACGTTCAC	59.735	20	280	1987	2266	CACAGTGAGGCTGAGGATGA	59.98	20	TGTTTGCAGGCATTACGTTC	59.735	20	255	2014	2268	TCACAGTGAGGCTGAGGATG	59.98	20	TGTTTGCAGGCATTACGTTC	59.735	20	256	2013	2268
F01_transcript_948	1	p1	(T)26	26	2377	2402	TTCAGTCCGTTGCACTTACG	59.904	20	CTGCGACGGCAATTATTTCT	60.23	20	254	2268	2521	CAGACACGCTAAAGTGACGC	59.664	20	CTGCGACGGCAATTATTTCT	60.23	20	277	2245	2521	GTGACGCTTCTTCAGTCCGT	60.453	20	CTGCGACGGCAATTATTTCT	60.23	20	264	2258	2521
F01_transcript_948	2	c	(T)16ctgtgaagttgtttatcttctgatcgaaggtatttttttgttttccatctgcgatcttcatgtcttcttttcaaatgtatctgtccatctg(TGA)8	131	2991	3121	ACCAGCAGTCCAAACGTCTC	60.307	20	TGCTAGAGCACTGCATGGTG	61.192	20	246	2903	3148	CCAGCAGTCCAAACGTCTCT	60.444	20	TGCTAGAGCACTGCATGGTG	61.192	20	245	2904	3148	ACCAGCAGTCCAAACGTCTC	60.307	20	AAATCATCCCTCCATCACAGA	59.351	21	278	2903	3180
F01_transcript_952	1	p1	(T)10	10	1962	1971	TTTTTCTCTGGTACTGCCCG	60.241	20	TTCAACGCTCTCCTAAAGGG	59.448	20	278	1744	2021	TCTCTGGTACTGCCCGTTTC	60.255	20	TTCAACGCTCTCCTAAAGGG	59.448	20	274	1748	2021	TTTTCTCTGGTACTGCCCGT	59.734	20	TTCAACGCTCTCCTAAAGGG	59.448	20	277	1745	2021
F01_transcript_952	2	p1	(A)10	10	2438	2447	TCCAATGAGCAGAATTGCAG	59.948	20	ACATCCACGTTTCCCCATAA	60.051	20	146	2334	2479	TCCAATGAGCAGAATTGCAG	59.948	20	GCATGGGATTTTAAGGCAAA	59.907	20	254	2334	2587	TATGTGGTGATAACGGCCAA	59.809	20	ACATCCACGTTTCCCCATAA	60.051	20	192	2288	2479
F01_transcript_954	1	p2	(AG)13	26	122	147	TGGAGGGTTTCACAGGAAAG	60.081	20	TCGCCTTTCTTTCTGCTCTC	59.836	20	228	9	236	GTCTGGAGGGTTTCACAGGA	60.088	20	TCGCCTTTCTTTCTGCTCTC	59.836	20	231	6	236	AGTACAGACCGTCCACAGCC	60.182	20	TCGCCTTTCTTTCTGCTCTC	59.836	20	180	57	236
F01_transcript_954	2	p1	(A)15	15	1878	1892	GACCATGACAGAGACAGCGA	59.988	20	CGGACAAAAATCAGGGTTTG	60.336	20	278	1663	1940	TGTTCGGCGCTTACACATTA	60.273	20	TCAGAGAACGCTGCAACACT	59.776	20	269	1713	1981	TGTTCGGCGCTTACACATTA	60.273	20	CGGACAAAAATCAGGGTTTG	60.336	20	228	1713	1940
F01_transcript_955	1	p1	(T)15	15	2037	2051	ATCTCAGCTTGCCAACAGGT	59.874	20	GTGCAGTTGCACCGCTATTA	59.902	20	167	1993	2159	ATCTCAGCTTGCCAACAGGT	59.874	20	GCAGATTCAGAACAAAGCCC	59.82	20	211	1993	2203	ATCTCAGCTTGCCAACAGGT	59.874	20	AGCGTTTTGCCACAAATCTT	59.752	20	111	1993	2103
F01_transcript_957	1	p1	(T)23	23	3131	3153	TCCTTGTGCAGAATGTTCAGA	59.43	21	TGTAGCTAATGACCGGGACC	59.955	20	159	3074	3232	TCCTTGTGCAGAATGTTCAGA	59.43	21	CCTGTAGCTAATGACCGGGA	60.088	20	161	3074	3234	TCCTTGTGCAGAATGTTCAGA	59.43	21	TCCTGTAGCTAATGACCGGG	60.088	20	162	3074	3235
F01_transcript_960	1	p1	(T)19	19	2438	2456	AAGATGATTATGGGCCTCCC	60.117	20	AGGCAGGGTAAAGTTGCTCA	59.875	20	274	2299	2572	AAGATGATTATGGGCCTCCC	60.117	20	TCCCAGCACAGTGAGAATTG	59.831	20	244	2299	2542	AAGATGATTATGGGCCTCCC	60.117	20	GCTCAATTCTGCCTATCCCA	60.177	20	259	2299	2557
F01_transcript_960	2	p1	(T)11	11	3094	3104	GGAAATGTCTGGCATGTTGA	59.502	20	CCCTTTTAATCAGCACAGCA	58.917	20	278	2873	3150	TGGAAATGTCTGGCATGTTG	60.517	20	CCCTTTTAATCAGCACAGCA	58.917	20	279	2872	3150	GTGAGTGGAAATGTCTGGCA	59.682	20	GCACAGCATTTATTCATCACG	59.2	21	272	2867	3138
F01_transcript_968	1	p2	(AC)6	12	804	815	AAAATGAAGCCACTGATGGG	59.933	20	AGATCCATCTTTCACGACCG	60.073	20	229	676	904	GGAGGATGGCAGTACCAAAA	59.933	20	AGATCCATCTTTCACGACCG	60.073	20	245	660	904	AGACAAGCAGTGGTCAAGGG	60.298	20	CTCAAACTGCAGGCATGAAA	59.988	20	262	723	984
F01_transcript_970	1	p1	(T)10	10	60	69	GAGTTGGAGCTCGTGAAAGG	59.989	20	GGAATGCAGTTGACCGAGTT	60.119	20	126	7	132	GAGTTGGAGCTCGTGAAAGG	59.989	20	CTTCCTCCGGTGAGAGTGTC	59.835	20	264	7	270	GAGTTGGAGCTCGTGAAAGG	59.989	20	GTTTTAGTCTGCGGGAATGC	59.713	20	139	7	145
F01_transcript_970	2	p1	(T)11	11	2370	2380	TGGGGGAGTCATTGAATCAT	60.135	20	TCCAATCAATTCCCAAAGGA	60.244	20	261	2244	2504	CATCATCATGGGGGAGTCAT	60.565	20	TCCAATCAATTCCCAAAGGA	60.244	20	269	2236	2504	TGGGGGAGTCATTGAATCAT	60.135	20	CCAATCAATTCCCAAAGGAC	59.22	20	260	2244	2503
F01_transcript_970	3	p1	(T)11	11	2971	2981	TATCATATCCATGGGCAGCA	59.874	20	TGTGGAGGTTCATTCACCAA	59.935	20	261	2899	3159	TATCATATCCATGGGCAGCA	59.874	20	CAGGAACCATTTGTGGAGGT	59.82	20	272	2899	3170	TATCATATCCATGGGCAGCA	59.874	20	ACCAGGAACCATTTGTGGAG	59.82	20	274	2899	3172
F01_transcript_974	1	p1	(T)14	14	3194	3207	GCAGGCTGATAGAGGGATTG	59.797	20	CACTTGTGGTGTTCACGGTC	60.047	20	117	3127	3243	GCAGGCTGATAGAGGGATTG	59.797	20	ACTTGTGGTGTTCACGGTCA	60.047	20	116	3127	3242	TTAACTGGAGGAAAGCAGGC	59.452	20	CACTTGTGGTGTTCACGGTC	60.047	20	131	3113	3243
F01_transcript_976	1	p2	(TG)17	34	1324	1357	AAAACCGCAAGATGTTGGTC	59.978	20	CGTAAGCACCAAACGTGCTA	59.934	20	254	1173	1426	AAAACCGCAAGATGTTGGTC	59.978	20	AGCACCAAACGTGCTATGTG	59.788	20	250	1173	1422	CCAGAAGAAAAACCGCAAGA	60.357	20	CGTAAGCACCAAACGTGCTA	59.934	20	262	1165	1426
F01_transcript_976	2	p1	(T)11	11	2940	2950	GAGCCTGGGCTGTCTCTTTT	60.903	20	ATGCCAAAACCATGGAGAAA	60.309	20	277	2912	3188	GAAAACTCGGTCAGGTCTGC	59.851	20	CAAAAGCCAACAGGAATTGA	58.745	20	235	2778	3012	GAGCCTGGGCTGTCTCTTTT	60.903	20	GCCAAAACCATGGAGAAAAC	59.41	20	275	2912	3186
F01_transcript_977	1	p1	(T)16	16	184	199	CGCAAATCTTCAAACTGCCT	60.386	20	AATTCCCTTGGCATTCCTTT	59.777	20	188	64	251	TACCGGAAAGCAGAGAGAGG	59.569	20	AATTCCCTTGGCATTCCTTT	59.777	20	240	12	251	CGCAAATCTTCAAACTGCCT	60.386	20	TGGCATTCCTTTAGGATGGA	60.405	20	180	64	243
F01_transcript_977	2	p1	(T)20	20	2784	2803	TATCAGGCCAGACCTGCTTT	59.836	20	GCTGAGCCATGCTAACAAAA	59.066	20	138	2700	2837	TATCAGGCCAGACCTGCTTT	59.836	20	AGGCTGAGCCATGCTAACAA	60.934	20	140	2700	2839	TATCAGGCCAGACCTGCTTT	59.836	20	GGCTGAGCCATGCTAACAA	59.964	19	139	2700	2838
F01_transcript_980	1	p2	(TG)8	16	3045	3060	ACACAGCAGTTCAGTGCAGG	60.096	20	AGAGGGAGCAGGAGAGGAAG	60.088	20	137	2988	3124	ACACAGCAGTTCAGTGCAGG	60.096	20	ATGTACATGGCTCTTTCGCC	60.103	20	250	2988	3237	ACACAGCAGTTCAGTGCAGG	60.096	20	GAGGAAGGTTCGTTCAGTCG	59.844	20	124	2988	3111
F01_transcript_980	2	p4	(CAAC)5	20	3265	3284	CTTCCTCTCCTGCTCCCTCT	60.088	20	TCCTTTTAGGAGTGAGACATTCTTTT	60.059	26	214	3105	3318	CTTCCTCTCCTGCTCCCTCT	60.088	20	TCCTTTTAGGAGTGAGACATTCTTT	58.928	25	214	3105	3318	CGACTGAACGAACCTTCCTC	59.844	20	TCCTTTTAGGAGTGAGACATTCTTTT	60.059	26	227	3092	3318
F01_transcript_981	1	p1	(A)11	11	2033	2043	GCAGACATGCTTGTTCTGAAA	59.065	21	GCAATGAAAATTGGGGAAAA	59.751	20	261	1990	2250	GCAGACATGCTTGTTCTGAAA	59.065	21	ACAGCAATGAAAATTGGGGA	60.309	20	264	1990	2253	GCAGACATGCTTGTTCTGAAA	59.065	21	AGCAATGAAAATTGGGGAAA	59.388	20	262	1990	2251
F01_transcript_981	2	p1	(T)14	14	2294	2307	TTTTCCCCAATTTTCATTGC	59.751	20	TATTCTCAATGCCGGGTCTC	60.036	20	173	2231	2403	TTTTCCCCAATTTTCATTGC	59.751	20	CAATGCCGGGTCTCATTACT	59.955	20	167	2231	2397	TCCCCAATTTTCATTGCTGT	60.309	20	TATTCTCAATGCCGGGTCTC	60.036	20	170	2234	2403
F01_transcript_981	3	p1	(T)13	13	2410	2422	GAGACCCGGCATTGAGAATA	60.036	20	ACATGGCGTTAAAATCAGGC	59.967	20	203	2384	2586	CAGTAATGAGACCCGGCATT	59.955	20	ACATGGCGTTAAAATCAGGC	59.967	20	210	2377	2586	AGTAATGAGACCCGGCATTG	59.955	20	ACATGGCGTTAAAATCAGGC	59.967	20	209	2378	2586
F01_transcript_982	1	p3	(ATT)6	18	1683	1700	AGCAATCGAATCTCACCCAC	60.081	20	AACATTCCCTTACAGCCCAA	59.429	20	229	1636	1864	AGCAATCGAATCTCACCCAC	60.081	20	AAACATTCCCTTACAGCCCA	59.429	20	230	1636	1865	AGCAATCGAATCTCACCCAC	60.081	20	ACCCACAATTGTTGATGACG	59.267	20	258	1636	1893
F01_transcript_982	2	p1	(T)10	10	2202	2211	TTCGTTTTTGCACATTTGAGA	59.335	21	TGCTACAAAAGCCTTAGTTTCCA	60.288	23	252	2109	2360	TTTTCGTTTTTGCACATTTGA	59.223	21	TGCTACAAAAGCCTTAGTTTCCA	60.288	23	254	2107	2360	TTCGTTTTTGCACATTTGAGA	59.335	21	CAAAAGCCTTAGTTTCCAGGT	57.564	21	247	2109	2355
F01_transcript_982	3	p1	(T)11	11	2433	2443	TGGAAACTAAGGCTTTTGTAGCA	60.288	23	TCTTTCACAGAGGCACACCA	60.44	20	279	2338	2616	TGGAAACTAAGGCTTTTGTAGCA	60.288	23	CACACCAGTGCAAAGAGACG	60.5	20	266	2338	2603	TGGAAACTAAGGCTTTTGTAGCA	60.288	23	GCACACCAGTGCAAAGAGAC	59.472	20	267	2338	2604
F01_transcript_984	1	c	(A)11tttgatttctt(A)18	40	2600	2639	TGAGACATTTTCGTCATCAATCA	60.496	23	GGTTTTTCAGTGCATGGGTT	59.836	20	179	2539	2717	TGCTGATTTGGTGCTCAAGA	60.539	20	CAGTGCGATATAGAGGTTTGAGG	60.156	23	261	2410	2670	TGAGACATTTTCGTCATCAATCA	60.496	23	TCAGGTTTTTCAGTGCATGG	59.691	20	182	2539	2720
F01_transcript_985	1	p1	(T)18	18	2234	2251	GTCACAGTGGAGGGAAAAGC	59.703	20	TTCACTCATTGCATGGGAAA	60.049	20	192	2176	2367	TTGTCACAGTGGAGGGAAAA	59.109	20	TTCACTCATTGCATGGGAAA	60.049	20	194	2174	2367	GTCACAGTGGAGGGAAAAGC	59.703	20	TTGCTTCACTCATTGCATGG	60.812	20	196	2176	2371
F01_transcript_985	2	p1	(A)13	13	2715	2727	TTCATCCTGACCCAACCAAT	60.173	20	CTGCCCAAATGCCATAAGAT	59.923	20	271	2602	2872	TGACCCAACCAATGGTCTCT	60.363	20	CTGCCCAAATGCCATAAGAT	59.923	20	264	2609	2872	CTGACCCAACCAATGGTCTC	60.363	20	CTGCCCAAATGCCATAAGAT	59.923	20	265	2608	2872
F01_transcript_990	1	p2	(AT)9	18	2283	2300	CATGAACACCACAAAGTGTGC	60.064	21	TTGTTGCCGTTGAAACAGTC	59.74	20	265	2215	2479	GCTGGTTTTTCAAAGGGACA	60.088	20	CCTGTAAGTGCTTGTAACCCG	59.679	21	273	2094	2366	TTTCGCTGGTTTTTCAAAGG	60.215	20	CCTGTAAGTGCTTGTAACCCG	59.679	21	277	2090	2366
F01_transcript_990	2	p1	(A)10	10	3138	3147	GAATTGTGACGTTGGCCTTT	59.978	20	TGCATTACACGAGAGGAAATTG	60.131	22	220	2998	3217	TCCAGACGTGGAGTTCTGTG	59.864	20	TGCATTACACGAGAGGAAATTG	60.131	22	172	3046	3217	GGAGTTCTGTGTCGGACTCG	60.861	20	TGCATTACACGAGAGGAAATTG	60.131	22	163	3055	3217
F01_transcript_994	1	p2	(AT)13	26	2318	2343	CATGAACACCACAAAGTGTGC	60.064	21	TTGTTGCCGTTGAAACAGTC	59.74	20	273	2250	2522	CATGAACACCACAAAGTGTGC	60.064	21	TGTTGCCGTTGAAACAGTCT	59.339	20	272	2250	2521	TGAACACCACAAAGTGTGCTT	59.249	21	TTGTTGCCGTTGAAACAGTC	59.74	20	271	2252	2522
F01_transcript_999	1	p1	(T)15	15	2449	2463	GCCTTTTACTGAGGGGCTCT	59.848	20	CATGTCACTTGTCCACACAGAA	59.641	22	220	2384	2603	AGCCTTTTACTGAGGGGCTC	59.848	20	CATGTCACTTGTCCACACAGAA	59.641	22	221	2383	2603	GCCTTTTACTGAGGGGCTCT	59.848	20	TCACTTGTCCACACAGAAGGT	58.187	21	216	2384	2599
F01_transcript_999	2	p1	(T)11	11	3296	3306	--
F01_transcript_1002	1	p1	(T)18	18	168	185	GCTTTTTCCATCAAAGCCTG	59.823	20	AGGTCATGTTTTCTGGCACC	59.973	20	146	133	278	CGAAAGGCTTTTTCCATCAA	60.181	20	AGGTCATGTTTTCTGGCACC	59.973	20	152	127	278	GACGGAGACAAACTGGAGGA	60.238	20	AGGTCATGTTTTCTGGCACC	59.973	20	277	2	278
F01_transcript_1002	2	p1	(T)14	14	1789	1802	ATTTGGCAGGCAGATGTTTC	60.081	20	CATTTGTCATGGCATTCAGC	60.08	20	143	1747	1889	TATGAATGAAGGCTCCGCTT	59.807	20	CATTTGTCATGGCATTCAGC	60.08	20	250	1640	1889	ATTTGGCAGGCAGATGTTTC	60.081	20	TTTGTCATGGCATTCAGCTC	59.805	20	141	1747	1887
F01_transcript_1002	3	p1	(T)11	11	2357	2367	TAATGAGGTGGCACAATGGA	59.924	20	CGCTGCAATAGAGCTTGTGA	60.302	20	121	2313	2433	TAATGAGGTGGCACAATGGA	59.924	20	GATCTGGTTAAGCAAACGGG	59.569	20	244	2313	2556	TCATGCTTAATGAGGTGGCA	60.22	20	CGCTGCAATAGAGCTTGTGA	60.302	20	128	2306	2433
F01_transcript_1003	1	p2	(CT)6	12	1355	1366	AGAAGGTGGATGACCCTGTG	59.962	20	CACAGCTTCCCCTGTCACTT	60.298	20	278	1303	1580	AGAAGGTGGATGACCCTGTG	59.962	20	GTCGCTCTGTGTGACTCCTG	59.603	20	185	1303	1487	AGGAGAAGGTGGATGACCCT	59.929	20	GTCGCTCTGTGTGACTCCTG	59.603	20	188	1300	1487
F01_transcript_1009	1	c	(GT)20tgtccctgagacttaaaatctgtgaatgcttttcttcaaggagaatgagttggcgttcagc(T)29	130	1550	1679	ACCGGTTTGCAAAGACAAAG	60.147	20	CCTGCACAGGATACCTCTCAC	59.736	21	279	1447	1725	ACCGGTTTGCAAAGACAAAG	60.147	20	TGCACAGGATACCTCTCACAA	59.303	21	277	1447	1723	TACCGGTTTGCAAAGACAAA	59.202	20	CCTGCACAGGATACCTCTCAC	59.736	21	280	1446	1725
F01_transcript_1009	2	c	(T)17aaatcatgacatgtaactgtaacaattatatttagttgcagtaac(A)10	72	2182	2253	TGATATGGGTCTGGTTCATGG	60.588	21	TTTAGCCTCACGTCACACTCAT	59.803	22	242	2085	2326	TGATATGGGTCTGGTTCATGG	60.588	21	TGGGACATCATATTTAGCCTCA	59.433	22	254	2085	2338	TGATATGGGTCTGGTTCATGG	60.588	21	TTAGCCTCACGTCACACTCAT	58.385	21	241	2085	2325
F01_transcript_1009	3	p1	(A)12	12	2738	2749	AAACCCAGGACGGAAATAGG	60.18	20	TCAGCAACCAAACAGCTGAC	60.032	20	200	2587	2786	ACCCAGGACGGAAATAGGTC	60.19	20	TCAGCAACCAAACAGCTGAC	60.032	20	198	2589	2786	GTAGCCAGACGGTCGATAGG	59.717	20	TTTAAAGGGACAGTGCACCC	59.971	20	196	2689	2884
F01_transcript_1009	4	p1	(A)13	13	2915	2927	CAGCTGTTTGGTTGCTGAAA	60.027	20	CACGAAATAAACATTGGGGG	60.046	20	200	2769	2968	GTCAGCTGTTTGGTTGCTGA	60.032	20	CACGAAATAAACATTGGGGG	60.046	20	202	2767	2968	GTAGCCAGACGGTCGATAGG	59.717	20	CACGAAATAAACATTGGGGG	60.046	20	280	2689	2968
F01_transcript_1010	1	p3	(TAA)10	30	3219	3248	--
F01_transcript_1011	1	p1	(T)23	23	3024	3046	GACACGCAGTCCTTGAGTGA	60.03	20	CCCAAAACAGCCAAAAGCTA	60.236	20	263	2938	3200	GACACGCAGTCCTTGAGTGA	60.03	20	AGCCAAAAGCTACAACGACC	59.383	20	255	2938	3192	TTAACATGCAGTGACGGGAC	59.572	20	CCCAAAACAGCCAAAAGCTA	60.236	20	280	2921	3200
F01_transcript_1015	1	p2	(GT)12	24	2862	2885	TTGTTTCTCTCATGCCATCG	59.799	20	CATAGGCACCGTTTTCCAAT	59.823	20	203	2718	2920	TTGTTTCTCTCATGCCATCG	59.799	20	AAGGCTCCGGAGTCAAAACT	60.247	20	247	2718	2964	GTTTCTCTCATGCCATCGCT	60.37	20	CATAGGCACCGTTTTCCAAT	59.823	20	201	2720	2920
F01_transcript_1016	1	p1	(T)22	22	1357	1378	TCCTCCCTGTTTCTTGCACT	59.844	20	TAAACTGGGGTGTGATCGCT	60.517	20	239	1239	1477	TTCCTCCCTGTTTCTTGCAC	60.232	20	TAAACTGGGGTGTGATCGCT	60.517	20	240	1238	1477	TGCAGAGCATTCCCTATCAA	59.375	20	TAAACTGGGGTGTGATCGCT	60.517	20	151	1327	1477
F01_transcript_1016	2	c	(TA)10tg(TA)6cacactatatatacagtatttatgtgtttga(T)17	82	2161	2242	GAGACCTTGCCTTCTGCTTG	60.134	20	ACCATCTGGTGGTGGCTAAT	59.288	20	280	2075	2354	GAGACCTTGCCTTCTGCTTG	60.134	20	CCATCTGGTGGTGGCTAATG	61.316	20	279	2075	2353	GAGACCTTGCCTTCTGCTTG	60.134	20	GGTGGTGGCTAATGCAACTA	58.651	20	273	2075	2347
F01_transcript_1016	3	p1	(T)16	16	2915	2930	CTGTGACAGCCACTTACCGA	59.897	20	AGAAAGAGCGAAGATGGGGT	60.212	20	238	2724	2961	ACAGCCACTTACCGACCAAG	60.171	20	AGAAAGAGCGAAGATGGGGT	60.212	20	233	2729	2961	TGTGACAGCCACTTACCGAC	59.751	20	AGAAAGAGCGAAGATGGGGT	60.212	20	237	2725	2961
F01_transcript_1028	1	p3	(TTA)5	15	2333	2347	AGTGGAGGAGAATGCACAGG	60.261	20	GGAATAACCTGCAACAAGTCG	59.623	21	215	2222	2436	GAGGAGAATGCACAGGGTTC	59.661	20	GGAATAACCTGCAACAAGTCG	59.623	21	211	2226	2436	ACGGACTGCAAATAAACCCA	60.365	20	GGAATAACCTGCAACAAGTCG	59.623	21	260	2177	2436
F01_transcript_1028	2	p1	(T)15	15	2474	2488	AACCTCAGCTCACATTTGCAT	59.755	21	TTGGTAGGATGAATGGTGGA	58.77	20	280	2360	2639	CGACTTGTTGCAGGTTATTCC	59.623	21	TTTGGTAGGATGAATGGTGGA	60.177	21	225	2416	2640	CGACTTGTTGCAGGTTATTCC	59.623	21	TTGGTAGGATGAATGGTGGA	58.77	20	224	2416	2639
F01_transcript_1029	1	p1	(T)10	10	2330	2339	TCCCACTTCAATAGCAGCAA	59.42	20	ACCTGTACGGTGCGATTTTC	60	20	218	2245	2462	TCCCACTTCAATAGCAGCAA	59.42	20	CCTCATGTCGTTCCAAACCT	59.966	20	234	2245	2478	TCCCACTTCAATAGCAGCAA	59.42	20	TCATCCTCATGTCGTTCCAA	60.048	20	238	2245	2482
F01_transcript_1029	2	p2	(GT)13	26	3006	3031	TGCATTGCACCACTTGTTTT	60.157	20	GATGTTGTCACGCCATTGAC	59.975	20	162	2974	3135	TTGTAAGTGTTCACGCTGGG	59.758	20	GATGTTGTCACGCCATTGAC	59.975	20	213	2923	3135	TGCATTGCACCACTTGTTTT	60.157	20	AGATGTTGTCACGCCATTGA	60.12	20	163	2974	3136
F01_transcript_1033	1	p2	(TA)15	30	2760	2789	GTTTAGCTCCAACCCCTGGT	60.361	20	GTGTGCTTGTCAGTTGTGGG	60.203	20	250	2736	2985	GTTTAGCTCCAACCCCTGGT	60.361	20	GTGCTTGTCAGTTGTGGGAA	59.726	20	248	2736	2983	GTTTAGCTCCAACCCCTGGT	60.361	20	TGCTTGTCAGTTGTGGGAAA	60.278	20	247	2736	2982
F01_transcript_1034	1	c	(AAG)5cagc(AGA)6	37	498	534	CTGTGGAAGATGGTGGTGTG	59.997	20	GGTACGAACAGGTCCTTCCA	59.966	20	250	411	660	CTGTGGAAGATGGTGGTGTG	59.997	20	CAATTCCGGCTCTTCTTCTG	59.948	20	178	411	588	ATCCCAGGATGAGACTGTGG	59.92	20	GGTACGAACAGGTCCTTCCA	59.966	20	264	397	660
F01_transcript_1046	1	p1	(A)10	10	552	561	CCTCAGCAAGAGGATCAAGG	59.943	20	TGTAGCCGTCTCGAACAGTG	60.049	20	257	515	771	CTTCATGCTGTCGGTGAAGA	59.984	20	CCACTTTCGTTCCTGATGCT	60.255	20	149	461	609	CTTCATGCTGTCGGTGAAGA	59.984	20	GAGGTCTGCATTTTTGAGGG	59.67	20	124	461	584
F01_transcript_1046	2	p1	(T)12	12	2073	2084	TCCTTCTGGTCTGTGTGTGC	59.872	20	GGTGAAGCTCAGAGGAGGAA	59.53	20	231	1931	2161	ATGCATCATAACCTGGGAGG	59.773	20	GGTGAAGCTCAGAGGAGGAA	59.53	20	200	1962	2161	TCTGGTCTGTGTGTGCGATT	60.319	20	GGTGAAGCTCAGAGGAGGAA	59.53	20	227	1935	2161
F01_transcript_1046	3	p1	(T)19	19	2247	2265	TTCCTCCTCTGAGCTTCACC	59.53	20	AGGCAGAGGCATTGCTTAAA	59.982	20	241	2142	2382	TGTTTGCTTGGACTCCTTCA	59.415	20	AGGCAGAGGCATTGCTTAAA	59.982	20	184	2199	2382	TGTTTGCTTGGACTCCTTCA	59.415	20	TGGCATTGTTCCTTTTGTGA	60.088	20	266	2199	2464
F01_transcript_1046	4	p1	(A)10	10	3147	3156	GTTTATCGTGGCCTTGGTGT	59.859	20	CAAATGGATGCATAAAATTCAAAA	60.077	24	158	3093	3250	GTGTTTATCGTGGCCTTGGT	59.859	20	CAAATGGATGCATAAAATTCAAAA	60.077	24	160	3091	3250	GTTTATCGTGGCCTTGGTGT	59.859	20	CAAATGGATGCATAAAATTCAAA	58.899	23	158	3093	3250
F01_transcript_1047	1	p2	(TC)9	18	1248	1265	GCACCTCAAGCTGAACATCA	59.992	20	TCCAAATGTCATGCCAATAAA	58.876	21	184	1122	1305	GCACCTCAAGCTGAACATCA	59.992	20	TTCCAAATGTCATGCCAATAA	58.876	21	185	1122	1306	GCACCTCAAGCTGAACATCA	59.992	20	CATGCCAATAAAGCAACTTGAA	60.13	22	175	1122	1296
F01_transcript_1047	2	p4	(ATGT)5	20	1554	1573	CAAAACAAACAAAAAGCAGCA	59.037	21	TTTTCCACAATTTGCAGCAC	59.712	20	277	1422	1698	CAAAACAAACAAAAAGCAGCAG	59.96	22	TTTTCCACAATTTGCAGCAC	59.712	20	277	1422	1698	ACAAAACAAACAAAAAGCAGCA	59.837	22	TTTTCCACAATTTGCAGCAC	59.712	20	278	1421	1698
F01_transcript_1050	1	p2	(AT)6	12	2086	2097	TCCTTTTTGGACCGTTTCAG	60.081	20	TTATATTGCGCGATCGATGA	60.162	20	132	2027	2158	AATTTCCGGGATCCTTTTTG	60.123	20	TTATATTGCGCGATCGATGA	60.162	20	143	2016	2158	CAATTTCCGGGATCCTTTTT	60.123	20	TTATATTGCGCGATCGATGA	60.162	20	144	2015	2158
F01_transcript_1051	1	c	(AG)6acagagagtgaaatcgagagatc(GA)6	47	944	990	CCCTACAGGGTCCCTCTCTC	60.066	20	CGTAAGCCAGAGATTCGCTC	60.118	20	260	784	1043	ACAGGGTCCCTCTCTCTGGT	60.112	20	CGTAAGCCAGAGATTCGCTC	60.118	20	256	788	1043	AGTGATGCCCTCTCGCTCTA	60.119	20	CGTAAGCCAGAGATTCGCTC	60.118	20	172	872	1043
F01_transcript_1051	2	p1	(T)18	18	2605	2622	TTTGGTCAATTTAGGTCCCG	59.795	20	TCTCAACAAAAAGCAAACCTCA	59.898	22	237	2421	2657	AGGAATTTCACAGCACAGGC	60.263	20	TCTCAACAAAAAGCAAACCTCA	59.898	22	188	2470	2657	GGAATTTCACAGCACAGGCT	60.263	20	TCTCAACAAAAAGCAAACCTCA	59.898	22	187	2471	2657
F01_transcript_1051	3	p1	(T)10	10	2947	2956	GTTCCCTTCACACTGCATGA	59.682	20	TGGCATATTAAAATCTCATCCTCA	59.837	24	216	2824	3039	GCATTTGATTCCTTATTGCG	58.253	20	CAGATCCAGACATTGATTCAACA	59.985	23	216	2907	3122	GCATTTGATTCCTTATTGCG	58.253	20	TCCAGACATTGATTCAACATGA	58.976	22	212	2907	3118
F01_transcript_1052	1	p1	(T)14	14	2549	2562	AGGCCTACCGAAAACACATT	58.579	20	TTCCTCCTTAACGACCACTGA	59.72	21	253	2480	2732	AGGCCTACCGAAAACACATT	58.579	20	TCCTCCTTAACGACCACTGA	58.286	20	252	2480	2731	AGGCCTACCGAAAACACATT	58.579	20	TCCTCCTTAACGACCACTGAC	59.197	21	252	2480	2731
F01_transcript_1053	1	p3	(GAT)7	21	59	79	TCGCTGTAAACATGGCAGAC	59.871	20	AGCACATGAAGACCAGGACC	60.12	20	153	14	166	TCGCTGTAAACATGGCAGAC	59.871	20	GAGGCCGTGTTCAGACTCAT	60.269	20	241	14	254	GGTCACATGACTGTTCGCTG	60.319	20	AGCACATGAAGACCAGGACC	60.12	20	167	0	166
F01_transcript_1059	1	p1	(T)23	23	1253	1275	TACATTTTCGGTGTGTCCGA	59.964	20	TACTCACACGCTGTTAGCCG	60.073	20	133	1214	1346	TTTCTCGCTCCTCCGTTAAA	59.953	20	TACTCACACGCTGTTAGCCG	60.073	20	171	1176	1346	TACATTTTCGGTGTGTCCGA	59.964	20	GCTGGTGAACCCACTCTGTT	60.159	20	199	1214	1412
F01_transcript_1059	2	p2	(AT)7	14	2747	2760	ACGGATTCTTTTTCCAGCCT	60.074	20	ACACAGGCCCAATCAGAAAT	59.41	20	260	2610	2869	ACGGATTCTTTTTCCAGCCT	60.074	20	GGAGGGAGCATCTCTCAAAA	59.361	20	184	2610	2793	TACAGGAGATTGTTGGCACG	59.716	20	CACAGGCCCAATCAGAAATC	60.461	20	215	2654	2868
F01_transcript_1062	1	p3	(GAG)9	27	2129	2155	TCCAGAACGCAGACAAACAG	60.025	20	CCTGAGGCTGTCCTTTTCAG	59.982	20	224	2057	2280	CTCCAGAACGCAGACAAACA	60.025	20	CCTGAGGCTGTCCTTTTCAG	59.982	20	225	2056	2280	AGAACGCAGACAAACAGGCT	60.058	20	CCTGAGGCTGTCCTTTTCAG	59.982	20	221	2060	2280
F01_transcript_1069	1	p1	(T)13	13	2501	2513	GCAGCTATTGACGACCCTGT	60.285	20	GTGTAGGGAGCAGGACGAAA	60.255	20	277	2359	2635	GCAGCTATTGACGACCCTGT	60.285	20	ACTGTGTAGGGAGCAGGACG	60.321	20	280	2359	2638	AGCAGCTATTGACGACCCTG	60.419	20	GTGTAGGGAGCAGGACGAAA	60.255	20	278	2358	2635
F01_transcript_1073	1	p2	(AG)15	30	1	30	--
F01_transcript_1073	2	c	(AT)14acatacacacac(AT)10gtatatatgtgtgcatgtgtgtgtgtatata(AT)22gtatatgtg(TA)7	158	2020	2177	ATCTGGTGCTCCAGCAGTTC	60.418	20	AGTGACAATGGGATGGGTGT	60.096	20	249	1955	2203	TTGGTCTGTTTTAGGGGGAA	59.401	20	AGTGACAATGGGATGGGTGT	60.096	20	215	1989	2203	CAGCAGTTCTCCACAAATGG	59.288	20	AGTGACAATGGGATGGGTGT	60.096	20	238	1966	2203
F01_transcript_1073	3	p1	(T)11	11	2383	2393	TGGTCCTAGTCCAACATCCC	59.779	20	TTTTTAAACTTCATCCACACTGACA	59.959	25	198	2298	2495	TGGTCCTAGTCCAACATCCC	59.779	20	TTTTAAACTTCATCCACACTGACA	58.721	24	197	2298	2494	TGGTCCTAGTCCAACATCCC	59.779	20	AAACTTCATCCACACTGACATTT	57.647	23	193	2298	2490
F01_transcript_1073	4	p1	(T)11	11	2949	2959	TCACCCTCTTACGGGTGTTT	59.449	20	TGAGAGGGAAAAAGTTGGTCA	59.697	21	253	2793	3045	TTCACCCTCTTACGGGTGTT	59.449	20	TGAGAGGGAAAAAGTTGGTCA	59.697	21	254	2792	3045	TCTTCTTCATGCCAAGGTCA	59.369	20	TGAGAGGGAAAAAGTTGGTCA	59.697	21	279	2767	3045
F01_transcript_1075	1	p3	(CAG)5	15	508	522	TCCTTGAGCCCTGTTACACC	60.111	20	GAGAGGGTTGTTGTGCTGGT	60.159	20	205	357	561	GGGAAGGAGTGAAATCCCAT	60.133	20	GAGAGGGTTGTTGTGCTGGT	60.159	20	119	443	561	GGAGTGAAATCCCATCCAGA	59.862	20	GAGAGGGTTGTTGTGCTGGT	60.159	20	114	448	561
F01_transcript_1075	2	p1	(T)16	16	2488	2503	AAGGGGATTTTGCTCATCATT	59.791	21	CAAGTCAGTCATGCTGGGAA	59.831	20	277	2423	2699	AAGGGGATTTTGCTCATCATT	59.791	21	CGAAGGAAGGATTTCAGTGG	59.665	20	206	2423	2628	AAGGGGATTTTGCTCATCATT	59.791	21	ATGCTGGGAACGGAGTGATA	60.483	20	267	2423	2689
F01_transcript_1076	1	p2	(GT)6	12	2690	2701	ATGTGTTTGGGAAGACGGAG	59.966	20	TCTTGGGTCACCTGACATCC	60.934	20	238	2499	2736	TCTCCTGGCTCTGATCTGGT	59.945	20	TCTTGGGTCACCTGACATCC	60.934	20	165	2572	2736	CTCTCCTGGCTCTGATCTGG	60.088	20	TCTTGGGTCACCTGACATCC	60.934	20	166	2571	2736
F01_transcript_1082	1	p1	(T)10	10	2812	2821	ACGAGTAAAATCGCGACACC	60.14	20	TTTTTGTTAATTTCTTGGAGCACA	60.038	24	274	2635	2908	CTTTGTGTCATCCTTGGGGT	59.82	20	TTTTTGTTAATTTCTTGGAGCACA	60.038	24	213	2696	2908	GCTGGATTTGCTTTCACGAT	60.221	20	TTTTTGTTAATTTCTTGGAGCACA	60.038	24	240	2669	2908
F01_transcript_1090	1	p1	(T)25	25	2998	3022	GACACGCAGTCCTTGAGTGA	60.03	20	CCCAAAACAGCCAAAAGCTA	60.236	20	265	2912	3176	GACACGCAGTCCTTGAGTGA	60.03	20	AGCCAAAAGCTACAACGACC	59.383	20	257	2912	3168	GACACGCAGTCCTTGAGTGA	60.03	20	CTACAACGACCCAACACGTC	59.06	20	248	2912	3159
F01_transcript_1092	1	p2	(TG)6	12	1865	1876	CCAATACACGGGGCATAAAC	60.074	20	AGGGGAAAGAAACGAAAAGC	59.704	20	199	1784	1982	CCAATACACGGGGCATAAAC	60.074	20	TGAGGGGAAAGAAACGAAAA	59.657	20	201	1784	1984	CCAATACACGGGGCATAAAC	60.074	20	TTGAGGTGAGGGGAAAGAAA	59.641	20	207	1784	1990
F01_transcript_1092	2	p3	(TTG)5	15	2058	2072	TCTGCAAAATGGTCCAGTCA	60.24	20	ATCCTTGTTTCCAATCGCTG	60.074	20	268	1877	2144	GCTTTTCGTTTCTTTCCCCT	59.704	20	ATCCTTGTTTCCAATCGCTG	60.074	20	182	1963	2144	AGCTTTTCGTTTCTTTCCCC	59.704	20	ATCCTTGTTTCCAATCGCTG	60.074	20	183	1962	2144
F01_transcript_1092	3	p1	(T)22	22	2749	2770	GAAGGGGTCACTTGTTGCTC	59.703	20	GGTTCAAACAGTGGGGAAAA	59.807	20	251	2558	2808	GAAGGGGTCACTTGTTGCTC	59.703	20	ATGGTTCAAACAGTGGGGAA	60.21	20	253	2558	2810	GGGTGTCTTTTTCCACAAGC	59.574	20	GCACATGGTCTAGTTTCGCA	59.871	20	273	2591	2863
F01_transcript_1092	4	p1	(T)12	12	3056	3067	CCAGCTCAGACACCAGAAAA	59.007	20	TCTGAGGGAAGAGAAGGGAA	58.937	20	164	2998	3161	CCAGCTCAGACACCAGAAAA	59.007	20	TTCTGAGGGAAGAGAAGGGA	58.937	20	165	2998	3162	CCAGCTCAGACACCAGAAAAG	60.036	21	TCTGAGGGAAGAGAAGGGAA	58.937	20	164	2998	3161
F01_transcript_1095	1	p1	(T)10	10	231	240	TGCAGAGAATGCTGATGAGG	60.096	20	ATTTCCAAAGTAGCTGGCCC	60.451	20	226	119	344	GGAAGAATTCCAAATGCCAA	59.878	20	ATTTCCAAAGTAGCTGGCCC	60.451	20	190	155	344	AGGAAGAATTCCAAATGCCA	59.505	20	ATTTCCAAAGTAGCTGGCCC	60.451	20	191	154	344
F01_transcript_1098	1	p1	(A)14	14	1494	1507	ACAAAACCAACCGCTGAAAC	60.015	20	TTTCAAAAGAACATGCACGC	59.856	20	234	1342	1575	TCCTAAACAAAACCAACCGC	59.975	20	TTTCAAAAGAACATGCACGC	59.856	20	240	1336	1575	AACCAACCGCTGAAACAAAG	60.147	20	TTTCAAAAGAACATGCACGC	59.856	20	230	1346	1575
F01_transcript_1098	2	p1	(T)13	13	1918	1930	TTGGTGATGTCAGCAAAAATTC	59.982	22	ATTGGCAATAAAACAGCGGA	60.456	20	160	1860	2019	TTGGTATTGGCTAACAACATGC	59.896	22	ATTGGCAATAAAACAGCGGA	60.456	20	198	1822	2019	TTGGTGATGTCAGCAAAAATTC	59.982	22	GGCTGAGAGGGACGTTTAGA	59.43	20	271	1860	2130
F01_transcript_1101	1	c	(CA)8tgcacacacacat(AC)11	51	2839	2889	CAACGGAAACCAGACAGGAT	59.966	20	TCACAACGAGTTTGAGGCTG	60.025	20	136	2788	2923	ACACATGCACACACACATGC	60.088	20	TCACAACGAGTTTGAGGCTG	60.025	20	109	2815	2923	CAACGGAAACCAGACAGGAT	59.966	20	AACGAGTTTGAGGCTGCATT	59.882	20	132	2788	2919
F01_transcript_1101	2	p2	(GT)9	18	3078	3095	TCGTGTGTTTGCATGTGTTG	60.204	20	TTCTTTCATTTCTTTGCCCG	60.181	20	210	2970	3179	CTGCTGAGACTCAATGCAGC	59.887	20	TTTGCCCGCTTACAAAGAAT	59.72	20	280	2888	3167	TCGTGTGTTTGCATGTGTTG	60.204	20	TCATTTCTTTGCCCGCTTAC	60.209	20	205	2970	3174
F01_transcript_1102	1	p1	(A)16	16	2076	2091	TGGCAAACTCAATTGGAACA	60.088	20	CACGCACACACACACCAAT	60.062	19	245	2041	2285	TGGCAAACTCAATTGGAACA	60.088	20	ACGCACACACACACCAATG	60.062	19	244	2041	2284	ATTGGAACAGGTTGGGGAA	60.157	19	TTCACAGAAGCATCCAGTGC	59.992	20	279	2052	2330
F01_transcript_1102	2	c	(T)15g(T)10aatatatgtaaatatgtctctttctccattctgtatattggtatgtattttaattgttcgggcagattatagaacctcagtggtatggagtgaagaag(A)11	135	3062	3196	--
F01_transcript_1105	1	p2	(TC)17	34	2510	2543	TATGTCAGTTTGTCCGTCGC	59.722	20	ACTTCAAAAGCGATGGGTTG	60.11	20	257	2482	2738	TATGTCAGTTTGTCCGTCGC	59.722	20	CGAGAGTCTGCAAACAACGA	60.175	20	230	2482	2711	TATGTCAGTTTGTCCGTCGC	59.722	20	GGCCACCAAGGTATGGATAA	59.645	20	200	2482	2681
F01_transcript_1107	1	p1	(T)11	11	2195	2205	GGATGAGTGCTGAGAGGAGG	59.945	20	CATACAAAAAGGGCCGAAAA	59.937	20	122	2119	2240	GGATGAGTGCTGAGAGGAGG	59.945	20	CTTCATACAAAAAGGGCCGA	60.067	20	125	2119	2243	CTCTCTCTCCTCGATGTCCG	60.088	20	CATACAAAAAGGGCCGAAAA	59.937	20	141	2100	2240
F01_transcript_1108	1	p1	(T)14	14	1159	1172	ATTTGGCAGGCAGATGTTTC	60.081	20	CATTTGTCATGGCATTCAGC	60.08	20	143	1117	1259	TATGAATGAAGGCTCCGCTT	59.807	20	CATTTGTCATGGCATTCAGC	60.08	20	250	1010	1259	ATTTGGCAGGCAGATGTTTC	60.081	20	TTTGTCATGGCATTCAGCTC	59.805	20	141	1117	1257
F01_transcript_1108	2	p1	(T)12	12	1727	1738	TAATGAGGTGGCACAATGGA	59.924	20	CGCTGCAATAGAGCTTGTGA	60.302	20	122	1683	1804	TAATGAGGTGGCACAATGGA	59.924	20	GATCTGGTTAAGCAAACGGG	59.569	20	245	1683	1927	TCATGCTTAATGAGGTGGCA	60.22	20	CGCTGCAATAGAGCTTGTGA	60.302	20	129	1676	1804
F01_transcript_1112	1	p1	(T)18	18	1864	1881	ATGCCCATTACAGCACAACA	59.995	20	ATGAACACTGGTCCGAAAGG	59.966	20	178	1781	1958	ATGCCCATTACAGCACAACA	59.995	20	TGATGAACACTGGTCCGAAA	60.088	20	180	1781	1960	ATGCCCATTACAGCACAACA	59.995	20	AGCCTGATGAACACTGGTCC	60.12	20	184	1781	1964
F01_transcript_1112	2	p1	(A)10	10	2582	2591	TTCGTTGATTGGCGTGTTTA	60.111	20	TTTTTATTTTGCACCCCACTG	59.855	21	168	2472	2639	TTCGTTGATTGGCGTGTTTA	60.111	20	CACCCCACTGTTATTTTTGGA	59.71	21	157	2472	2628	TTCGTTGATTGGCGTGTTTA	60.111	20	TTTTATTTTGCACCCCACTG	58.531	20	167	2472	2638
F01_transcript_1121	1	p1	(T)14	14	2840	2853	TGAAGGTCAAAAGGGCTCTG	60.366	20	GTGGTTCCAGTCCATCTCGT	59.969	20	179	2770	2948	TGAAGGTCAAAAGGGCTCTG	60.366	20	TCGTATCAATGCATGACCGT	59.955	20	163	2770	2932	AGCTGAAGGTCAAAAGGGCT	60.382	20	GTGGTTCCAGTCCATCTCGT	59.969	20	182	2767	2948
F01_transcript_1123	1	p1	(A)10	10	2392	2401	CTGGCTGGATGAGTGAGTGA	59.98	20	AACTGTTCAACTCGGGGAGA	59.697	20	198	2284	2481	CTGGCTGGATGAGTGAGTGA	59.98	20	AAAACTGTTCAACTCGGGGA	59.569	20	200	2284	2483	AAGTGGGGAAAGACTGCTGA	59.844	20	AACTGTTCAACTCGGGGAGA	59.697	20	143	2339	2481
F01_transcript_1123	2	c	(T)16acttactc(T)15	39	2556	2594	AGATCTGCTCTCCCCGAGTT	60.358	20	ATTTCAATGCCAGAAATGCC	59.907	20	276	2454	2729	AAGATCTGCTCTCCCCGAGT	60.358	20	ATTTCAATGCCAGAAATGCC	59.907	20	277	2453	2729	AGATCTGCTCTCCCCGAGTT	60.358	20	GACCAGCCACTGTGCTACAA	59.905	20	173	2454	2626
F01_transcript_1127	1	p2	(TA)18	36	2340	2375	AGCAATAACCTGCGAAGGAA	59.845	20	CTCCGTGTGTCACCAAAAGA	59.72	20	228	2210	2437	CCTCCAGAGCAATAACCTGC	59.836	20	CTCCGTGTGTCACCAAAAGA	59.72	20	235	2203	2437	AGCAATAACCTGCGAAGGAA	59.845	20	GTAGGTCCAAAAATGCCTGG	59.429	20	249	2210	2458
F01_transcript_1139	1	c	(AC)6aact(AC)8	32	2186	2217	GCCACAGAGAACTGGACACA	59.872	20	ACACCGCTCTCTCTGGTGTT	59.907	20	101	2146	2246	GCCACAGAGAACTGGACACA	59.872	20	GCTCCTCCATCACACTCCTC	59.799	20	279	2146	2424	GCCACAGAGAACTGGACACA	59.872	20	CTCTCCAGCTCACACACTCG	59.757	20	262	2146	2407
F01_transcript_1140	1	c	(GT)7gagtgtgtgagtgtga(GT)9	48	2909	2956	CGGGTTTCATCTGATGCTG	60.209	19	AACACGCTGAATGTTCTGGA	59.293	20	280	2715	2994	GGGTTTCATCTGATGCTGAAG	59.685	21	AACACGCTGAATGTTCTGGA	59.293	20	279	2716	2994	GGGTTTCATCTGATGCTGAAG	59.685	21	GAACACGCTGAATGTTCTGG	59.293	20	280	2716	2995
F01_transcript_1141	1	p1	(T)12	12	78	89	AGATTTTCCCCTCTTTTGCG	60.553	20	AGCAGTTCGAAACTCCCTGA	59.989	20	126	51	176	AGATTTTCCCCTCTTTTGCG	60.553	20	GAGCAGTTCGAAACTCCCTG	59.989	20	127	51	177	AGATTTTCCCCTCTTTTGCG	60.553	20	AAACTCCCTGATGGCCTTTT	59.94	20	117	51	167
F01_transcript_1141	2	p2	(GT)7	14	344	357	CCGTTTTAAATGGACTGCGT	59.996	20	TTGCGTTTAAAACCGTGTCA	60.147	20	163	224	386	AGGGAGTTTCGAACTGCTCA	59.989	20	TTGCGTTTAAAACCGTGTCA	60.147	20	228	159	386	TCGAACTGCTCATAACGCAC	60.019	20	TTGCGTTTAAAACCGTGTCA	60.147	20	220	167	386
F01_transcript_1141	3	p3	(ATT)13	39	1409	1447	CACCCTTGTGTGTGTTCCAA	60.454	20	TTTCCATGAACTTTCCAGGC	60.051	20	211	1271	1481	CCCTTGTGTGTGTTCCAAAA	59.435	20	TTTCCATGAACTTTCCAGGC	60.051	20	209	1273	1481	TTCACCCTTGTGTGTGTTCC	59.415	20	TTTCCATGAACTTTCCAGGC	60.051	20	213	1269	1481
F01_transcript_1145	1	p2	(CA)9	18	2053	2070	CCCAGAGAAAAGAGCCACAG	59.982	20	TATCTGCCATGACACCAGGA	60.072	20	184	1975	2158	GTTGGACCTCATCCCAGAGA	60.048	20	TATCTGCCATGACACCAGGA	60.072	20	196	1963	2158	CCCAGAGAAAAGAGCCACAG	59.982	20	CGTCTGTCAGTGGTGAGCAT	59.897	20	148	1975	2122
F01_transcript_1146	1	p3	(GTG)5	15	946	960	TGATCGTGAAGGTGAACTCG	59.831	20	GTGAGAGCGGGTAGTATCGG	59.717	20	246	766	1011	TGATCGTGAAGGTGAACTCG	59.831	20	GGTGAGAGCGGGTAGTATCG	59.717	20	247	766	1012	AAGAACTTTCCCTGCTCCGT	60.247	20	GGTGAGAGCGGGTAGTATCG	59.717	20	224	789	1012
F01_transcript_1148	1	c	(AC)10gcacgcagcgcgtgaaatctcagcagccagcagcactgctcacggtacaatatgaggtaattcagagtatttttacatgattgaag(T)15	121	2	122	--
F01_transcript_1148	2	p1	(A)12	12	357	368	CCTATGCGTAACAGTGCTGC	59.517	20	GCAGGAAACAGATGATCGCT	60.37	20	274	177	450	CCTATGCGTAACAGTGCTGC	59.517	20	AGCAGGAAACAGATGATCGC	60.37	20	275	177	451	TGCGTAACAGTGCTGCAGTT	60.662	20	AGCAGGAAACAGATGATCGC	60.37	20	271	181	451
F01_transcript_1154	1	p1	(T)17	17	2734	2750	GAGGGTCTCGTAACCCATGA	59.927	20	TTTCCCCCTTTCTGAGGAAT	59.875	20	191	2632	2822	CCGACTCCTGTTCTCTCTCG	60.127	20	TTTCCCCCTTTCTGAGGAAT	59.875	20	253	2570	2822	GTAGCATCACGAGTGTCGGA	59.862	20	TTTCCCCCTTTCTGAGGAAT	59.875	20	228	2595	2822
F01_transcript_1161	1	p1	(T)20	20	2404	2423	AATGGACAGCCTGGAATTTG	59.933	20	CAACAACCCACACAACTTGG	59.89	20	198	2268	2465	AATGGACAGCCTGGAATTTG	59.933	20	TCTCCTCAACAACCCACACA	60.129	20	204	2268	2471	AATGGACAGCCTGGAATTTG	59.933	20	CTCCTCAACAACCCACACAA	59.565	20	203	2268	2470
F01_transcript_1161	2	p1	(A)15	15	2830	2844	GGCAATTTCTTTGAGCAAGC	59.967	20	TGGCTTTTTATACCACCTGC	57.781	20	256	2657	2912	GGCAATTTCTTTGAGCAAGC	59.967	20	GGCTTTTTATACCACCTGCAC	58.642	21	255	2657	2911	GGCAATTTCTTTGAGCAAGC	59.967	20	GTGGCTTTTTATACCACCTGC	58.642	21	257	2657	2913
F01_transcript_1162	1	p2	(TG)7	14	2531	2544	AGCCTCGACGAACACTCCTA	60.012	20	ACTTTTAGAGCAGCGTGGGA	60.015	20	144	2468	2611	CGAACACTCCTAAAGGCTGC	60.015	20	ACTTTTAGAGCAGCGTGGGA	60.015	20	136	2476	2611	TTCAGTGTCATTGAGCCTCG	59.984	20	ACTTTTAGAGCAGCGTGGGA	60.015	20	157	2455	2611
F01_transcript_1168	1	p3	(GTT)7	21	2488	2508	TCTGAATTGATGCTCCTGTTTG	60.249	22	AAACATTCGGCTTCACCAAG	60.11	20	280	2422	2701	TCTGAATTGATGCTCCTGTTTG	60.249	22	TTCGGCTTCACCAAGGATAG	60.206	20	275	2422	2696	TCTGAATTGATGCTCCTGTTTG	60.249	22	CGGCTTCACCAAGGATAGAA	60.206	20	273	2422	2694
F01_transcript_1173	1	p1	(T)15	15	2388	2402	GCTGCTCCTGGTGTCTTCA	60.13	19	GGAACTGCGTGATCATGGTT	60.935	20	256	2332	2587	TGTGACCGATTCAGCCAATA	60.073	20	TTTCATTTTTCATTCATGCCA	58.994	21	163	2283	2445	CAGCTGCTCCTGGTGTCTTC	61.155	20	GGAACTGCGTGATCATGGTT	60.935	20	258	2330	2587
F01_transcript_1175	1	p1	(T)13	13	2883	2895	CAAGCATTTTCAAGTCAAGGG	59.733	21	GGCAGCGAATAACAAAAACG	60.619	20	273	2796	3068	CCAAGCATTTTCAAGTCAAGG	59.733	21	GGCAGCGAATAACAAAAACG	60.619	20	274	2795	3068	TGCCTTTGAGATGATGAAACA	59.262	21	TGCTTTTGATTGGACACTGC	59.847	20	203	2835	3037
F01_transcript_1180	1	p1	(T)12	12	2275	2286	CACTGTATTTTTGGGGGTGG	60.081	20	GCTAATTTTATTAAGGTCTGGGC	57.588	23	270	2092	2361	CACTGTATTTTTGGGGGTGG	60.081	20	GCTAATTTTATTAAGGTCTGGGCTT	59.532	25	270	2092	2361	CACTGTATTTTTGGGGGTGG	60.081	20	GCTAATTTTATTAAGGTCTGGGCT	58.446	24	270	2092	2361
F01_transcript_1182	1	p1	(A)14	14	2060	2073	GCTGTCAACTCAGCCATCAA	59.992	20	CGGACAAGGATCCATTCACT	59.927	20	275	1827	2101	CCGGACGGTCAAGTTAAGAA	60.103	20	CGGACAAGGATCCATTCACT	59.927	20	146	1956	2101	CATGCTGTCAACTCAGCCAT	59.862	20	CGGACAAGGATCCATTCACT	59.927	20	278	1824	2101
F01_transcript_1187	1	p2	(AT)8	16	69	84	AGAGCCTAGAGAGCCCAAGC	60.255	20	TGTCCCTTCTGATCATTCCC	59.862	20	203	6	208	AGACAGCCGATAGGCAACAC	60.285	20	TGTCCCTTCTGATCATTCCC	59.862	20	167	42	208	ACAGCCGATAGGCAACACAT	60.547	20	TGTCCCTTCTGATCATTCCC	59.862	20	165	44	208
F01_transcript_1188	1	p2	(GA)7	14	99	112	AGGAGACGCTCACTGGACAT	59.866	20	TCCATCTCCACACGATACGA	60.072	20	255	45	299	AGACGCTCACTGGACATCCT	59.866	20	TCCATCTCCACACGATACGA	60.072	20	252	48	299	GCAGGAAGACGACAAAGGTC	59.851	20	TCCATCTCCACACGATACGA	60.072	20	226	74	299
F01_transcript_1190	1	p1	(A)14	14	2170	2183	CTGCCTGCAGACAATGAAAA	59.988	20	CCCATGGAGACCATTTAACC	59.101	20	257	1990	2246	TCAGAAAAGAGGCTTCTGCC	59.694	20	CCCATGGAGACCATTTAACC	59.101	20	272	1975	2246	GAAACCATTCACCATGCTCC	60.326	20	CCCATGGAGACCATTTAACC	59.101	20	129	2118	2246
F01_transcript_1193	1	p2	(TC)6	12	1608	1619	CGCACTGTATCCACAGCATC	60.296	20	AGGGCTTTGATTGATTTCCA	59.505	20	136	1537	1672	CGCACTGTATCCACAGCATC	60.296	20	TTGCTAGCCTGCTGTCTTTG	59.366	20	204	1537	1740	CAGCATGGACTCTTTGGACC	60.656	20	AGGGCTTTGATTGATTTCCA	59.505	20	157	1516	1672
F01_transcript_1193	2	c	(CA)14(TA)9	46	2438	2483	AAGGGCAAACAAATCATTTCA	59.442	21	GAATAAAGCAACCTGCCCAA	60.074	20	184	2386	2569	GGCAAACAAATCATTTCAGC	58.214	20	GAATAAAGCAACCTGCCCAA	60.074	20	181	2389	2569	AAGGGCAAACAAATCATTTCA	59.442	21	GCCCAAAAGAAAGTTGTTGG	59.587	20	161	2386	2546
F01_transcript_1193	3	p1	(A)13	13	2616	2628	TTGGGCAGGTTGCTTTATTC	60.074	20	CATCTGCATTTTCCACTCCA	59.648	20	221	2550	2770	TTGGGCAGGTTGCTTTATTC	60.074	20	TGTTGAGAGCCACCTTCAGA	59.545	20	252	2550	2801	CCAACAACTTTCTTTTGGGC	59.587	20	CATCTGCATTTTCCACTCCA	59.648	20	244	2527	2770
F01_transcript_1197	1	p1	(T)10	10	2209	2218	TGGTTCAGGCTCCTCTCAGT	59.986	20	GCTTCAACATGGGAAAGGAA	60.051	20	243	2054	2296	TCACTGGTTCAGGCTCCTCT	59.986	20	GCTTCAACATGGGAAAGGAA	60.051	20	247	2050	2296	ACTGGTTCAGGCTCCTCTCA	59.986	20	GCTTCAACATGGGAAAGGAA	60.051	20	245	2052	2296
F01_transcript_1209	1	p1	(T)10	10	6	15	--
F01_transcript_1210	1	p1	(A)16	16	2666	2681	TTGTTTCTGTGAACGCCTTG	59.881	20	GAGCGTGAAAACAATCCAGG	60.636	20	126	2581	2706	GGCACCAGAGGTCATTCAGT	60.12	20	GAGCGTGAAAACAATCCAGG	60.636	20	172	2535	2706	AGCCTTATCGTGGTGCTGTT	59.763	20	GAGCGTGAAAACAATCCAGG	60.636	20	104	2603	2706
F01_transcript_1211	1	p2	(AG)7	14	2732	2745	CTGTTGCCTTCAGCATCAGA	60.136	20	CGACCCCACAGTCACCTAGT	60.026	20	280	2585	2864	TGCGTTGACACTGGAAATGT	60.16	20	CGACCCCACAGTCACCTAGT	60.026	20	189	2676	2864	GTTTTGCGTTGACACTGGAA	59.74	20	CGACCCCACAGTCACCTAGT	60.026	20	193	2672	2864
F01_transcript_1213	1	p1	(T)10	10	2141	2150	GGATGAGTGCTGAGAGGAGG	59.945	20	CATACAAAAAGGGCCGAAAA	59.937	20	121	2065	2185	GGATGAGTGCTGAGAGGAGG	59.945	20	CTTCATACAAAAAGGGCCGA	60.067	20	124	2065	2188	CTCTCTCTCCTCGATGTCCG	60.088	20	CATACAAAAAGGGCCGAAAA	59.937	20	140	2046	2185
F01_transcript_1214	1	c	(TTG)5ctgttgtttgtattgctttgtggggttgtatg(T)16	63	2838	2900	TGTGTTCACAGTTTTGAGCCTT	59.819	22	TGGACCAGCCAACACTACAA	60.152	20	272	2658	2929	TTGTGTTCACAGTTTTGAGCCT	59.819	22	TGGACCAGCCAACACTACAA	60.152	20	273	2657	2929	TTGTGTTCACAGTTTTGAGCC	58.813	21	TGGACCAGCCAACACTACAA	60.152	20	273	2657	2929
F01_transcript_1220	1	p2	(TC)10	20	2679	2698	TGGAGCAGTGCTGGTATGAG	60.008	20	TAACACTGATGAGGAGGGGG	59.92	20	254	2632	2885	TGGAGCAGTGCTGGTATGAG	60.008	20	TCAGTTTTGTCTGCCTCCCT	59.844	20	159	2632	2790	TGGAGCAGTGCTGGTATGAG	60.008	20	TTTGTCTGCCTCCCTTGACT	59.844	20	154	2632	2785
F01_transcript_1221	1	p3	(AGA)6	18	1214	1231	ATTTGGAGAACGGCATTCAG	60.074	20	TTCCCTCATTCTCATCCAGG	60.003	20	267	1110	1376	ATTTGGAGAACGGCATTCAG	60.074	20	CTCTTTTTGGTGCGCTTTTC	59.996	20	145	1110	1254	GAGAACGGCATTCAGGATGT	60.081	20	TTCCCTCATTCTCATCCAGG	60.003	20	262	1115	1376
F01_transcript_1223	1	p1	(T)11	11	2579	2589	CTCAAGCTCTGGTCAGGGTC	59.986	20	AGAATGTGGGGCAATCAAAC	59.797	20	229	2518	2746	CTCAAGCTCTGGTCAGGGTC	59.986	20	TGAGGCAGGCATGAACATTA	60.22	20	156	2518	2673	CTCAAGCTCTGGTCAGGGTC	59.986	20	ATTCAGAATGTGGGGCAATC	59.756	20	233	2518	2750
F01_transcript_1223	2	p1	(T)15	15	2792	2806	GTTTGATTGCCCCACATTCT	59.797	20	CATTAACCATGGCCGAAAAC	60.188	20	256	2727	2982	GTTTGATTGCCCCACATTCT	59.797	20	ATTAACCATGGCCGAAAACA	60.188	20	255	2727	2981	CTGTTCTGGTTTGATTGCCC	60.495	20	ATTAACCATGGCCGAAAACA	60.188	20	263	2719	2981
F01_transcript_1228	1	p3	(CAA)5	15	312	326	TCGTGAGAATGGCATGAGAC	59.794	20	GCATGTGTCATTGGAGTTGG	59.967	20	204	147	350	GTCGTGAGAATGGCATGAGA	59.794	20	GCATGTGTCATTGGAGTTGG	59.967	20	205	146	350	GAGTCGTGAGAATGGCATGA	59.794	20	GCATGTGTCATTGGAGTTGG	59.967	20	207	144	350
F01_transcript_1232	1	p2	(AC)6	12	2758	2769	GGGCATTCAGGACCAAACTA	59.933	20	ATGAGCGTCCGTCTGTCTCT	60.017	20	114	2707	2820	CTGCTGGCACAGTCACACTT	60.096	20	ATGAGCGTCCGTCTGTCTCT	60.017	20	140	2681	2820	CACACTTTACCCAGGGCATT	59.853	20	ATGAGCGTCCGTCTGTCTCT	60.017	20	127	2694	2820
F01_transcript_1241	1	p1	(T)15	15	2448	2462	GGAAATGCCTCCAATTGCTA	60.038	20	TCCCACAGTCTTGGAAAACC	59.943	20	280	2269	2548	GCAGCTTTCCCATTTGTTTT	59.205	20	AGGCAACTGAATGATCCCAG	60.073	20	266	2309	2574	GGAAATGCCTCCAATTGCTA	60.038	20	CCCACAGTCTTGGAAAACCT	59.037	20	279	2269	2547
F01_transcript_1241	2	p1	(A)14	14	2767	2780	CGCTGTGCTGGTGTTGTACT	59.97	20	TGCGTTTGATGGAAAAATGA	60.051	20	219	2719	2937	TTGCACCATTTTGCCATTTA	59.936	20	GTTGCATCAAAACAGGCTGA	59.847	20	235	2578	2812	CTGGGATCATTCAGTTGCCT	60.073	20	GTTGCATCAAAACAGGCTGA	59.847	20	258	2555	2812
F01_transcript_1241	3	p1	(T)11	11	3057	3067	TCATTTTTCCATCAAACGCA	60.051	20	CACACTTTATTTGGACATTACAAACC	59.98	26	254	2918	3171	TTTTTCCATCAAACGCAGAA	59.277	20	CACACTTTATTTGGACATTACAAACC	59.98	26	251	2921	3171	TTTTCCATCAAACGCAGAAA	59.277	20	CACACTTTATTTGGACATTACAAACC	59.98	26	250	2922	3171
F01_transcript_1243	1	p2	(AG)12	24	2683	2706	CACCAACTTTGTGTGGCTCT	58.777	20	ATTCAGGCACAATGCTCACA	60.272	20	205	2565	2769	GCACCAACTTTGTGTGGCT	59.742	19	ATTCAGGCACAATGCTCACA	60.272	20	206	2564	2769	CACCAACTTTGTGTGGCTCT	58.777	20	CAATGCTCACAGGAAACAGC	59.445	20	196	2565	2760
F01_transcript_1252	1	p1	(T)13	13	2346	2358	TCCTCCTCCTCTCGCTGTTA	60.088	20	TGCAATCGATGAAAAGTGCT	59.425	20	198	2235	2432	GGACACTCATCGAGATGCAA	59.794	20	GTTGTGCATTACAGCCAAGC	59.351	20	272	2199	2470	TCCAGAACTCTTGGGTGAGC	60.386	20	TGCAATCGATGAAAAGTGCT	59.425	20	156	2277	2432
F01_transcript_1252	2	p1	(T)14	14	2899	2912	CACTGTGGGTCATGGTGAAA	60.416	20	CATCACTCATCAACCCCTGA	59.473	20	225	2712	2936	GGAAGCAACATTGCTCTTCAG	60.008	21	ACGCACTGAAAACACACAGC	59.953	20	158	2842	2999	GATGTTTGTGCACTGTGGGT	59.446	20	CATCACTCATCAACCCCTGA	59.473	20	235	2702	2936
F01_transcript_1253	1	p1	(T)17	17	3019	3035	CCAAAGCTGCAACTGCAATA	60.014	20	TGAGATCACAATGTTGCACAAA	60.157	22	141	2970	3110	ACTGCAATAAAATGCCCAGC	60.103	20	TGAGATCACAATGTTGCACAAA	60.157	22	130	2981	3110	TGACTCCTCAATTCATCCCC	59.862	20	TGAGATCACAATGTTGCACAAA	60.157	22	169	2942	3110
F01_transcript_1257	1	p1	(A)10	10	1645	1654	TCACTAAAAGCCTTGTTTCCA	57.561	21	TTGGTTTTCTCACCTGTTGG	58.594	20	239	1592	1830	TCACTAAAAGCCTTGTTTCCAT	57.94	22	TGGTTTTCTCACCTGTTGGA	59.109	20	238	1592	1829	TCACTAAAAGCCTTGTTTCCA	57.561	21	GTTGGTTTTCTCACCTGTTGG	59.482	21	240	1592	1831
F01_transcript_1257	2	p1	(T)13	13	2530	2542	TGCCAAGGTAAATGTCTCCC	59.933	20	CTAACGTCCCTTCCTTTCCC	59.934	20	213	2360	2572	TGCCAAGGTAAATGTCTCCC	59.933	20	CCTAACGTCCCTTCCTTTCC	59.934	20	214	2360	2573	TGCCAAGGTAAATGTCTCCC	59.933	20	TAACGTCCCTTCCTTTCCCT	59.934	20	212	2360	2571
F01_transcript_1258	1	p1	(T)10	10	1580	1589	TGGCCCCATGACATTTTTAT	60.016	20	CAAACACCTTCAAGCACCAA	59.734	20	257	1548	1804	TGGCCCCATGACATTTTTAT	60.016	20	TCAAACACCTTCAAGCACCA	60.278	20	258	1548	1805	TCTAGTTGATCATTGGCCCC	59.894	20	CAAACACCTTCAAGCACCAA	59.734	20	270	1535	1804
F01_transcript_1258	2	p1	(T)11	11	3068	3078	CACGTTAGAACCCCAATGCT	59.993	20	TGTATGGCTGCTTCATCACC	59.679	20	200	2917	3116	TATTTCAAACAGGCCGAACC	59.938	20	TGTATGGCTGCTTCATCACC	59.679	20	250	2867	3116	CACTCAAACTCGGCAACAAA	59.881	20	TGTATGGCTGCTTCATCACC	59.679	20	231	2886	3116
F01_transcript_1262	1	c	(T)13gtcttgtctctttcttttcttgtctctttc(T)15	58	2658	2715	CATGTCGATTCTCCCTCCAT	59.886	20	AATGCTTTGCAGGTTCCTTG	60.249	20	254	2555	2808	TGTCGATTCTCCCTCCATCT	59.612	20	AATGCTTTGCAGGTTCCTTG	60.249	20	252	2557	2808	ACATGTCGATTCTCCCTCCA	60.475	20	AATGCTTTGCAGGTTCCTTG	60.249	20	255	2554	2808
F01_transcript_1268	1	c	(T)10gctcgttaa(T)23	42	2392	2433	TGCAGTTAGAGCCGTCTTTG	59.22	20	ACTTGGTGGAGATGGTGGAG	59.962	20	279	2332	2610	TGCAGTTAGAGCCGTCTTTG	59.22	20	GCGGATACCCAAATTAAGCA	59.928	20	151	2332	2482	TGCAGTTAGAGCCGTCTTTG	59.22	20	AGGAGGCAATGCAGAGAAGA	60.096	20	261	2332	2592
F01_transcript_1269	1	c	(A)10ccctggaaaatccgctcatggagaacagagttaatatttttttttgctcttgtgtgctggccaatgactgccttttgttttgctg(T)15	110	1577	1686	CTCACAGCCTTAGAGTGCCC	60.012	20	TGCCTGAACCTCTTCTCCAT	59.803	20	245	1465	1709	TAGGGGTGTGATGCAAACAA	59.964	20	TGCCTGAACCTCTTCTCCAT	59.803	20	223	1487	1709	AGAGTGCCCTCTAGGGGTGT	60.133	20	TGCCTGAACCTCTTCTCCAT	59.803	20	234	1476	1709
F01_transcript_1269	2	p2	(CA)13	26	2759	2784	AACCAAACTGGCAGCCTTTA	59.747	20	GCACATGCAAAAACCTCAGA	59.847	20	195	2657	2851	AACCAAACTGGCAGCCTTTA	59.747	20	TGGGCCCATCTGAGAAAATA	60.405	20	167	2657	2823	CCAAACTGGCAGCCTTTACT	59.378	20	GCACATGCAAAAACCTCAGA	59.847	20	193	2659	2851
F01_transcript_1273	1	p2	(GA)9	18	1089	1106	AAAAGACAGTGCCGTCCATC	60.119	20	TTTGACTCCCTGTTTCCACC	59.943	20	179	955	1133	GAAAAGACAGTGCCGTCCAT	60.119	20	TTTGACTCCCTGTTTCCACC	59.943	20	180	954	1133	GTCACTGCTGGTGTGTGGAC	60.216	20	TTTGACTCCCTGTTTCCACC	59.943	20	142	992	1133
F01_transcript_1273	2	p2	(AT)6	12	1793	1804	AGCACAAGCACTTCATGCAC	60.064	20	AGCGTTTGGAGCAACAATCT	59.882	20	276	1599	1874	GTCGTCAGGACAGCATTGAA	59.837	20	GAATTCGGTAATTCAGGGCA	59.901	20	230	1763	1992	GTCGTCAGGACAGCATTGAA	59.837	20	AGCGTTTGGAGCAACAATCT	59.882	20	112	1763	1874
F01_transcript_1274	1	p1	(A)11	11	2746	2756	ATCCCTTCCCATAGTGCCTT	59.789	20	AGAAACCCGAACACTCCCTT	59.972	20	169	2680	2848	ATCCCTTCCCATAGTGCCTT	59.789	20	CCCGAACACTCCCTTGTTTA	59.964	20	164	2680	2843	ATTCAGGAAGCAAGACGTGG	60.255	20	AGAAACCCGAACACTCCCTT	59.972	20	220	2629	2848
F01_transcript_1278	1	c	(TG)8agagagagcgagtatctgaggtgtttgtgtgta(TG)14(AG)7aaaa(TG)7cgcgtgcgtgtgcgtgat(AG)7	141	2767	2907	CACACACAGGACTGCCAAAC	60.203	20	GATTTCTGACCGACCAGGAG	59.655	20	269	2667	2935	ACACACACAGGACTGCCAAA	60.203	20	GATTTCTGACCGACCAGGAG	59.655	20	270	2666	2935	CACACACAGGACTGCCAAAC	60.203	20	GAGATTTCTGACCGACCAGG	59.655	20	271	2667	2937
F01_transcript_1279	1	p1	(T)11	11	2317	2327	TTTGGCAATGTGGAGACTGA	60.24	20	ACAGGGCCTTGAACTTCCTT	60.11	20	274	2235	2508	TTGGCAATGTGGAGACTGAA	60.24	20	ACAGGGCCTTGAACTTCCTT	60.11	20	273	2236	2508	TGGCAATGTGGAGACTGAAC	59.682	20	ACAGGGCCTTGAACTTCCTT	60.11	20	272	2237	2508
F01_transcript_1285	1	p2	(GA)7	14	53	66	TATATCCCTGCAGGAGAGGG	59.101	20	TTTGAGGCTCTGACTCGGAT	59.95	20	223	29	251	TATATCCCTGCAGGAGAGGG	59.101	20	GGCTGAAGGGACAGTTTCTG	59.844	20	195	29	223	GTATATCCCTGCAGGAGAGGG	59.933	21	TTTGAGGCTCTGACTCGGAT	59.95	20	224	28	251
F01_transcript_1285	2	p1	(T)16	16	2839	2854	TGCAAAATCTCATTTGCTGC	59.96	20	ACCTCAACACACAGAAGGCA	59.31	20	262	2777	3038	TGCAAAATCTCATTTGCTGC	59.96	20	CCTCAACACACAGAAGGCAT	58.725	20	261	2777	3037	TGCAAAATCTCATTTGCTGC	59.96	20	ACCTCAACACACAGAAGGCAT	59.637	21	262	2777	3038
F01_transcript_1285	3	p1	(T)10	10	3008	3017	TGCAAAATCTCATTTGCTGC	59.96	20	ACCTCAACACACAGAAGGCA	59.31	20	262	2777	3038	TGCAAAATCTCATTTGCTGC	59.96	20	CCTCAACACACAGAAGGCAT	58.725	20	261	2777	3037	TGCAAAATCTCATTTGCTGC	59.96	20	ACCTCAACACACAGAAGGCAT	59.637	21	262	2777	3038
F01_transcript_1285	4	p1	(A)14	14	3122	3135	--
F01_transcript_1289	1	p1	(T)15	15	1285	1299	CTGCATGATGTCACGGAGTT	59.707	20	ATTTCACACATTGCCCAACC	60.624	20	261	1182	1442	CTGCATGATGTCACGGAGTT	59.707	20	CACACATTGCCCAACCCTAT	60.636	20	257	1182	1438	TGTGTCGTCACTGCTTCAGA	59.126	20	TATTGCCAGCAAATTCGTCA	60.215	20	265	1214	1478
F01_transcript_1289	2	p3	(AAT)6	18	2543	2560	TTTAATGCACCCTTGCTGAA	59.301	20	GGAACCATGATTTCATCCAAA	59.613	21	228	2500	2727	TTTGTTGTGGAACTGTTTCAGG	60.045	22	CCATTCAAAAGTGTGGGGTC	60.21	20	187	2399	2585	TTGTTGTGGAACTGTTTCAGG	58.66	21	CCATTCAAAAGTGTGGGGTC	60.21	20	186	2400	2585
F01_transcript_1289	3	p1	(A)11	11	3100	3110	CATTTCTGGCTCATTGCTGA	59.948	20	TCTGAATACCTTTTATTGGATATTTTC	57.496	27	177	2975	3151	TGACATTTCTGGCTCATTGC	59.805	20	TCTGAATACCTTTTATTGGATATTTTC	57.496	27	180	2972	3151	ATGAGCTCAATTCATGGCCT	59.658	20	TCTGAATACCTTTTATTGGATATTTTC	57.496	27	146	3006	3151
F01_transcript_1294	1	c	(TA)7ttatatatatagatagattatgattctaacagattatatatttatgattctaacaaaattaatattatattttcaggattattggggtataaacataa(AT)14aaaaaggatattttacgtgtatttgtgtgtgtgtataaaaaatttgttagaatcatgtgtg(TA)36	273	2239	2511	--
F01_transcript_1295	1	p2	(GT)7	14	1613	1626	TCAACAAGCCTCCATATCCC	59.894	20	CGAGAGTGAGAGTCGGGTTC	59.986	20	192	1547	1738	TTCTTTGGGTGTCAACCCTC	59.943	20	CCACCAGTGAGAAATTGGCT	60.111	20	257	1434	1690	TCAACAAGCCTCCATATCCC	59.894	20	CCACCAGTGAGAAATTGGCT	60.111	20	144	1547	1690
F01_transcript_1296	1	p2	(TA)42	84	1939	2022	TGTTACGGTATTCACTGCAAAAA	59.583	23	AAAAGAAAAATATCTGTCAATGGGA	59.338	25	252	1805	2056	TGTTACGGTATTCACTGCAAAAA	59.583	23	AAAGAAAAATATCTGTCAATGGGA	58.153	24	251	1805	2055	TGTTACGGTATTCACTGCAAAA	58.29	22	AAAAGAAAAATATCTGTCAATGGGA	59.338	25	252	1805	2056
F01_transcript_1296	2	p1	(T)10	10	2213	2222	GGAAAACCAGACAAAAATCCC	59.674	21	GGCATAAGTGATCCTGCACA	59.679	20	122	2177	2298	GGAAAACCAGACAAAAATCCC	59.674	21	TGGCATAAGTGATCCTGCAC	59.679	20	123	2177	2299	GGAAAACCAGACAAAAATCCC	59.674	21	GATCCTGCACATGAGCCATA	59.635	20	113	2177	2289
F01_transcript_1297	1	p1	(A)12	12	2245	2256	TGTTTGCCAGATGTGTCTGA	58.784	20	TTTTGGGCCTGAAAGTGTTC	60.088	20	229	2200	2428	TGTTTGCCAGATGTGTCTGAA	60.294	21	TTTTGGGCCTGAAAGTGTTC	60.088	20	229	2200	2428	TTGTTTGCCAGATGTGTCTGA	60.294	21	TTTTGGGCCTGAAAGTGTTC	60.088	20	230	2199	2428
F01_transcript_1302	1	p1	(T)17	17	2241	2257	TCAACCTTTCAATTTTGTGAGAGA	60.142	24	TGTCGAAACATCTTCTGATGTCTAA	60.176	25	271	2118	2388	CAACCTTTCAATTTTGTGAGAGA	58.414	23	TGTCGAAACATCTTCTGATGTCTAA	60.176	25	270	2119	2388	TCAACCTTTCAATTTTGTGAGAG	58.414	23	TGTCGAAACATCTTCTGATGTCTAA	60.176	25	271	2118	2388
F01_transcript_1302	2	p1	(T)22	22	2545	2566	TGCCTGTATTTCAAACTGCTG	58.978	21	TGCCAAATGTTTTCCACAAA	59.946	20	253	2400	2652	TGCCTGTATTTCAAACTGCTG	58.978	21	TTGCCAAATGTTTTCCACAA	59.946	20	254	2400	2653	TGCCTTGTTTCTGTTGTTCTG	58.96	21	TGCCAAATGTTTTCCACAAA	59.946	20	166	2487	2652
F01_transcript_1303	1	p1	(T)10	10	1919	1928	CGAACCTTGCATATCCACCT	59.955	20	GCACGGTCCTGAATGAAAAT	59.939	20	252	1709	1960	CGAACCTTGCATATCCACCT	59.955	20	ACGGTCCTGAATGAAAATCG	59.933	20	250	1709	1958	AAGCCTCGCACATTGAAGTT	59.882	20	GCACGGTCCTGAATGAAAAT	59.939	20	105	1856	1960
F01_transcript_1303	2	p1	(T)10	10	2874	2883	TGAACTGTTCTCTTGTGCATTTG	60.332	23	GCTTGCTTTCTCACAAACATTG	59.926	22	173	2770	2942	CTTGCATTTTGATGGTGAAAT	57.62	21	GCTTGCTTTCTCACAAACATTG	59.926	22	266	2677	2942	TGTTACTTGCATTTTGATGGTG	58.607	22	GCTTGCTTTCTCACAAACATTG	59.926	22	271	2672	2942
F01_transcript_1304	1	p1	(T)13	13	2281	2293	TCCTCCTCCTCTCGCTGTTA	60.088	20	TGCAATCGATGAAAAGTGCT	59.425	20	198	2170	2367	GGACACTCATCGAGATGCAA	59.794	20	GTTGTGCATTACAGCCAAGC	59.351	20	272	2134	2405	TCCAGAACTCTTGGGTGAGC	60.386	20	TGCAATCGATGAAAAGTGCT	59.425	20	156	2212	2367
F01_transcript_1304	2	p1	(T)15	15	2834	2848	CACTGTGGGTCATGGTGAAA	60.416	20	CATCACTCATCAACCCCTGA	59.473	20	226	2647	2872	GGAAGCAACATTGCTCTTCAG	60.008	21	ACGCACTGAAAACACACAGC	59.953	20	159	2777	2935	GATGTTTGTGCACTGTGGGT	59.446	20	CATCACTCATCAACCCCTGA	59.473	20	236	2637	2872
F01_transcript_1313	1	p1	(T)21	21	2805	2825	AACAAGGGACCACACGTCTC	60.009	20	ACAAAAAGAGTACGGCACGG	60.168	20	259	2623	2881	AACAAGGGACCACACGTCTC	60.009	20	CAAAAAGAGTACGGCACGGT	60.168	20	258	2623	2880	GGACCACACGTCTCCAGAAT	59.969	20	ACAAAAAGAGTACGGCACGG	60.168	20	253	2629	2881
F01_transcript_1314	1	p1	(T)17	17	2764	2780	GCACAGAAAGTCCTCAGTCG	58.594	20	ACGCTCACATACGCACTCAC	59.936	20	267	2669	2935	CAAAGGCACAGAAAGTCCTCA	60.416	21	ACGCTCACATACGCACTCAC	59.936	20	272	2664	2935	GCACAGAAAGTCCTCAGTCG	58.594	20	TGAAAATTTGGGCTGGTTTC	59.916	20	151	2669	2819
F01_transcript_1318	1	p2	(TG)7	14	2950	2963	TCTATTTGCGCAGTGATTGG	59.833	20	CCACGCACACCATATCTCAC	59.992	20	120	2882	3001	TCTATTTGCGCAGTGATTGG	59.833	20	TGGCCTAAAACCCTACATGC	59.96	20	220	2882	3101	TCTATTTGCGCAGTGATTGG	59.833	20	CACGCACACCATATCTCACA	59.113	20	119	2882	3000
F01_transcript_1321	1	p1	(T)14	14	2697	2710	TGAAGGTCAAAAGGGCTCTG	60.366	20	GTGGTTCCAGTCCATCTCGT	59.969	20	179	2627	2805	TGAAGGTCAAAAGGGCTCTG	60.366	20	TCGTATCAATGCATGACCGT	59.955	20	163	2627	2789	AGCTGAAGGTCAAAAGGGCT	60.382	20	GTGGTTCCAGTCCATCTCGT	59.969	20	182	2624	2805
F01_transcript_1323	1	p2	(CT)6	12	2207	2218	TTACACACGACACAGCAGCA	60.096	20	CTCACTGTCCATCCAGCAGA	59.98	20	156	2104	2259	TTACACACGACACAGCAGCA	60.096	20	TCACTGTCCATCCAGCAGAG	59.98	20	155	2104	2258	TTACACACGACACAGCAGCA	60.096	20	TCTCACTGTCCATCCAGCAG	59.98	20	157	2104	2260
F01_transcript_1324	1	p2	(GA)6	12	131	142	TAGCGGAGTGAGGAAAAGGA	59.948	20	GCCTCGCTGTAGGATTCAAG	59.978	20	218	44	261	TAGCGGAGTGAGGAAAAGGA	59.948	20	AAGCCTCGCTGTAGGATTCA	59.978	20	220	44	263	TAGCGGAGTGAGGAAAAGGA	59.948	20	CCTCGCTGTAGGATTCAAGC	59.978	20	217	44	260
F01_transcript_1324	2	p3	(CAC)7	21	1965	1985	CGTCCTGGTCTGTCAGCTTT	60.444	20	AGGCCTGCTCTGCTAGCTTT	60.802	20	274	1859	2132	CGTCCTGGTCTGTCAGCTTT	60.444	20	GCCTGCTCTGCTAGCTTTGA	60.955	20	272	1859	2130	CGTCCTGGTCTGTCAGCTTT	60.444	20	GTGTTTCCGCTCACGAACAT	61.107	20	204	1859	2062
F01_transcript_1328	1	p1	(T)28	28	2986	3013	GATAAACGCCTCACCTGCAT	60.103	20	TTGGCAAGTTTCTCAGGAAT	57.393	20	280	2764	3043	TAAACGCCTCACCTGCATTT	60.637	20	TCTTGGCAAGTTTCTCAGGAAT	60.242	22	280	2766	3045	ATAAACGCCTCACCTGCATT	59.597	20	CTTGGCAAGTTTCTCAGGAAT	58.449	21	280	2765	3044
F01_transcript_1334	1	p3	(GAT)6	18	1783	1800	ACTCCTTCCTACACGGCAGA	59.867	20	TGCATCGCTGTACACACTCA	60.054	20	177	1734	1910	ACTCCTTCCTACACGGCAGA	59.867	20	CCTGCATCGCTGTACACACT	59.929	20	179	1734	1912	AAACTCCTTCCTACACGGCA	59.734	20	TGCATCGCTGTACACACTCA	60.054	20	179	1732	1910
F01_transcript_1336	1	p1	(T)16	16	2615	2630	TTTGGCTGTCAGTGTTCCAG	59.873	20	TGACAATGCTTCTGGTATGAAGA	59.761	23	125	2578	2702	TTTTGGCTGTCAGTGTTCCA	60.278	20	TGACAATGCTTCTGGTATGAAGA	59.761	23	126	2577	2702	TGGGTTCAATTCATGCCTTT	60.309	20	TGACAATGCTTCTGGTATGAAGA	59.761	23	149	2554	2702
F01_transcript_1343	1	p2	(GA)6	12	185	196	GCCAGTTTGACGGGTTACAT	59.859	20	GCCACAAGATGGACCTGATT	59.934	20	265	162	426	GCCAGTTTGACGGGTTACAT	59.859	20	GAAAATCTCCATAGCGGTGC	59.674	20	126	162	287	GCCAGTTTGACGGGTTACAT	59.859	20	GATGAGGAAGCACAGGAACC	59.661	20	188	162	349
F01_transcript_1343	2	p2	(TG)17	34	2411	2444	AGTGTCCAGTGAGGGACTGC	60.315	20	CCTCCCTTTTCAGCCACATA	60.066	20	250	2339	2588	CAGTGAGGGACTGCAGCTTT	60.589	20	CCTCCCTTTTCAGCCACATA	60.066	20	244	2345	2588	CCTGAAGTGTCCAGTGAGGG	60.702	20	CCTCCCTTTTCAGCCACATA	60.066	20	255	2334	2588
F01_transcript_1346	1	p1	(T)11	11	2857	2867	AAGCATGGGATGGATTTGAG	59.894	20	GAGATGGGACCGTTCAAAAA	59.91	20	271	2668	2938	ATGTGCATGGAGCAAGAGTG	59.862	20	GAGATGGGACCGTTCAAAAA	59.91	20	139	2800	2938	ATGTGCATGGAGCAAGAGTG	59.862	20	CTTGTGCGTTGGATAACGTG	60.172	20	200	2800	2999
F01_transcript_1348	1	p1	(T)22	22	2831	2852	AGTGAGCTGGTAGCCTGCAT	60.043	20	AAGCCAGGACTCCACAACAG	60.298	20	265	2790	3054	ATTGCTCCAAACCAGTGAGC	60.263	20	AAGCCAGGACTCCACAACAG	60.298	20	278	2777	3054	AGTGAGCTGGTAGCCTGCAT	60.043	20	CAGGACTCCACAACAGCAAG	59.461	20	261	2790	3050
F01_transcript_1349	1	p1	(T)12	12	2243	2254	AAAGTCTCGCCATCACAACC	60.119	20	AACAAAATTGACGAGGCAGG	60.11	20	245	2137	2381	AAAGTCTCGCCATCACAACC	60.119	20	TGCTTCGTGGAAGGAAGTTT	59.853	20	222	2137	2358	GGATGCCACACATTTTTCCT	59.797	20	TGCTTCGTGGAAGGAAGTTT	59.853	20	264	2095	2358
F01_transcript_1351	1	p3	(GAT)5	15	413	427	GCACAACACAGTGGGACATC	60.013	20	AAACGAGTTTTTGGGCAATG	59.975	20	266	281	546	GCACAACACAGTGGGACATC	60.013	20	CGAGTTTTTGGGCAATGAAT	59.938	20	263	281	543	GCACAACACAGTGGGACATC	60.013	20	ATAGGGTCGTCAGTGATGGG	59.803	20	181	281	461
F01_transcript_1351	2	p3	(AAT)5	15	3072	3086	--
F01_transcript_1356	1	p1	(T)12	12	2275	2286	GCTGAAATGAGACGGGAGAG	59.95	20	AACAAAACTTTGCCCTGGAA	59.587	20	201	2112	2312	AGCTGAAATGAGACGGGAGA	59.95	20	AACAAAACTTTGCCCTGGAA	59.587	20	202	2111	2312	AACAGCTGAAATGAGACGGG	60.255	20	AACAAAACTTTGCCCTGGAA	59.587	20	205	2108	2312
F01_transcript_1364	1	p2	(AT)7	14	2249	2262	CATGAACACCACAAAGTGTGC	60.064	21	TTGTTGCCGTTGAAACAGTC	59.74	20	261	2181	2441	GCTGGTTTTTCAAAGGGACA	60.088	20	CCTGTAAGTGCTTGTAACCCG	59.679	21	269	2060	2328	TTTCGCTGGTTTTTCAAAGG	60.215	20	CCTGTAAGTGCTTGTAACCCG	59.679	21	273	2056	2328
F01_transcript_1365	1	p1	(A)14	14	2203	2216	CACACATGACCCAAGCTGAC	60.162	20	TGGGAAAGGCAATTTTAACG	59.937	20	262	2045	2306	GTGCCACTGTGTTTGCAGTT	59.801	20	TGGGAAAGGCAATTTTAACG	59.937	20	205	2102	2306	AGTTCTTGGCTTTGCCATGT	59.74	20	GACGCGATTATAGCTCCTGC	59.973	20	271	2118	2388
F01_transcript_1367	1	p2	(AC)12	24	1	24	--
F01_transcript_1369	1	p1	(T)10	10	1775	1784	TTTCCAAGCAGAGCCACTTT	59.993	20	TGATTCAGACAGGGCAAACA	60.24	20	249	1748	1996	TTCCAAGCAGAGCCACTTTT	59.993	20	TGATTCAGACAGGGCAAACA	60.24	20	248	1749	1996	TTTTCCAAGCAGAGCCACTT	59.993	20	TGATTCAGACAGGGCAAACA	60.24	20	250	1747	1996
F01_transcript_1369	2	p1	(T)22	22	2583	2604	TGTTAATGCTGCCACTGAGC	60.019	20	TATGAATGGGTGTGTTCCCA	59.623	20	135	2493	2627	TTAATGCTGCCACTGAGCAC	60.019	20	TATGAATGGGTGTGTTCCCA	59.623	20	133	2495	2627	GACTTCCACTCAGATCCCCA	60.048	20	TATGAATGGGTGTGTTCCCA	59.623	20	205	2423	2627
F01_transcript_1370	1	c	(TA)12(T)15a(T)11	51	1482	1532	TATCCACAGTTGCCAGACCA	60.112	20	TTTTAGGGGATGTAAAATGTAGCA	59.018	24	264	1315	1578	TATCCACAGTTGCCAGACCA	60.112	20	TTTTTAGGGGATGTAAAATGTAGCA	60.13	25	265	1315	1579	TATCCACAGTTGCCAGACCA	60.112	20	TTTAGGGGATGTAAAATGTAGCA	57.8	23	263	1315	1577
F01_transcript_1370	2	p1	(A)11	11	2284	2294	AGAGGTCGTTCTGGTGTGCT	59.907	20	TCAAAAGTCGGGGGTCAGTA	60.486	20	272	2046	2317	TCAGAGGTCGTTCTGGTGTG	59.864	20	TCAAAAGTCGGGGGTCAGTA	60.486	20	274	2044	2317	TCCTTCAGAGGTCGTTCTGG	60.377	20	TCAAAAGTCGGGGGTCAGTA	60.486	20	278	2040	2317
F01_transcript_1370	3	p1	(A)28	28	2401	2428	CGTATGGGTGCTGTCCTTTT	59.993	20	CCCAGAAACCACTCCAACAC	60.399	20	164	2353	2516	TTACTGACCCCCGACTTTTG	59.964	20	CCCAGAAACCACTCCAACAC	60.399	20	220	2297	2516	CTGTCCTTTTGGGCTTTCTG	59.846	20	GCGAAACACACTACAACCCA	59.615	20	280	2363	2642
F01_transcript_1374	1	p1	(A)10	10	2386	2395	CAAGCAGGACAGCGTCATTA	60.011	20	GCTGACCTCAGCAATCAACA	59.992	20	273	2169	2441	CTGCTTGAAACAAACGCAAA	60.029	20	GCTGACCTCAGCAATCAACA	59.992	20	146	2296	2441	GGTGAAGAGAAATGTCCCGA	60.05	20	GCTGACCTCAGCAATCAACA	59.992	20	203	2239	2441
F01_transcript_1375	1	p2	(TG)6	12	477	488	CAACATCATTCAACTTGGCG	60.111	20	CACCAAACCCACAATGTTCA	60.255	20	265	360	624	AGCGTCACCAACATCATTCA	60.12	20	CACCAAACCCACAATGTTCA	60.255	20	273	352	624	CAGAGCGTCACCAACATCAT	59.707	20	CACCAAACCCACAATGTTCA	60.255	20	276	349	624
F01_transcript_1380	1	p1	(T)10	10	2174	2183	GGCACAGTGCAAAAACAAAA	59.752	20	GGGTTGTCTTTAACCCAGCA	59.971	20	263	1997	2259	GGCACAGTGCAAAAACAAAA	59.752	20	TGGGTTGTCTTTAACCCAGC	59.971	20	264	1997	2260	CAGTGCAAAAACAAAACGGA	59.746	20	GGGTTGTCTTTAACCCAGCA	59.971	20	259	2001	2259
F01_transcript_1381	1	p1	(A)10	10	2510	2519	GTCGATACATTTTCGCCACC	60.339	20	GACCGGACGATCATCTGACT	60.08	20	255	2484	2738	GGTCGATACATTTTCGCCAC	60.339	20	GACCGGACGATCATCTGACT	60.08	20	256	2483	2738	GTCGATACATTTTCGCCACC	60.339	20	CACCATGGAAACAGATGCAG	60.112	20	228	2484	2711
F01_transcript_1384	1	p1	(A)12	12	2530	2541	TTTAGGCATATGAGCTGTTGG	57.94	21	CTTGATTTTGAGCGAGGGAG	59.948	20	276	2506	2781	TTTAGGCATATGAGCTGTTGG	57.94	21	TCGATTGTGACATCACAGCA	59.823	20	205	2506	2710	TTTAGGCATATGAGCTGTTGG	57.94	21	AGCAGATCGCGCTTAACTGT	60.183	20	189	2506	2694
F01_transcript_1389	1	p3	(GTG)5	15	853	867	TGATCGTGAAGGTGAACTCG	59.831	20	GTGAGAGCGGGTAGTATCGG	59.717	20	246	673	918	TGATCGTGAAGGTGAACTCG	59.831	20	GGTGAGAGCGGGTAGTATCG	59.717	20	247	673	919	AAGAACTTTCCCTGCTCCGT	60.247	20	GGTGAGAGCGGGTAGTATCG	59.717	20	224	696	919
F01_transcript_1391	1	p2	(TA)26	52	1934	1985	TCAAACACTATGCCGCACTC	59.871	20	TGGCACATTAGTGGTCCCTT	60.375	20	205	1856	2060	TCAAACACTATGCCGCACTC	59.871	20	GTGTAAACCACAGCACCCAA	59.465	20	173	1856	2028	TCAAACACTATGCCGCACTC	59.871	20	CCACAGCACCCAATTTACAA	59.439	20	166	1856	2021
F01_transcript_1394	1	p3	(TTA)5	15	2569	2583	TTCAAAAGTTTGGGGATGGT	59.264	20	TCCAAATAAATGCTCTTTTGAACA	60.006	24	257	2415	2671	TTCAAAAGTTTGGGGATGGT	59.264	20	CCAAATAAATGCTCTTTTGAACA	58.366	23	256	2415	2670	TTCAAAAGTTTGGGGATGGT	59.264	20	CCAAATAAATGCTCTTTTGAACAC	59.131	24	256	2415	2670
F01_transcript_1394	2	p1	(T)10	10	2748	2757	TGCTAAAAACAGTTGTGCTGC	59.17	21	CCCCAGATAACAACCCCTTT	60.046	20	267	2584	2850	TGCTAAAAACAGTTGTGCTGC	59.17	21	AGTCCCCAGATAACAACCCC	60.052	20	270	2584	2853	TGCTAAAAACAGTTGTGCTGC	59.17	21	GTCCCCAGATAACAACCCCT	60.052	20	269	2584	2852
F01_transcript_1398	1	p1	(T)10	10	2773	2782	TCGTGTATAACCAGTGGGGG	60.626	20	GGGGCACTTCACATTTTCAC	60.362	20	173	2720	2892	TCGTGTATAACCAGTGGGGG	60.626	20	GGGCACTTCACATTTTCACA	59.547	20	172	2720	2891	TCGTGTATAACCAGTGGGGG	60.626	20	ATCATTTCACACCAGCACCC	60.79	20	205	2720	2924
F01_transcript_1416	1	p1	(T)21	21	1757	1777	ACATCTGCGGCAGGACTAAC	60.285	20	TTGTACCATTTCTGCCTCCC	59.933	20	223	1598	1820	CAGCTGTGGTGTTGATCTGC	60.473	20	AACGCTTTATGATTCGCCAC	60.103	20	162	1734	1895	CAGCTGTGGTGTTGATCTGC	60.473	20	ACGCTTTATGATTCGCCACT	59.736	20	161	1734	1894
F01_transcript_1416	2	p1	(T)12	12	2767	2778	TGGCAAAGTTCAGTGCTGTC	60.032	20	AAAGAAGATGCAGCCAAGGA	59.955	20	162	2645	2806	GGCAAAGTTCAGTGCTGTCA	60.032	20	AAAGAAGATGCAGCCAAGGA	59.955	20	161	2646	2806	ATGCCTGCCATACACTGTGA	60.144	20	AAAGAAGATGCAGCCAAGGA	59.955	20	218	2589	2806
F01_transcript_1419	1	p1	(A)14	14	3039	3052	TGTTGGTTGAAACTTGAGCG	59.881	20	AAAAGGGGTTGGACTTGCTT	59.976	20	205	2905	3109	TGTTGGTTGAAACTTGAGCG	59.881	20	AAAGGGGTTGGACTTGCTTT	59.976	20	204	2905	3108	TTGAAACTTGAGCGTCGAAA	59.585	20	AAAAGGGGTTGGACTTGCTT	59.976	20	199	2911	3109
F01_transcript_1420	1	p1	(A)14	14	2131	2144	TCTGTTGCTTTGCATCACAGT	59.505	21	CAGCTCACGTTTCACTCCAA	60.025	20	159	2074	2232	TCTGTTGCTTTGCATCACAGT	59.505	21	CATGTTTCAAATGTCCGTCG	59.964	20	200	2074	2273	TCTGTTGCTTTGCATCACAGT	59.505	21	CGTCGTGTTTGAGAGCAGAA	60.175	20	185	2074	2258
F01_transcript_1430	1	p2	(TA)14	28	1947	1974	TCAAACACTATGCCGCACTC	59.871	20	TGGCACATTAGTGGTCCCTT	60.375	20	181	1869	2049	TCAAACACTATGCCGCACTC	59.871	20	GTGTAAACCACAGCACCCAA	59.465	20	149	1869	2017	TCAAACACTATGCCGCACTC	59.871	20	CCACAGCACCCAATTTACAA	59.439	20	142	1869	2010
F01_transcript_1431	1	p1	(A)16	16	1750	1765	GCTCTGCACTGTTTTACCCC	59.74	20	TGGTCGTCTATTCAATGCCC	60.864	20	159	1658	1816	GCTCTGCACTGTTTTACCCC	59.74	20	GGTCGTCTATTCAATGCCCT	59.009	20	158	1658	1815	GCTCTGCACTGTTTTACCCC	59.74	20	TTTGGTCGTCTATTCAATGCC	59.952	21	161	1658	1818
F01_transcript_1431	2	c	(AT)10acacacacacatat(TA)6(T)10attattatacacacatatat(AC)8	92	2696	2787	TGGAAAACACTACAAAGATGCAG	59.322	23	CATTCTGGCAATGGCTTTTT	60.074	20	267	2625	2891	TGGAAAACACTACAAAGATGCAG	59.322	23	AGCCAAACACCTCATTCTGG	60.111	20	279	2625	2903	TGGAAAACACTACAAAGATGCAG	59.322	23	CTCATTCTGGCAATGGCTTT	60.214	20	269	2625	2893
F01_transcript_1431	3	p1	(T)10	10	2984	2993	AGGTGTTTGGCTGAAAATGG	59.971	20	CAGGTGTGAAGTCTGGGTCA	59.705	20	143	2892	3034	CCAGAATGAGGTGTTTGGCT	60.111	20	CAGGTGTGAAGTCTGGGTCA	59.705	20	151	2884	3034	AAAGCCATTGCCAGAATGAG	60.214	20	CAGGTGTGAAGTCTGGGTCA	59.705	20	161	2874	3034
F01_transcript_1432	1	p1	(T)16	16	2982	2997	GCACTGCCAATATGACCTCC	60.492	20	AAGCTGAAAATATATCAATGGCTTG	59.916	25	102	2925	3026	GGCACTGCCAATATGACCTC	60.492	20	AAGCTGAAAATATATCAATGGCTTG	59.916	25	103	2924	3026	GCACTGCCAATATGACCTCC	60.492	20	CAAGCTGAAAATATATCAATGGC	57.88	23	103	2925	3027
F01_transcript_1435	1	c	(TG)6(TA)6tgtataata(TG)7tatgtata(TG)11tac(AT)7gtatgt(AC)10	120	1547	1666	ACCAACCTGCTCCAGTCATC	60.12	20	GAGGGGTGTCCCAATACCTT	60.052	20	244	1462	1705	AACCTGCTCCAGTCATCAGC	60.418	20	GAGGGGTGTCCCAATACCTT	60.052	20	241	1465	1705	AACCAACCTGCTCCAGTCAT	59.579	20	GAGGGGTGTCCCAATACCTT	60.052	20	245	1461	1705
F01_transcript_1435	2	c	(TG)7(TA)10	34	2906	2939	GGAAAGCCTTCCCAGAAGAG	60.319	20	ACCGAAGTGTTCCCAAACAG	60.005	20	252	2763	3014	GGAAAGCCTTCCCAGAAGAG	60.319	20	GAAACCGAAGTGTTCCCAAA	59.948	20	255	2763	3017	TCCCAGAAGAGTTGAGGCTG	60.523	20	ACCGAAGTGTTCCCAAACAG	60.005	20	243	2772	3014
F01_transcript_1444	1	p2	(GA)12	24	8	31	--
F01_transcript_1444	2	p2	(AC)6	12	1085	1096	TCCCTCGCTCTCTGACATCT	60.096	20	TGCTGGTGCAAACAACCTTA	60.293	20	245	947	1191	CTCTGACATCTCTGTGGCGA	60.138	20	TGCTGGTGCAAACAACCTTA	60.293	20	236	956	1191	TCTCTGACATCTCTGTGGCG	60.138	20	TGCTGGTGCAAACAACCTTA	60.293	20	237	955	1191
F01_transcript_1449	1	p2	(TC)6	12	47	58	GGTCAGTTCAGGGAAACAGAA	59.173	21	CTGATCCCAGCAGCATGTAA	59.823	20	203	0	202	GGTCAGTTCAGGGAAACAGAA	59.173	21	ATCCAGACACACTGGACACG	59.577	20	128	0	127	GGTCAGTTCAGGGAAACAGAA	59.173	21	AGGTCTGTCTGCACTGAGGG	60.458	20	249	0	248
F01_transcript_1456	1	p2	(AT)13	26	2352	2377	GAGGTTAGCGCGGTTTTAAG	59.033	20	CCATACTACCGCCAATCAGC	60.49	20	239	2248	2486	AGAGGTTAGCGCGGTTTTAAG	59.926	21	CCATACTACCGCCAATCAGC	60.49	20	240	2247	2486	GAGGTTAGCGCGGTTTTAAG	59.033	20	TACCGCCAATCAGCTAATGA	59.281	20	233	2248	2480
F01_transcript_1456	2	p1	(T)18	18	2686	2703	AACCTGTTCATTTTGGCTGG	59.971	20	AACAATTGGTGGATTTCCCA	60.029	20	276	2575	2850	AACCTGTTCATTTTGGCTGG	59.971	20	GATTTCCCAGACCATCGCTA	60.036	20	265	2575	2839	TCATTTTGGCTGGCATGTAA	60.073	20	AACAATTGGTGGATTTCCCA	60.029	20	269	2582	2850
F01_transcript_1464	1	p2	(AT)7	14	2107	2120	TCCAGGAACAGGGCAGATAC	60.073	20	GTAATGGCACTGTCCCCAAC	60.24	20	274	2024	2297	TCCAGGAACAGGGCAGATAC	60.073	20	CAACAGGCGGTACGTCTTCT	60.312	20	258	2024	2281	GGGCGTCTCAGTAGTTCCAG	59.867	20	CAACAGGCGGTACGTCTTCT	60.312	20	273	2009	2281
F01_transcript_1465	1	p2	(CA)7	14	2903	2916	ACATTGTCTGTGTGTGGCGT	60.08	20	CACAAGATGTGGAAACTCCG	59.135	20	107	2846	2952	CCCTGCCAAGTCAAATCAGT	60.111	20	CACAAGATGTGGAAACTCCG	59.135	20	276	2677	2952	ACATTGTCTGTGTGTGGCGT	60.08	20	ACACAAGATGTGGAAACTCCG	60.02	21	108	2846	2953
F01_transcript_1469	1	p2	(CT)17	34	2235	2268	GTGAAATTCGTGTGTGCTGG	60.16	20	TGCAGTCATGCAAAGGAAAA	60.379	20	244	2117	2360	GTGAAATTCGTGTGTGCTGG	60.16	20	TTGCAGTCATGCAAAGGAAA	60.379	20	245	2117	2361	TCGTGTGTGCTGGGAGTAAA	60.301	20	TGCAGTCATGCAAAGGAAAA	60.379	20	237	2124	2360
F01_transcript_1475	1	p2	(TA)13	26	2429	2454	GCACAGTGCACACACATGTAA	59.234	21	GCCTTAGGTCAACGTTTGGA	60.11	20	226	2357	2582	GCACAGTGCACACACATGTAA	59.234	21	CAAAGTGGCCTTTTCTTTGG	59.719	20	183	2357	2539	GCACAGTGCACACACATGTAA	59.234	21	GGCCTTTTCTTTGGTGCTTA	59.338	20	177	2357	2533
F01_transcript_1475	2	p1	(A)12	12	2598	2609	TCCAAACGTTGACCTAAGGC	60.11	20	TCCCGTGACAGAAGTTCCTC	60.238	20	174	2563	2736	CCAAAGAAAAGGCCACTTTG	59.719	20	TCCCGTGACAGAAGTTCCTC	60.238	20	217	2520	2736	TCCAAACGTTGACCTAAGGC	60.11	20	TGAGCAGGCACTGTACGTTT	59.515	20	252	2563	2814
F01_transcript_1477	1	p2	(TA)7	14	2946	2959	TTTGGGAAATTTCATGCACA	59.907	20	GGCAACAGAAAAGGGAAGTTT	59.623	21	196	2867	3062	GGTCCAACTGATTTGGGAAA	59.767	20	GGCAACAGAAAAGGGAAGTTT	59.623	21	207	2856	3062	TTTGGGAAATTTCATGCACA	59.907	20	GGGAAGTTTATTTTGGTTGCG	60.688	21	184	2867	3050
F01_transcript_1479	1	p3	(CAA)7	21	751	771	ACAACCTTGCAGACAACGTG	59.794	20	TCCACACAGCCCATAGCATA	60.096	20	147	692	838	CTAGAGCATGCCCACAACCT	60.277	20	TCCACACAGCCCATAGCATA	60.096	20	160	679	838	ACAACCTTGCAGACAACGTG	59.794	20	GAACAACATGAGGGTGAGCA	59.682	20	234	692	925
F01_transcript_1487	1	p1	(T)18	18	2488	2505	GCGCCAGTGTATCAGGAAAT	60.103	20	GAAGGGCTCCCAATCTTTTT	59.532	20	268	2358	2625	GCGCCAGTGTATCAGGAAAT	60.103	20	AAGGGCTCCCAATCTTTTTC	59.532	20	267	2358	2624	GCGCCAGTGTATCAGGAAAT	60.103	20	GGCTCCCAATCTTTTTCAGA	59.244	20	264	2358	2621
F01_transcript_1491	1	p1	(T)20	20	2430	2449	TGATTTTCGAGCTGATTTCAA	58.494	21	CTCATGTCGTTCCAAACCTG	59.135	20	239	2333	2571	CTGATTTTCGAGCTGATTTCAA	59.474	22	CTCATGTCGTTCCAAACCTG	59.135	20	240	2332	2571	TGATTTTCGAGCTGATTTCAA	58.494	21	TCATGTCGTTCCAAACCTGT	58.984	20	238	2333	2570
F01_transcript_1491	2	c	(T)10gtttg(T)15	30	2989	3018	--
F01_transcript_1492	1	p2	(AG)7	14	99	112	TGCATTCAGAGACAGAGGGA	59.499	20	TCAACAAGTGAGCTTGACGG	60.025	20	191	69	259	TGCATTCAGAGACAGAGGGA	59.499	20	CAAGTGAGCTTGACGGTTCA	60.025	20	187	69	255	TGCATTCAGAGACAGAGGGA	59.499	20	CGCTGCGTAGACTCAACAAG	59.805	20	203	69	271
F01_transcript_1492	2	c	(CA)7tg(CA)8cg(CA)13	60	2724	2783	GGTCTGTTTCGCAGACTTCC	59.851	20	ATAACCTGGGCCCAAAGAAG	60.312	20	169	2655	2823	GTCTTGGGCAATTGGTTTGT	59.836	20	ATAACCTGGGCCCAAAGAAG	60.312	20	124	2700	2823	GGTCTGTTTCGCAGACTTCC	59.851	20	TATAACCTGGGCCCAAAGAA	59.406	20	170	2655	2824
F01_transcript_1495	1	c	(T)10gtggaatgccagtgttttttgtttttctgcaagaacaatttgagccttttttccc(T)26	91	1171	1261	AACCGTGCAGGTTTCTGTATG	60.045	21	GGAGTCCACGATGAGCAAAT	60.081	20	237	1067	1303	CGTGCAGGTTTCTGTATGCT	58.952	20	GGAGTCCACGATGAGCAAAT	60.081	20	234	1070	1303	CTGACATGATCGCCAAACC	60.064	19	GGAGTCCACGATGAGCAAAT	60.081	20	252	1052	1303
F01_transcript_1495	2	p1	(A)10	10	1607	1616	CTGTTCCTTCCTTTGGGTGA	60.081	20	TGCGCTACGGTACAAAATGA	60.273	20	235	1413	1647	ACCTGTTCCTTCCTTTGGGT	59.834	20	TGCGCTACGGTACAAAATGA	60.273	20	237	1411	1647	AACCTGTTCCTTCCTTTGGG	60.332	20	TGCGCTACGGTACAAAATGA	60.273	20	238	1410	1647
F01_transcript_1495	3	p1	(A)24	24	2569	2592	GACCATGTCACAATTCAACCC	60.088	21	ATGATGAAGCCAATGAAGCC	60.043	20	280	2439	2718	AAAAACGCTGCAATAGGATGA	59.734	21	ATGATGAAGCCAATGAAGCC	60.043	20	175	2544	2718	AAAAACGCTGCAATAGGATGA	59.734	21	TTCCTGTTGGGGAATCTCAC	59.903	20	230	2544	2773
F01_transcript_1497	1	p1	(T)20	20	828	847	CCTTAATCACTTTGCCTGCC	59.708	20	GCTTCTTACGCACCTTCCTG	60.015	20	264	756	1019	CCCTTAATCACTTTGCCTGC	59.708	20	GCTTCTTACGCACCTTCCTG	60.015	20	265	755	1019	CCTTAATCACTTTGCCTGCC	59.708	20	CTTCTTACGCACCTTCCTGC	60.015	20	263	756	1018
F01_transcript_1499	1	p1	(T)10	10	2634	2643	CCCGATGGACTTTTTCTCCT	60.434	20	CAAATGAAACAGCGCAAGAA	59.992	20	164	2537	2700	CCCGATGGACTTTTTCTCCT	60.434	20	TGAAACAGCGCAAGAAACAC	60.035	20	160	2537	2696	CCCGATGGACTTTTTCTCCT	60.434	20	GAAACAGCGCAAGAAACACA	60.035	20	159	2537	2695
F01_transcript_1499	2	p1	(A)21	21	2914	2934	TCACAATTTGCACTACAGGGA	59.184	21	TTTGACTTGAGCACATCCCA	60.24	20	143	2890	3032	TCACAATTTGCACTACAGGGA	59.184	21	TTGACTTGAGCACATCCCAC	59.682	20	142	2890	3031	CTCACAATTTGCACTACAGGGA	60.168	22	TTTGACTTGAGCACATCCCA	60.24	20	144	2889	3032
F01_transcript_1500	1	p1	(A)11	11	2500	2510	AAAGGGATAGTTCACCCAAAAA	58.907	22	CATGAGGAACAGGACCGTAAA	59.978	21	198	2424	2621	AAGGGATAGTTCACCCAAAAA	57.596	21	CATGAGGAACAGGACCGTAAA	59.978	21	197	2425	2621	AAAGGGATAGTTCACCCAAAA	57.596	21	CATGAGGAACAGGACCGTAAA	59.978	21	198	2424	2621
F01_transcript_1500	2	p1	(A)10	10	2920	2929	AGTGTGGAATGACATGAGCG	59.707	20	TGTAAATTGTTTGGCAGGAAG	57.824	21	109	2845	2953	AGTGTGGAATGACATGAGCG	59.707	20	AAATGTAAATTGTTTGGCAGGAA	59.775	23	112	2845	2956	AGTGTGGAATGACATGAGCG	59.707	20	AAAATGTAAATTGTTTGGCAGGA	59.775	23	113	2845	2957
F01_transcript_1501	1	p3	(TTA)5	15	2326	2340	GACCGCACCTTAAGGAAACA	60.11	20	CGAATAATCCCAAATAACCCAA	59.915	22	263	2143	2405	TGACCGCACCTTAAGGAAAC	60.11	20	CGAATAATCCCAAATAACCCAA	59.915	22	264	2142	2405	GTGACCGCACCTTAAGGAAA	60.11	20	CGAATAATCCCAAATAACCCAA	59.915	22	265	2141	2405
F01_transcript_1501	2	c*	(TAT)5(T)10*	24	2913	2936	GCAACACGTTTGCTGTGAAC	60.356	20	TTGAAGAAATATTTGAGCAACAACA	60.051	25	280	2746	3025	GCAACACGTTTGCTGTGAAC	60.356	20	TGAAGAAATATTTGAGCAACAACA	58.851	24	279	2746	3024	GCAACACGTTTGCTGTGAAC	60.356	20	TTGAGCAACAACACTTAATAGCATC	59.752	25	268	2746	3013
F01_transcript_1503	1	p1	(T)11	11	2625	2635	TCTGTGTCTACGAGAGCGGA	59.726	20	AAAAATGCTGGAAATGCACA	59.161	20	206	2520	2725	AAGTGTGGTTTGATCCCCAG	59.82	20	AAATGCTGGAAATGCACAGG	61.032	20	233	2491	2723	TTGCAAGTGTGGTTTGATCC	59.547	20	AAAAATGCTGGAAATGCACA	59.161	20	239	2487	2725
F01_transcript_1504	1	p1	(T)17	17	2606	2622	GGGGGCATGAAGAGTAATGA	59.894	20	CTTGTGTGTTCTTTCGCAGG	59.485	20	269	2520	2788	ATTGGGGGCATGAAGAGTAA	59.387	20	GATCCAGCCAGTGGATCATT	59.893	20	184	2517	2700	TTGGGGGCATGAAGAGTAAT	59.387	20	GATCCAGCCAGTGGATCATT	59.893	20	183	2518	2700
F01_transcript_1514	1	p3	(GCA)6	18	1165	1182	CGAGATCCTGAACCTGAAGC	59.95	20	ACGTTGATGAGTTTCCCCAG	59.966	20	213	1035	1247	CGAGATCCTGAACCTGAAGC	59.95	20	AGCACGTTGATGAGTTTCCC	60.119	20	216	1035	1250	ATGGAGGAGAAGATCGCGTA	59.797	20	ACGTTGATGAGTTTCCCCAG	59.966	20	179	1069	1247
F01_transcript_1517	1	p1	(T)10	10	1990	1999	CTGCACTCCAGACAGATCCA	59.98	20	CAGACCTAGCGACATGCAAA	60.011	20	143	1891	2033	GGAGGAGCCAGCAGTTATTG	59.836	20	CAGACCTAGCGACATGCAAA	60.011	20	188	1846	2033	GGGCTCAACCAATGAGAGAG	59.803	20	CAGACCTAGCGACATGCAAA	60.011	20	215	1819	2033
F01_transcript_1517	2	p2	(TG)12	24	2773	2796	GTTGGTTTCCTGCCTCTCAA	60.232	20	CCATTCAAACCCACTGCTTT	59.971	20	258	2582	2839	AGGCTGCACATTCCCTTTTA	59.708	20	CCATTCAAACCCACTGCTTT	59.971	20	217	2623	2839	TTGGTTTCCTGCCTCTCAAT	59.67	20	CCATTCAAACCCACTGCTTT	59.971	20	257	2583	2839
F01_transcript_1522	1	p1	(T)10	10	1795	1804	GGCAGCAGAACTTCTAACCG	60.015	20	TCTGCTCCATTTTGGATGAA	59.2	20	241	1621	1861	CGGCAGCAGAACTTCTAACC	60.015	20	TCTGCTCCATTTTGGATGAA	59.2	20	242	1620	1861	CCGGCAGCAGAACTTCTAAC	60.015	20	TCTGCTCCATTTTGGATGAA	59.2	20	243	1619	1861
F01_transcript_1524	1	p2	(CA)6	12	1699	1710	AGAAGAGAGGAGCTGAGGGG	60.088	20	AGGCGCCATTTGAATAGATG	60.06	20	237	1632	1868	CTACTGCACAACCTCGACCA	59.897	20	AGGCGCCATTTGAATAGATG	60.06	20	207	1662	1868	TACTGCACAACCTCGACCAG	59.897	20	AGGCGCCATTTGAATAGATG	60.06	20	206	1663	1868
F01_transcript_1526	1	p3	(GAG)5	15	594	608	CGAAACATCAACACGGACAC	60.008	20	CTGAGATGCAGCTACGGACA	60.16	20	234	500	733	CGAAACATCAACACGGACAC	60.008	20	TGAGATGCAGCTACGGACAG	60.16	20	233	500	732	CGAAACATCAACACGGACAC	60.008	20	CGACTGAGAGCTTCTCCCTG	60.275	20	251	500	750
F01_transcript_1532	1	p2	(GA)8	16	59	74	GGTAAAGCGAGAAGACACGC	60.022	20	GCTTGTTTTCACCAGCACAA	59.888	20	162	15	176	GGTAAAGCGAGAAGACACGC	60.022	20	CCTCCTCCTCCTCATCATCA	60.152	20	234	15	248	GGTAAAGCGAGAAGACACGC	60.022	20	CTCCTCCTCCTCCTCCTCAT	59.76	20	239	15	253
[truncated: 42,897 more rows]
