# Supplementary material for: Identifying Candidate Genes Involved in the Regulation of Early Growth Using Full-Length Transcriptome and RNA-Seq Analyses of Frontal and Parietal Bones and Vertebral Bones in Bighead Carp (Hypophthalmichthys nobilis)
Source: Front Genet. 2021 Jan 15;11:603454. doi: 10.3389/fgene.2020.603454 (PMC7844397; doi:10.3389/fgene.2020.603454)
Supplement: Supplementary Table 6 — An input file to run DESeq2 for screening DEGs of bighead carp. [file Table_6.XLSX]

## Sheet: All_trans_counts
#ID	BF1	BF2	BF3	BV1	BV2	BV3	SF1	SF2	SF3	SV1	SV2	SV3	geneLength
F01_transcript_0	3108	300	548	6127	7674	6044	436	296	89	2474	5457	10002	8700
F01_transcript_1	646	1305	481	79004	71454	54474	976	31	85	51740	62019	50011	8652
F01_transcript_10	3860	524	1071	503	222	28	1076	152	34	844	226	686	6273
F01_transcript_10002	103	60	101	64	20	7	55	41	30	55	43	74	1474
F01_transcript_10004	1514	1200	2214	1171	1098	723	1028	1194	666	1006	1203	1317	1470
F01_transcript_10009	158	42	132	121	304	190	76	46	42	111	119	52	1509
F01_transcript_1001	369	100	350	190	241	99	193	29	1	285	322	164	3276
F01_transcript_10010	1088	681	2947	900	1318	1646	676	5	283	918	19	1122	1453
F01_transcript_10017	190	31	232	0	0	0	93	26	0	0	0	3	1474
F01_transcript_1002	319	8	56	149	55	10	244	4	2	181	59	34	3281
F01_transcript_10023	339	343	310	293	287	218	177	205	176	298	459	382	1498
F01_transcript_10025	1006	590	1081	743	548	424	526	422	220	696	643	716	1488
F01_transcript_1003	483	745	671	728	623	280	343	368	330	496	501	663	3279
F01_transcript_10032	432	273	225	235	238	168	206	131	55	270	294	281	1483
F01_transcript_10035	215	361	329	216	271	225	207	238	252	236	320	156	1489
F01_transcript_10055	657	613	796	734	709	669	477	658	469	600	824	1123	1467
F01_transcript_10059	2491	2594	2547	1374	875	284	1162	1317	793	1193	936	2146	1467
F01_transcript_10061	349	1879	1057	1524	316	149	1317	292	641	596	233	1011	1465
F01_transcript_10062	0	77	73	50	0	7	0	0	27	0	0	2	1463
F01_transcript_10064	334	389	708	25	20	49	188	359	410	84	109	147	1459
F01_transcript_10065	11378	17452	15588	11518	9259	5972	5723	12391	12904	7484	5685	16618	1463
F01_transcript_10067	610	239	589	562	542	455	447	556	289	576	979	814	1467
F01_transcript_10068	404	326	17	234	1	9	0	483	161	0	155	557	1475
F01_transcript_10069	274	444	487	151	439	68	199	43	76	226	199	367	1470
F01_transcript_10075	442	17	40	0	1	0	25	4	0	1	0	0	1459
F01_transcript_10077	1303	473	924	964	796	592	616	359	108	1127	960	528	1461
F01_transcript_10087	0	0	0	40	52	92	0	137	0	94	144	23	1458
F01_transcript_1009	12	26	6	15	6	0	16	17	20	3	8	7	3036
F01_transcript_10092	374	176	196	246	246	91	294	170	73	271	247	144	1443
F01_transcript_10093	1	2	0	0	2	0	1	0	0	3	0	0	1441
F01_transcript_10097	123	52	140	46	17	17	52	44	27	22	62	71	1462
F01_transcript_1010	1	0	1	1036	95	91	0	0	6	606	43	286	3285
F01_transcript_10105	41	27	52	46	48	47	8	33	17	70	64	28	1458
F01_transcript_1011	758	262	587	766	316	208	657	957	451	594	1175	1027	3275
F01_transcript_10110	7297	11045	10217	10866	8323	8149	5476	6869	8880	8312	9038	17910	1446
F01_transcript_10118	90	212	283	732	397	1759	261	769	168	890	1660	1250	1447
F01_transcript_10119	694	559	600	25	2	0	307	301	31	23	12	10	1447
F01_transcript_10122	333	294	601	377	366	389	221	225	101	386	681	610	1462
F01_transcript_10123	82	73	125	56	69	73	62	98	44	112	136	155	1457
F01_transcript_10124	866	362	832	689	1040	1197	438	473	418	1049	1610	1131	1443
F01_transcript_10125	18	10	46	32	52	56	17	8	0	60	26	0	1451
F01_transcript_10128	65	33	132	0	0	0	43	24	9	0	1	1	1450
F01_transcript_10133	35	28	31	44	31	23	14	28	12	63	25	5	1450
F01_transcript_10136	93	161	358	47	117	45	192	127	32	147	166	154	1461
F01_transcript_10141	0	0	0	0	0	0	0	0	0	5	5	0	1450
F01_transcript_10146	604	576	352	659	683	137	215	309	60	510	277	341	1447
F01_transcript_10149	363	113	385	165	66	35	176	49	30	217	200	166	1448
F01_transcript_1015	1123	459	1051	1382	1385	982	471	560	259	950	2013	1928	3297
F01_transcript_10150	48	62	150	57	83	142	56	39	75	62	207	159	1455
F01_transcript_10151	345	79	414	2	2	8	62	80	8	1	3	3	1411
F01_transcript_10156	129	83	127	129	135	55	125	93	23	277	150	62	1464
F01_transcript_10159	144	101	100	101	107	92	85	33	12	169	133	83	1444
F01_transcript_1016	61	0	5	45	18	19	70	109	51	131	247	124	3270
F01_transcript_10162	2907	2866	3139	4019	3239	2691	1332	2165	950	2908	3578	5431	1450
F01_transcript_10171	319	0	14	149	2	6	23	61	3	52	340	5	1439
F01_transcript_10173	3255	4979	10483	2075	1531	1118	1531	2348	2540	1230	822	2831	1434
F01_transcript_10177	736	1056	1235	1359	1309	1133	545	963	866	1022	1334	1821	1427
F01_transcript_1018	1388	375	996	363	332	250	744	238	169	821	1075	240	3288
F01_transcript_10182	98	24	34	124	85	61	66	45	16	149	165	74	1438
F01_transcript_10187	617	271	678	554	480	305	379	293	133	577	449	256	1439
F01_transcript_10191	1700	691	994	1425	1476	1268	841	770	254	1427	1956	1293	1434
F01_transcript_10195	608	422	925	235	286	209	399	360	118	300	302	432	1450
F01_transcript_10201	5262	9	4	0	0	0	1903	813	0	0	0	0	1434
F01_transcript_10202	1213	732	945	1570	1404	1836	706	839	286	1684	2382	2042	1449
F01_transcript_10206	944	18	0	46	27	0	471	0	0	328	0	0	1386
F01_transcript_10207	1019	1396	1638	858	818	360	531	900	670	582	558	1237	1431
F01_transcript_10209	138	174	159	188	146	80	155	109	95	164	90	177	1434
F01_transcript_10211	43	8	6	40	346	52	31	36	2	170	123	10	1487
F01_transcript_10212	33	42	65	46	12	26	18	36	53	18	80	121	1446
F01_transcript_10216	1303	687	1845	1641	680	1429	703	757	340	771	732	642	1443
F01_transcript_10219	763	1168	1144	604	544	361	415	569	437	537	626	989	1433
F01_transcript_10222	126	55	210	134	101	69	190	62	24	173	164	73	1447
F01_transcript_10224	110	154	209	48	41	20	115	47	157	56	26	25	1430
F01_transcript_10232	344	234	40	279	202	10	85	0	9	253	22	17	1431
F01_transcript_10233	496	297	836	515	330	214	400	73	45	893	424	470	1429
F01_transcript_10235	173	7	38	48	80	32	82	3	14	106	127	38	1430
F01_transcript_1024	1424	756	1358	2676	2184	2034	967	1534	1541	1815	2147	1724	3272
F01_transcript_10243	0	0	0	0	0	0	0	0	0	0	0	0	1416
F01_transcript_10248	477	334	477	351	251	134	208	191	235	246	246	276	1419
F01_transcript_10249	718	92	568	304	292	182	356	100	72	406	312	135	1419
F01_transcript_1025	1046	560	1227	491	486	74	747	806	589	353	295	198	3268
F01_transcript_10252	301	385	706	114	166	161	276	53	73	131	123	162	1424
F01_transcript_10254	5458	3714	5551	3641	2529	1962	2343	1662	362	4108	3786	6138	1425
F01_transcript_10255	532	240	451	408	355	388	257	233	219	357	909	569	1413
F01_transcript_10263	113	107	296	295	188	363	55	57	46	366	523	668	1420
F01_transcript_10267	235	245	230	235	165	166	120	211	201	204	224	264	1418
F01_transcript_10271	1483	3128	2236	3381	2825	2733	958	2170	1143	2495	3745	6688	1430
F01_transcript_10272	61	44	25	21	17	12	20	0	1	22	16	1	1424
F01_transcript_10279	1832	2137	2224	2734	5112	2049	2125	1370	614	3994	4212	3595	1411
F01_transcript_1028	2171	1658	3266	962	903	625	2397	3539	3723	894	913	549	3269
F01_transcript_10281	270	102	440	76	38	6	115	38	23	138	69	224	1421
F01_transcript_10285	1070	542	1068	1198	877	564	750	429	285	1083	841	1013	1402
F01_transcript_10288	270	46	179	232	275	162	111	61	64	215	345	196	1418
F01_transcript_10289	189	0	0	65	0	0	0	2	0	0	8	0	1418
F01_transcript_1029	2093	65	263	49	64	28	435	58	9	116	118	11	3264
F01_transcript_10296	456	254	454	496	416	353	446	124	44	474	209	181	1421
F01_transcript_10302	404	96	262	105	126	35	272	23	1	172	92	13	1448
F01_transcript_10304	227	113	230	1	0	0	36	133	25	0	0	0	1433
F01_transcript_10306	270	73	323	465	464	417	245	172	114	437	558	244	1414
F01_transcript_10309	0	132	114	0	94	84	48	0	14	0	0	36	1431
F01_transcript_10312	886	368	493	542	362	301	302	4305	3490	300	3073	4216	1407
F01_transcript_10315	214	105	148	161	224	100	140	159	52	250	295	153	1407
F01_transcript_10318	263	344	244	205	225	84	217	195	134	203	134	379	1412
F01_transcript_10325	774	1031	1400	812	904	651	655	503	508	640	793	971	1410
F01_transcript_10328	257	93	325	170	195	101	178	38	0	347	219	134	1419
F01_transcript_10329	145	697	263	252	311	116	211	312	118	195	146	170	1403
F01_transcript_1033	1196	84	204	267	173	99	450	97	9	462	160	72	3273
F01_transcript_10330	413	213	438	241	321	220	307	248	162	307	422	209	1411
F01_transcript_10333	0	0	0	408	1451	486	0	0	0	233	933	230	1417
F01_transcript_10335	282	81	83	16	5	15	103	152	8	19	62	25	1407
F01_transcript_10338	204	52	176	136	113	134	124	98	29	190	172	81	1406
F01_transcript_1034	667	65	595	480	95	233	787	121	297	798	309	633	3260
F01_transcript_10343	1	0	0	298	602	578	0	0	0	699	880	76	1406
F01_transcript_10346	2	0	0	1	0	0	0	0	0	5	0	0	1292
F01_transcript_10350	962	1190	1446	1143	1227	801	860	997	911	1136	1346	1270	1412
F01_transcript_10351	75	76	109	149	437	433	38	0	0	107	559	982	1410
F01_transcript_10355	176	51	101	111	274	240	50	21	3	266	325	174	1408
F01_transcript_10356	192	59	62	708	506	672	70	293	14	504	1152	459	1411
F01_transcript_10357	8696	11075	12291	6814	5485	5584	4282	5119	2030	4823	7013	12355	1394
F01_transcript_10358	448	109	459	183	462	251	20	220	43	13	484	91	1403
F01_transcript_10377	2020	1830	1821	2687	2042	1320	1311	1053	694	2086	1906	1890	1402
F01_transcript_10383	190	63	178	118	129	107	198	201	115	154	291	134	1391
F01_transcript_10386	841	1404	579	2934	3422	125	124	0	5	1528	45	204	1326
F01_transcript_10388	3237	4803	3446	3431	2909	2062	1322	2481	1993	2029	3743	4097	1393
F01_transcript_1039	683	128	353	128	127	95	235	179	39	219	240	238	3258
F01_transcript_10392	337	535	522	553	488	431	240	327	321	401	728	1003	1396
F01_transcript_10396	667	355	593	523	660	496	370	336	243	526	596	407	1394
F01_transcript_104	1208	553	1468	4404	6793	7261	632	365	119	2070	3117	3422	4705
F01_transcript_10400	1244	815	1879	1071	1408	1058	889	985	488	1030	1264	1613	1408
F01_transcript_10401	0	0	0	240	325	440	0	0	0	132	198	438	1388
F01_transcript_10402	1010	2609	4280	420	388	884	370	861	2308	214	357	229	1396
F01_transcript_10404	244	76	172	139	232	91	154	88	65	238	230	64	1394
F01_transcript_10408	129	94	234	249	266	352	168	283	345	158	343	288	1400
F01_transcript_10413	1528	21177	4640	258	933	977	4830	5321	29163	343	145	645	1383
F01_transcript_10426	2647	422	1444	911	532	325	1540	1138	594	1314	1236	854	1397
F01_transcript_10427	371	161	443	304	320	342	268	173	165	413	447	330	1363
F01_transcript_10428	614	368	509	778	640	443	366	479	248	661	793	1112	1390
F01_transcript_1043	597	173	354	309	435	291	192	71	9	207	166	27	3259
F01_transcript_10431	101	112	265	50	265	146	229	184	93	292	198	86	1391
F01_transcript_10432	5734	2612	6178	2776	2404	3087	1613	1770	1291	1110	2676	5085	1344
F01_transcript_10434	983	690	798	953	642	512	280	64	38	575	619	684	1502
F01_transcript_10435	246	3984	810	1536	732	724	36	500	166	94	2850	226	1406
F01_transcript_10438	1297	528	1118	1488	1572	1220	879	860	425	1427	1676	1547	1389
F01_transcript_10439	82	3	84	18	48	8	10	5	3	33	27	15	1395
F01_transcript_10442	127	3	33	0	0	0	50	24	2	1	0	0	1389
F01_transcript_10444	220	314	543	203	309	233	360	196	315	251	266	332	1400
F01_transcript_10446	552	25	199	66	71	29	206	60	1	99	177	55	1390
F01_transcript_10455	127	50	215	143	127	88	132	43	17	164	137	66	1398
F01_transcript_10458	1752	17939	0	9	6	0	9468	14563	1033	0	0	8	1443
F01_transcript_10459	414	272	357	2786	2724	2682	317	527	108	3156	3320	1028	1387
F01_transcript_1046	230	7	183	53	78	44	30	5	0	86	124	30	3255
F01_transcript_10468	102	21	46	25	30	36	30	10	18	86	75	6	1394
F01_transcript_1047	4742	2	18	999	0	0	0	0	0	0	1	0	3265
F01_transcript_10471	176	60	93	226	437	67	159	57	64	390	290	127	1387
F01_transcript_10479	2393	19855	2801	90	58	36	6783	8171	24885	71	91	76	1383
F01_transcript_1048	605	48	274	98	108	116	165	203	57	110	96	29	3251
F01_transcript_10484	267	52	166	67	80	70	219	126	65	122	89	11	1384
F01_transcript_10489	196	28	258	11	43	6	100	53	43	37	26	16	1377
F01_transcript_1049	443	204	310	212	385	310	289	281	76	342	485	293	3263
F01_transcript_10490	423	537	765	939	1203	282	427	870	964	687	375	563	1393
F01_transcript_10492	361	1	93	0	12	3	141	22	9	18	15	1	1378
F01_transcript_10499	677	0	5	173	0	12	28	61	2	6	85	0	1396
F01_transcript_105	18941	39	221	251	4	17	2707	0	11	903	0	44	4642
F01_transcript_1050	4589	2225	3557	3362	3914	2353	2073	1770	1300	3237	3547	2994	3261
F01_transcript_10503	636	340	413	364	301	137	722	599	465	514	540	455	1386
F01_transcript_10506	1316	805	1468	751	510	385	609	585	268	603	715	789	1383
F01_transcript_10509	0	0	0	0	1	0	2	0	0	0	0	0	1403
F01_transcript_1051	1213	138	435	271	223	240	1146	206	140	791	1179	141	3251
F01_transcript_10512	3602	3453	4235	2687	2148	1506	1436	1570	874	2428	2755	4872	1376
F01_transcript_10516	473	1394	883	3137	1470	751	1654	29	423	2904	4636	10542	1369
F01_transcript_1052	1136	66	678	230	204	111	245	46	12	233	417	190	3284
F01_transcript_10521	419	149	260	310	317	188	155	146	48	323	377	194	1403
F01_transcript_10525	0	0	0	0	0	0	6	0	0	0	0	0	1303
F01_transcript_10526	558	851	886	501	462	276	248	448	263	348	358	1020	1383
F01_transcript_1053	1357	371	1113	580	627	389	632	412	123	776	943	1211	3253
F01_transcript_10532	60	159	353	19	66	30	274	15	4	45	7	12	1381
F01_transcript_10533	548	16	158	60	84	70	223	92	12	167	107	22	1372
F01_transcript_10538	113	287	314	109	87	88	188	46	82	181	118	128	1373
F01_transcript_10542	39	32	59	195	183	369	27	38	0	255	461	408	1396
F01_transcript_10543	635	0	147	18	20	19	250	69	1	96	111	19	1377
F01_transcript_10546	1822	2526	3481	1635	1674	1059	1073	1907	1436	1452	1574	2839	1370
F01_transcript_10549	1043	14	146	1	1	0	283	85	10	5	1	0	1366
F01_transcript_10550	1574	1694	1809	1534	1481	1550	1075	987	610	1368	2538	1787	1351
F01_transcript_10553	1484	525	1083	32	6	14	150	248	398	9	111	499	1362
F01_transcript_10554	2712	623	2559	0	4	8	1133	85	3	4	14	64	1360
F01_transcript_10564	267	384	304	214	117	91	146	103	71	217	141	231	1371
F01_transcript_10567	3	0	0	0	0	0	11	0	0	14	0	0	1386
F01_transcript_10568	237	343	293	12	14	78	149	110	217	83	98	48	1377
F01_transcript_10570	338	306	298	176	167	124	164	312	222	167	218	362	1365
F01_transcript_10571	351	52	134	111	170	39	195	49	25	253	111	47	1372
F01_transcript_10572	9	0	5	4635	6283	5523	8	0	0	5218	8392	2738	1372
F01_transcript_10573	2005	0	111	765	34	11	54	0	2	72	0	30	1367
F01_transcript_10576	358	171	126	2445	2575	1561	100	46	55	958	1456	592	1362
F01_transcript_10577	1050	857	1325	725	851	205	458	277	282	415	192	436	1370
F01_transcript_10583	978	464	837	788	1276	862	763	603	358	1483	1666	412	1366
F01_transcript_10585	2	1	3	5	0	5	2	9	3	2	8	0	1369
F01_transcript_10586	69	20	24	31	23	10	18	26	1	21	42	15	1367
F01_transcript_1059	3086	1029	2840	2362	2591	2617	1541	1320	712	2920	1353	861	3240
F01_transcript_10592	234	101	165	176	78	69	63	111	26	164	147	97	1372
F01_transcript_10593	819	636	928	1184	1698	1185	569	639	291	1444	1598	1109	1355
F01_transcript_10595	2471	924	3006	1681	2798	1816	1659	1047	598	2615	2284	1167	1362
F01_transcript_10597	140	79	179	69	77	37	125	49	63	63	84	43	1359
F01_transcript_106	1848	305	633	393	539	120	989	399	245	575	311	157	4662
F01_transcript_10600	229	61	73	123	174	127	133	75	30	147	266	96	1362
F01_transcript_10603	126	153	159	120	79	60	60	101	70	80	75	161	1350
F01_transcript_10604	4	0	0	316	564	549	3	1	0	181	154	390	1361
F01_transcript_10609	48	12	56	30	37	45	47	18	7	46	95	16	1358
F01_transcript_10610	2481	624	1375	461	187	115	907	446	61	397	528	820	1343
F01_transcript_10613	2585	2057	2530	2128	2519	1529	1433	1157	729	2225	2083	1533	1278
F01_transcript_10617	8198	11624	7855	7093	5733	4143	3363	2661	1576	4132	2450	3787	1350
F01_transcript_10619	228	311	251	514	440	383	205	268	198	434	471	600	1352
F01_transcript_1062	1236	473	733	911	997	408	661	383	319	810	798	1048	3244
F01_transcript_10623	147	142	179	148	198	110	96	180	143	117	185	302	1349
F01_transcript_10635	6394	1453	4811	0	0	0	2325	1835	193	0	0	0	1366
F01_transcript_10639	236	150	309	215	288	171	168	185	84	327	280	148	1350
F01_transcript_10643	405	136	281	273	120	92	201	248	143	109	254	125	1369
F01_transcript_10645	202	179	168	1643	1642	1894	125	106	24	1628	2719	2182	1352
F01_transcript_10647	1895	2421	2562	2129	1986	1530	1243	1724	1226	1858	2516	3549	1340
F01_transcript_10649	1403	1936	2650	1764	1593	1095	1004	1628	1511	1326	1299	2311	1349
F01_transcript_10661	2	0	309	2	8	2274	0	0	0	0	0	0	1340
F01_transcript_10663	303	8	45	37	88	48	211	19	56	261	121	3	1346
F01_transcript_10664	240	219	306	136	126	77	265	239	121	192	274	41	1341
F01_transcript_10674	721	405	492	529	564	451	480	367	98	558	532	568	1342
F01_transcript_10684	668	697	623	909	241	168	642	491	521	411	956	1251	1342
F01_transcript_10686	1286	380	617	958	979	774	641	723	577	833	1113	858	1337
F01_transcript_10689	391	116	431	596	41	444	314	242	9	874	142	175	1320
F01_transcript_1069	819	187	486	58	62	43	216	198	168	70	59	79	3228
F01_transcript_107	3155	3186	5533	3262	2978	1885	2098	1799	1385	2429	2062	3845	4684
F01_transcript_10700	19	0	3	0	0	0	3	0	0	2	7	0	1344
F01_transcript_10702	380	0	0	2112	14	7	277	0	0	1841	0	0	1321
F01_transcript_10705	601	819	754	584	573	341	449	625	553	451	526	806	1291
F01_transcript_10708	2465	2069	3994	1292	1328	981	1495	1964	1066	980	1688	1584	1341
F01_transcript_10710	594	696	1058	487	577	469	422	413	419	569	344	355	1348
F01_transcript_10712	483	194	270	361	338	183	254	181	169	326	534	279	1329
F01_transcript_10719	2426	2205	2677	1713	1785	730	1559	1452	1162	1665	1153	1436	1336
F01_transcript_10721	661	1111	1211	1578	1334	1189	405	1322	1336	884	1888	2725	1334
F01_transcript_10725	1795	2043	1859	1445	1146	452	893	471	318	1072	503	1440	1333
F01_transcript_10726	301	58	159	155	149	58	132	41	14	164	129	125	1331
F01_transcript_10729	442	354	474	392	369	274	288	312	189	350	483	547	1332
F01_transcript_1073	202	0	0	141	0	0	0	0	0	12	0	0	3240
F01_transcript_10732	391	93	328	154	178	55	346	150	63	269	189	72	1325
F01_transcript_10733	375	281	415	445	374	296	175	286	165	280	286	281	1319
F01_transcript_10734	1185	1256	1350	991	900	502	578	498	215	603	170	370	1344
F01_transcript_10736	58	28	49	72	96	57	64	46	35	77	82	61	1335
F01_transcript_10739	287	1208	816	408	457	304	255	1046	2232	415	999	2142	1327
F01_transcript_10744	18	0	1	0	0	0	0	0	0	0	0	0	1311
F01_transcript_10747	615	96	409	183	295	145	339	85	46	376	379	203	1321
F01_transcript_1075	1087	619	1217	685	670	415	750	422	301	669	487	624	3233
F01_transcript_10754	0	0	0	0	0	0	0	0	0	0	0	0	1274
F01_transcript_1076	460	42	94	0	0	0	28	0	0	0	0	6	3232
F01_transcript_10764	66535	132116	173085	87213	67383	45103	61967	85348	86800	57417	41462	97195	1313
F01_transcript_10771	15551	5034	13201	384	48	71	3930	2301	349	464	329	2071	1317
F01_transcript_1078	402	65	156	5	0	0	99	7	31	0	0	0	3289
F01_transcript_10785	1837	1868	2068	2952	2876	2328	861	681	313	2458	1586	2190	1322
F01_transcript_10787	568	109	329	375	571	272	312	79	65	627	310	140	1330
F01_transcript_10791	153	87	150	236	194	127	105	84	78	159	294	317	1325
F01_transcript_10794	129	46	169	169	158	117	87	0	0	140	167	119	1328
F01_transcript_10796	97	18	63	18	60	25	5	0	0	0	0	4	1321
F01_transcript_10798	445	9	48	0	0	0	138	32	0	0	0	0	1321
F01_transcript_108	1880	280	703	871	951	661	785	331	141	1277	1687	276	4672
F01_transcript_10804	168	80	166	1589	3431	1438	122	43	28	1101	906	439	1333
F01_transcript_10808	163	62	98	0	0	0	60	14	0	0	0	0	1298
F01_transcript_10811	386	330	459	296	376	196	269	184	137	420	369	211	1324
F01_transcript_10813	167	10	14	83	16	14	141	381	21	83	99	3	1338
F01_transcript_10819	339	419	622	915	716	842	240	406	221	613	842	1182	1306
F01_transcript_1082	717	59	299	22	34	7	300	24	12	43	26	9	3200
F01_transcript_10820	1191	1983	1543	1399	1141	904	660	1070	898	1103	1684	2658	1327
F01_transcript_10821	2103	1221	1358	557	631	238	920	157	397	516	663	702	1310
F01_transcript_10829	452	318	505	332	197	179	306	306	197	388	411	302	1313
F01_transcript_10832	160	52	102	119	123	221	58	117	45	182	326	138	1371
F01_transcript_10835	102	68	82	26	34	8	34	13	5	77	16	26	1318
F01_transcript_10843	38	0	6	3	13	6	31	7	5	31	41	4	1316
F01_transcript_10845	537	850	970	755	843	554	371	358	462	482	478	534	1314
F01_transcript_10850	393	176	398	322	317	230	237	242	99	298	273	158	1317
F01_transcript_10852	274	100	307	238	466	193	322	216	118	312	459	132	1306
F01_transcript_10853	538	156	331	2433	1949	2137	107	191	182	366	1130	1118	1311
F01_transcript_10855	809	81	217	525	362	245	403	100	110	436	486	212	1313
F01_transcript_10859	395	530	417	283	184	84	316	137	229	206	100	160	1306
F01_transcript_10861	2525	351	523	74	22	7	954	895	68	49	153	110	1297
F01_transcript_10863	4979	13	612	62	0	6	573	68	0	85	37	111	1301
F01_transcript_10870	1316	1088	2009	1872	1707	1410	1134	1167	1053	1574	2218	2323	1323
F01_transcript_10879	713	471	649	468	647	299	471	228	210	529	338	171	1301
F01_transcript_10880	443	444	427	623	627	434	261	295	132	553	575	374	1313
F01_transcript_10881	59	40	39	47	41	11	34	36	14	48	23	42	1325
F01_transcript_10888	5742	4384	8150	3236	3012	1719	3198	4354	5591	1841	1888	2336	1274
F01_transcript_10890	7044	1954	4067	7027	8753	7892	3174	1093	332	4516	2470	1536	1301
F01_transcript_10891	295	203	322	284	260	160	187	145	80	264	246	158	1295
F01_transcript_10894	4910	3819	5097	4784	3179	6482	1705	4083	1339	2400	6780	11664	1305
F01_transcript_1090	1084	870	2017	698	970	832	811	419	424	564	488	721	3248
F01_transcript_10904	474	228	270	199	162	103	187	108	61	262	281	225	1298
F01_transcript_10905	102	58	106	109	33	13	95	21	2	59	37	59	1299
F01_transcript_10906	11	40	0	0	0	0	7	0	6	0	0	0	1286
F01_transcript_1092	4078	5249	7403	7805	12009	10060	3227	4179	3035	6900	10150	9423	3241
F01_transcript_10925	448	60	165	118	111	62	170	83	45	128	114	82	1290
F01_transcript_10929	1783	597	2225	1445	1593	1107	1219	1690	821	1874	2564	1820	1300
F01_transcript_10932	539	468	484	612	529	379	289	265	155	602	532	357	1321
F01_transcript_1094	0	7	4	43	10	5	3	5	15	0	4	0	3123
F01_transcript_10940	1983	2768	3308	3684	4060	2591	2965	859	1028	5831	3064	6282	1306
F01_transcript_10941	320	123	209	215	244	172	142	189	20	260	295	82	1292
F01_transcript_10944	0	0	0	0	0	0	3	0	0	0	3	0	1297
F01_transcript_10946	855	972	1089	973	850	488	562	435	325	888	818	805	1323
F01_transcript_10947	20	0	0	8	0	0	0	0	0	0	16	0	1291
F01_transcript_10948	331	235	332	534	180	116	480	666	694	383	689	1304	1274
F01_transcript_1095	103	3	170	150	183	310	22	15	8	155	163	80	3232
F01_transcript_10954	35	13	19	4	5	0	6	64	29	6	14	3	1291
F01_transcript_10955	1593	466	1608	184	383	398	779	127	56	188	33	64	1294
F01_transcript_10962	26	12	44	683	0	625	0	70	6	37	275	427	1290
F01_transcript_10973	18	3	0	0	2	0	13	5	9	10	15	0	1289
F01_transcript_1098	497	54	217	186	248	374	195	206	52	358	661	144	3210
F01_transcript_10980	1225	344	1281	765	1159	304	952	385	184	977	650	452	1281
F01_transcript_10994	1506	1887	3460	43	41	43	773	560	835	42	34	44	1317
F01_transcript_10996	994	65830	101552	1069	14374	17596	30160	39156	40224	25037	23393	58302	1278
F01_transcript_10997	31	6	2	16	10	1	13	0	13	23	30	3	1271
F01_transcript_11	440	55	82	196	325	107	361	148	65	632	385	130	6270
F01_transcript_110	790	179	544	293	787	424	981	121	225	1145	370	115	4653
F01_transcript_11000	2020	1169	1446	1112	648	347	909	420	217	1105	780	1331	1296
F01_transcript_11001	0	19	1342	0	1	253	0	0	0	0	1	0	1283
F01_transcript_1101	1302	2024	1816	1322	1889	664	1097	1	542	1021	835	2414	3196
F01_transcript_11014	190	65	372	111	150	132	176	224	139	111	229	111	1297
F01_transcript_11016	594	23	113	33	32	4	185	82	13	110	66	31	1297
F01_transcript_11018	57	2	61	24	35	28	37	19	18	74	69	1	1286
F01_transcript_1102	3316	1385	3031	1042	1260	557	1311	1763	2022	785	873	863	3221
F01_transcript_11020	412	235	498	655	839	808	410	342	117	701	795	504	1271
F01_transcript_11025	482	314	546	125	145	20	208	425	138	66	93	154	1274
F01_transcript_11036	579	150	538	312	445	273	367	235	127	415	482	183	1271
F01_transcript_11037	1118	818	2188	909	994	685	629	615	691	652	690	955	1279
F01_transcript_11044	590	419	270	563	294	72	31	72	148	203	392	490	1280
F01_transcript_11049	512	50	95	8	4	3	308	41	25	47	30	9	1263
F01_transcript_1105	209	352	699	161	407	429	218	486	235	137	560	381	3248
F01_transcript_11053	409	235	592	251	269	99	370	431	485	244	281	206	1263
F01_transcript_11054	185	22	64	135	189	64	113	10	9	287	197	54	1259
F01_transcript_11056	782	259	573	972	1109	966	443	405	268	701	1190	812	1238
F01_transcript_11059	723	848	669	672	624	284	339	297	186	399	341	484	1266
F01_transcript_11062	3699	5991	6685	5785	5400	4586	2315	3811	2762	3924	4402	8245	1254
F01_transcript_11066	1213	1936	2245	1622	1435	1344	1016	1473	1958	1269	3101	3780	1257
F01_transcript_1107	200	138	248	154	201	184	126	107	100	185	174	186	3220
F01_transcript_11078	2	2	0	2	2	0	3	2	2	0	2	4	1250
F01_transcript_1108	1375	654	2490	1152	1277	803	938	1234	66	804	2316	2556	3220
F01_transcript_11088	58	22	42	49	49	31	53	40	17	58	141	52	1251
F01_transcript_11089	134	287	425	331	407	313	209	261	92	409	375	448	1257
F01_transcript_1109	537	181	334	354	217	106	564	320	296	373	278	166	3229
F01_transcript_11090	1239	605	726	975	537	340	269	394	168	441	751	417	1260
F01_transcript_11093	30	0	0	0	0	0	0	0	0	0	0	0	1277
F01_transcript_11099	458	297	574	67	76	29	209	153	32	84	73	184	1261
F01_transcript_11103	3895	231	2453	1231	1524	773	3160	396	292	2866	2838	500	1290
F01_transcript_11111	727	79	305	22	16	0	201	132	0	9	37	46	1267
F01_transcript_11113	1052	402	911	455	278	372	173	241	180	388	411	937	1241
F01_transcript_11118	211	109	684	65	80	28	10	4	13	2	15	102	1257
F01_transcript_1112	465	15	105	30	93	83	62	21	0	58	138	57	3225
F01_transcript_11120	181	70	280	145	141	92	130	20	0	280	380	193	1249
F01_transcript_11124	616	548	579	448	365	201	436	266	223	463	331	208	1258
F01_transcript_11126	6	8	0	3	3	0	0	0	21	26	2	0	1285
F01_transcript_11127	1814	535	1473	67	76	159	509	539	89	53	60	39	1250
F01_transcript_11129	940	91	387	369	452	277	564	114	71	651	577	207	1250
F01_transcript_11136	566	754	499	3413	3334	4106	251	1727	135	2640	4940	6058	1264
F01_transcript_11138	32	129	1260	1	0	0	408	0	0	2	0	0	1251
F01_transcript_11142	255	35	134	40	23	16	123	28	14	97	79	49	1250
F01_transcript_11143	2837	2142	2730	4415	5053	4163	2570	2811	2727	3644	6762	3801	1263
F01_transcript_11153	308	309	301	249	184	86	133	214	96	162	214	318	1263
F01_transcript_11154	604	705	1077	1285	1263	1068	538	252	174	794	830	967	1242
F01_transcript_11161	801	1280	959	727	678	229	674	721	476	494	358	453	1243
F01_transcript_11162	1940	1205	1946	1400	1445	972	1290	1656	1466	1256	1736	1388	1244
F01_transcript_11165	2332	923	1718	1323	1293	925	1018	636	286	1214	1705	1485	1253
F01_transcript_11167	629	772	1273	636	509	292	474	688	697	440	433	479	1244
F01_transcript_11169	778	164	492	303	208	307	186	259	67	366	620	293	1253
F01_transcript_1117	799	41	946	12	1	4	133	40	30	16	15	35	3221
F01_transcript_11174	133	764	609	489	369	223	248	39	410	269	2293	2164	1243
F01_transcript_11175	901	623	1029	1016	742	964	690	739	844	1161	882	754	1242
F01_transcript_11176	54	42	58	52	70	17	30	49	34	46	57	85	1241
F01_transcript_11182	906	657	1390	886	835	511	703	1090	519	793	1074	919	1241
F01_transcript_11186	671	104	251	358	654	340	405	128	76	697	449	141	1235
F01_transcript_11187	253	67	123	226	170	191	174	56	33	355	433	327	1253
F01_transcript_11190	39	21	0	12	97	14	4	15	14	25	57	51	1245
F01_transcript_11197	67	48	35	30	4	6	21	20	8	31	3	20	1237
F01_transcript_11202	1275	451	715	62	198	56	382	202	32	37	17	5	1236
F01_transcript_11205	166	122	143	404	502	438	117	97	47	369	516	493	1233
F01_transcript_11209	294	282	140	246	52	28	271	127	154	294	66	303	1233
F01_transcript_1121	193	701	1252	194	601	389	107	633	141	179	697	305	3259
F01_transcript_11217	2537	250	808	2	0	0	479	107	1	0	1	0	1232
F01_transcript_11225	900	893	931	1138	961	783	626	678	557	902	952	1267	1237
F01_transcript_11227	278	25	120	116	243	188	272	117	29	567	347	76	1226
F01_transcript_11228	134349	91061	84575	59491	86638	52990	185795	82285	142992	148278	86016	38693	1141
F01_transcript_11229	434	525	587	385	392	381	265	407	304	349	541	937	1227
F01_transcript_1123	348	141	621	226	220	164	238	297	244	96	159	100	3215
F01_transcript_11233	267	375	330	268	293	129	210	315	254	256	250	117	1238
F01_transcript_11234	2417	1920	2958	1993	1766	1671	774	1204	606	1353	2668	4136	1226
F01_transcript_11239	486	76	235	357	213	256	163	89	48	456	446	131	1282
F01_transcript_11242	2360	969	661	0	0	0	1337	88	9	0	0	0	1229
F01_transcript_11246	173	525	48	599	459	133	10	11	18	87	23	71	1222
F01_transcript_11248	896	351	93	57	65	8	85	394	4	5	123	56	1228
F01_transcript_11250	248	91	264	207	214	184	111	129	71	248	312	103	1230
F01_transcript_11256	569	295	565	844	803	623	205	524	321	694	844	809	1220
F01_transcript_11258	313	280	969	781	1028	1005	199	308	71	585	769	722	1222
F01_transcript_11261	1048	2490	2376	1030	866	486	971	1773	2299	745	653	1123	1174
F01_transcript_1127	1137	341	649	242	295	152	433	331	129	281	271	305	3218
F01_transcript_11270	2	176	127	0	535	122	95	0	67	167	5	173	1216
F01_transcript_11273	6	0	0	0	0	0	0	0	0	2	0	0	1216
F01_transcript_11274	10040	1789	12432	4575	8337	4203	4299	0	5	4356	1	42	1218
F01_transcript_11277	228	99	148	497	475	139	149	123	91	333	515	529	1217
F01_transcript_11286	1838	1282	3331	1109	1313	465	1264	1007	826	1428	975	1282	1214
F01_transcript_11290	119	0	127	56	19	121	72	62	15	67	286	69	1224
F01_transcript_11291	98	54	145	146	250	274	173	100	58	228	308	50	1217
F01_transcript_11302	1062	1939	1691	1274	1352	1049	551	1373	1710	604	1542	2363	1212
F01_transcript_11304	264	72	146	155	119	56	261	93	74	223	35	105	1111
F01_transcript_1131	1166	610	1853	2626	1236	2857	868	1093	707	2658	2295	2506	3221
F01_transcript_11311	45	40	80	51	48	78	25	98	25	60	199	165	1219
F01_transcript_11313	127	68	164	49	80	53	108	65	34	91	135	88	1215
F01_transcript_11314	0	143	3268	0	1791	1033	0	0	0	0	0	0	1212
F01_transcript_11315	40	17	64	4	41	17	21	25	6	29	37	17	1223
F01_transcript_11324	804	40	235	448	139	176	267	253	25	434	279	60	1229
F01_transcript_11325	817	1315	1004	706	984	817	655	0	470	1014	430	2210	1205
F01_transcript_11330	30	84	11	85	159	318	0	49	0	92	353	202	1310
F01_transcript_11331	271771	274024	271837	170513	196438	112931	362250	239741	468484	300224	162926	101440	1208
F01_transcript_11336	462	170	388	243	300	347	223	125	59	221	336	157	1222
F01_transcript_11343	151	48	118	85	74	26	81	34	31	143	136	135	1199
F01_transcript_11348	375	198	187	253	253	128	165	128	58	296	198	252	1208
F01_transcript_11354	478	144	347	404	378	280	187	153	28	469	467	155	1197
F01_transcript_11357	21	12	32	213	120	123	13	40	28	126	275	67	1218
F01_transcript_11358	121	5	89	29	30	0	89	0	0	11	65	23	1198
F01_transcript_11359	438	263	385	465	545	387	337	409	103	560	590	318	1197
F01_transcript_11365	294	171	75	173	307	13	104	18	16	187	120	47	1231
F01_transcript_11369	1573	671	4268	987	973	563	1402	939	408	672	1041	1505	1199
F01_transcript_11370	70	143	88	28	82	0	66	15	58	28	17	53	1213
F01_transcript_11373	0	0	0	0	2	0	1	0	2	0	0	0	1073
F01_transcript_11375	279	61	237	143	221	169	153	47	23	274	411	67	1195
F01_transcript_11377	964	192	364	8	5	2	318	211	41	8	11	13	1199
F01_transcript_11382	203	82	104	136	112	117	154	202	71	150	155	128	1197
F01_transcript_11383	5	203	0	16	17	0	0	553	364	0	12	20	1192
F01_transcript_11384	0	2	0	10	4	16	0	0	0	0	14	5	1198
F01_transcript_1139	3044	1251	4559	76	124	181	1064	249	187	47	140	72	3195
F01_transcript_11391	206	259	260	279	223	45	126	431	357	193	428	188	1199
F01_transcript_11393	52	13	33	8	33	15	19	0	0	37	0	25	1191
F01_transcript_11395	327	120	227	149	203	76	235	82	42	256	165	66	1192
F01_transcript_11398	522	482	771	495	686	413	417	517	344	686	812	310	1189
F01_transcript_114	2084	1396	2089	2181	2333	1831	1047	1013	750	1825	2393	2674	4636
F01_transcript_1140	570	0	0	296	97	0	19	10	7	8	0	0	3193
F01_transcript_11401	937	659	908	1126	1290	662	516	281	280	991	652	1318	1284
F01_transcript_11404	25	14	21	6	0	0	16	3	0	21	0	13	1186
F01_transcript_11406	1924	1131	2162	2851	2602	2145	1150	1353	698	2714	2803	1901	1201
F01_transcript_1141	177	0	67	41	8	12	46	2	0	31	27	0	3197
F01_transcript_11410	358	94	231	171	187	89	218	64	52	291	254	84	1197
F01_transcript_11414	1003	2066	1579	1394	1061	626	761	614	448	1255	553	923	1192
F01_transcript_11415	295	377	455	269	263	167	216	278	223	276	330	448	1187
F01_transcript_11418	34	51	59	46	23	35	22	20	29	34	52	39	1255
F01_transcript_1142	4679	338	3033	1	6	0	1062	68	3	8	9	20	3204
F01_transcript_11421	185	259	221	228	527	88	283	97	196	409	373	330	1184
F01_transcript_11424	0	0	0	0	0	35	0	0	12	7	16	0	1187
F01_transcript_11436	0	0	0	0	0	0	0	0	0	0	0	0	1181
F01_transcript_11437	49	15	0	72	118	0	0	0	0	0	0	105	1184
F01_transcript_11443	2930	5483	5491	3208	3089	2046	2130	2420	2404	2446	2174	4321	1186
F01_transcript_1145	1327	800	1100	993	946	581	635	619	281	976	880	761	3235
F01_transcript_11452	243	60	254	88	204	121	169	149	82	226	194	70	1176
F01_transcript_11457	70	124	116	392	181	270	510	104	456	626	1730	1211	1177
F01_transcript_11458	1560	636	2403	848	727	545	831	848	630	692	808	301	1186
F01_transcript_1146	1218	1278	1946	890	733	504	931	873	540	699	1264	1634	3166
F01_transcript_1147	154	73	151	1064	936	1202	204	67	23	756	945	1093	3210
F01_transcript_11471	113	40	108	51	102	46	140	54	41	110	68	19	1171
F01_transcript_11476	746	392	773	320	411	285	326	305	117	358	509	562	1173
F01_transcript_11478	1312	1082	1091	1740	1900	1607	650	741	365	2093	2432	1236	1176
F01_transcript_1148	18	0	1	3	6	0	14	0	0	15	8	0	3210
F01_transcript_11482	1060	1716	1660	9439	8366	9239	661	1544	976	3883	6123	6379	1199
F01_transcript_11484	256	25	69	61	50	42	78	80	0	52	121	122	1183
F01_transcript_11486	96	11	45	36	43	10	73	7	3	36	43	17	1195
F01_transcript_11487	18043	28297	27242	15794	7963	4890	10596	26826	108	5943	6736	18	1171
F01_transcript_11490	14	48	30	132	31	9	26	2	9	119	48	174	1262
F01_transcript_11494	647	475	2172	317	250	92	485	70	20	332	516	528	1257
F01_transcript_11496	112	87	105	74	40	59	93	50	46	92	123	90	1170
F01_transcript_11500	347	373	564	424	425	460	325	361	299	388	684	663	1176
F01_transcript_11501	287	490	727	211	328	237	276	252	233	289	365	450	1172
F01_transcript_11504	529	130	338	92	95	111	204	58	19	225	235	123	1181
F01_transcript_11507	85	0	12	9	10	0	91	3	6	29	37	0	1165
F01_transcript_11512	17	0	32	21	68	268	21	0	6	231	84	42	1170
F01_transcript_11515	1568	1973	2059	1178	1071	646	655	1487	545	842	1313	1897	1165
F01_transcript_11524	1184	818	1082	1641	1472	867	562	512	274	1127	1341	1228	1142
F01_transcript_11526	387	215	433	162	153	90	210	206	153	194	221	252	1164
F01_transcript_1153	1367	1267	4868	607	1783	1321	1445	669	357	1237	1640	500	3203
F01_transcript_11531	38025	12070	37216	20597	19681	12552	18158	7428	1476	15417	26194	25199	1094
F01_transcript_11532	1123	1177	1360	1395	1030	907	618	1059	912	821	1521	2183	1163
F01_transcript_1154	1029	182	2218	338	231	194	542	51	16	417	280	352	3196
F01_transcript_11543	352	285	395	253	244	120	236	161	167	241	349	232	1168
F01_transcript_11548	5712	233	3020	1209	1262	789	0	0	0	0	0	0	1171
F01_transcript_11550	545	477	779	556	544	313	259	467	598	282	282	141	1160
F01_transcript_11554	131	120	391	17	163	92	258	119	98	217	168	281	1164
F01_transcript_11559	560	684	583	582	515	217	267	245	256	382	238	411	1169
F01_transcript_11560	55	43	32	65	47	13	53	0	24	41	4	40	1182
F01_transcript_11561	166	73	155	165	207	162	123	73	29	230	283	65	1174
F01_transcript_11567	184	66	429	125	84	30	115	8	8	98	86	102	1161
F01_transcript_11569	510	663	457	739	711	470	322	244	157	608	591	601	1103
F01_transcript_11571	574	410	870	188	185	102	381	1070	442	189	235	338	1153
F01_transcript_11572	5	12	2	61	152	24	4	0	0	15	30	26	1133
F01_transcript_11576	1685	1674	2113	1371	1354	1254	1046	1407	592	1707	1907	1807	1154
F01_transcript_11577	3546	2023	3488	4075	4383	3930	2336	1991	938	4873	5733	4747	1133
F01_transcript_11586	0	0	0	0	1	1	0	0	0	0	0	0	1176
F01_transcript_11588	9684	15319	18290	18031	16412	12893	8374	9625	8031	14200	12284	15271	1157
F01_transcript_11593	1580	24	63	20	0	0	48	194	16	10	40	16	1150
F01_transcript_11594	0	154	256	0	121	190	211	209	160	123	153	38	1142
F01_transcript_11596	212	138	220	153	213	95	126	124	94	146	186	156	1145
F01_transcript_11597	569	253	459	490	361	275	222	141	100	357	317	262	1152
F01_transcript_116	1564	497	1267	913	580	355	933	1559	388	864	1079	1255	4643
F01_transcript_11603	91	14	65	59	28	0	83	4	7	92	6	27	1150
F01_transcript_11606	137	0	0	0	0	0	0	0	0	0	0	0	1148
F01_transcript_1161	996	705	1434	761	888	942	385	211	485	562	609	612	3187
F01_transcript_11614	277	35	114	182	379	238	66	51	25	239	526	102	1130
F01_transcript_11618	313	297	495	499	451	329	239	220	181	330	344	593	1145
F01_transcript_1162	634	216	369	408	732	789	349	73	368	629	356	460	3189
F01_transcript_11620	296	269	395	214	227	152	186	188	119	250	259	270	1155
F01_transcript_11622	2803	1757	3247	4568	4064	3295	1544	1306	841	3886	4647	2893	1078
F01_transcript_11624	71	41	45	58	88	16	22	0	0	66	2	17	1167
F01_transcript_11625	2149	1973	2576	71	68	25	1330	662	399	88	72	323	1144
F01_transcript_11626	374	38	123	85	64	63	92	17	14	203	166	95	1161
F01_transcript_11628	1651	530	1132	894	1157	683	987	663	318	1229	1156	509	1148
F01_transcript_11630	2051	515	2070	1423	1961	1334	1492	686	455	2267	1628	959	1143
F01_transcript_11637	1503	965	1144	950	955	459	1161	1689	1415	644	2937	1598	1156
F01_transcript_11638	916	646	25	0	0	0	610	39	3	2	0	0	1149
F01_transcript_11653	221	47	68	128	112	31	68	24	16	88	131	154	1157
F01_transcript_11655	421	447	513	373	331	203	316	410	329	289	330	482	1150
F01_transcript_11658	274	14	487	496	0	209	265	0	153	361	0	350	1138
F01_transcript_11664	298	341	310	236	192	169	165	190	103	229	350	315	1141
F01_transcript_11665	1342	469	902	29	33	34	476	208	30	28	72	60	1141
F01_transcript_1167	1247	468	918	758	825	633	746	309	193	907	938	653	3207
F01_transcript_11670	120	151	204	155	109	104	28	42	90	46	62	86	1136
F01_transcript_11678	6760	2694	6546	4010	2597	1184	2762	2276	901	3416	2879	3142	1131
F01_transcript_1168	455	214	575	201	321	340	1046	35	152	674	28	92	3171
F01_transcript_11680	278	211	429	223	254	168	218	195	144	246	250	316	1135
F01_transcript_11688	977	343	850	1090	1441	1013	744	335	200	1458	1361	554	1097
F01_transcript_11690	731	871	1052	475	532	164	585	391	465	437	545	490	1140
F01_transcript_11691	320	112	206	233	267	211	180	177	53	367	519	206	1146
F01_transcript_11695	410	692	753	568	559	482	323	495	445	447	689	721	1140
F01_transcript_11699	1369	4026	2817	2779	2780	1711	1794	4076	1284	2955	2026	2017	1127
F01_transcript_117	3340	1652	2183	2348	1806	1410	1087	836	666	1042	3268	2110	4623
F01_transcript_11703	61	75	267	87	127	101	118	90	72	136	96	68	1149
F01_transcript_11707	953	213	465	1	8	3	301	232	9	19	16	20	1126
F01_transcript_1171	596	548	1121	630	546	413	508	516	422	445	853	1015	3186
F01_transcript_11713	1	19	4	49	46	17	0	0	0	0	2	8	1123
F01_transcript_11718	2073	3734	2382	2017	1469	1402	1381	915	1460	1531	519	3641	1120
F01_transcript_11719	600	1586	2975	713	628	680	634	2771	3166	424	759	1157	1115
F01_transcript_11729	17	0	7	12	2	0	0	0	0	0	0	13	1124
F01_transcript_1173	227	274	329	111	168	18	322	278	308	204	207	87	3208
F01_transcript_11738	200	76	116	131	259	189	162	77	67	266	270	142	1132
F01_transcript_11739	4019	2408	4868	5905	5643	4443	3032	3116	2079	5200	6359	5086	1120
F01_transcript_11746	47111	72265	113699	63159	47923	27070	52145	99659	103577	43022	35409	52234	1116
F01_transcript_11747	1535	944	1812	1581	1877	1506	918	867	662	1188	1651	1837	1118
F01_transcript_11748	2487	5535	4494	2403	2360	1910	1509	2374	3103	1322	1567	3329	1125
F01_transcript_1175	2314	559	7555	101	22	28	2465	157	25	583	284	420	3182
F01_transcript_11753	871	515	643	920	1286	510	547	99	29	1520	289	82	1116
F01_transcript_11754	234	141	134	125	100	34	109	76	49	97	111	124	1122
F01_transcript_11755	202	128	179	143	143	184	130	110	53	161	207	212	1117
F01_transcript_11758	624	324	982	512	643	352	551	477	324	977	747	710	1111
F01_transcript_11762	716	749	1115	834	612	465	552	337	321	521	462	646	1106
F01_transcript_11767	153	131	140	109	103	45	71	31	23	123	17	31	1115
F01_transcript_11769	1	1	17	6	2	5	10	2	8	3	7	1	1112
F01_transcript_11790	664	537	445	606	574	407	392	339	355	418	1098	1191	1146
F01_transcript_11792	200	76	133	82	148	72	87	100	80	135	127	38	1114
F01_transcript_118	1908	858	1825	1488	1072	704	1002	782	523	1178	1341	1561	4608
F01_transcript_1180	199	8	83	68	116	152	147	44	4	231	329	34	3174
F01_transcript_11803	414	764	692	472	557	419	311	422	423	500	435	618	1134
F01_transcript_11807	607	402	757	597	894	648	572	808	652	705	708	527	1094
F01_transcript_11810	3838	2351	3222	1660	69	45	1394	1637	416	578	224	780	1111
F01_transcript_11811	13	185	122	30	57	29	21	183	130	27	40	154	1131
F01_transcript_11812	972	1847	1307	1486	886	662	722	794	855	1112	2545	2991	1148
F01_transcript_11814	248	192	241	178	157	162	192	218	101	206	180	187	1109
F01_transcript_11818	360	7	136	4	2	0	31	19	17	6	4	1	1098
F01_transcript_1182	544	427	182	646	1050	353	134	41	28	493	337	287	3199
F01_transcript_11823	543	48	82	183	269	51	164	36	31	312	157	67	1102
F01_transcript_11825	2325	344	748	913	1582	731	1293	435	127	1719	1500	275	1100
F01_transcript_11826	112	303	248	2	21	21	131	23	14	19	3	11	1096
F01_transcript_11827	8	9	2	0	2	0	2	2	0	1	0	0	1100
F01_transcript_1183	1217	40	910	441	105	322	843	21	86	680	51	359	3185
F01_transcript_11830	238	65	179	98	111	43	203	171	116	136	88	50	1096
F01_transcript_11832	89	64	109	93	113	56	63	31	45	120	119	57	1100
F01_transcript_11842	832	951	1021	1262	1423	1660	707	642	175	1873	2812	3196	1096
F01_transcript_11843	170	33	64	54	60	36	103	50	21	121	166	44	1094
F01_transcript_11848	189	118	370	29	58	42	46	22	13	0	130	75	1096
F01_transcript_11857	79	84	69	81	150	47	33	62	5	74	74	102	1097
F01_transcript_11858	85	46	93	529	572	824	33	54	19	286	349	381	1091
F01_transcript_1186	443	161	220	156	266	113	325	175	149	208	173	101	3180
F01_transcript_11860	362	128	597	427	705	526	524	181	133	1001	517	542	1097
F01_transcript_11863	8108	1311	6090	2988	3344	1838	4133	2103	385	6358	4167	2232	1032
F01_transcript_11864	501	446	823	403	512	504	404	343	474	482	578	735	1104
F01_transcript_11868	306	313	404	336	349	218	209	216	139	377	358	493	1114
F01_transcript_1187	9276	5161	6571	3994	3435	1664	2493	4193	2267	1009	4651	7211	3200
F01_transcript_11873	208	63	110	140	177	106	115	66	26	274	232	42	1103
F01_transcript_11874	20	28	100	1064	832	875	26	0	0	614	1013	395	1093
F01_transcript_11879	265	599	250	477	302	53	83	490	45	356	384	393	1098
F01_transcript_1188	1686	1646	3561	1420	1068	674	945	271	181	1103	1355	1896	3172
F01_transcript_11883	11	36	113	10139	9738	8565	41	26	1	6004	7337	9156	1060
F01_transcript_11884	348	713	631	329	370	179	262	453	569	323	447	676	1091
F01_transcript_11885	360	83	5	246	271	1	9	111	93	29	186	136	1083
F01_transcript_11889	641	37	111	10	7	1	86	30	3	35	28	18	1084
F01_transcript_1189	591	40	126	359	361	184	363	9	13	378	393	67	3171
F01_transcript_11892	772	1031	841	1119	1110	973	469	622	421	744	1035	1271	1077
F01_transcript_11895	3550	3163	3613	2923	2769	1420	1407	1301	392	2372	1808	3540	1093
F01_transcript_11899	357	279	508	576	415	403	215	686	455	393	801	921	1081
F01_transcript_119	650	435	836	503	526	434	424	91	81	387	496	885	4605
F01_transcript_1190	1971	1534	1373	2767	2470	2154	906	1087	969	1824	2632	2261	3182
F01_transcript_11900	0	0	3	757	663	692	0	0	0	339	509	148	1085
F01_transcript_11905	1402	1143	1186	1128	944	803	649	941	541	997	1600	1496	1084
F01_transcript_11913	1984	1844	2983	3046	3220	1645	1723	3079	1527	2712	2201	2177	1096
F01_transcript_11916	0	0	0	0	0	0	0	0	0	0	0	0	1099
F01_transcript_11919	1270	1916	1285	3158	2504	1973	772	1931	1146	1805	2822	3511	1016
F01_transcript_11922	1686	334	942	1204	1204	670	812	120	50	1610	1816	790	1078
F01_transcript_11925	427	208	293	182	37	38	217	121	106	130	50	204	1096
F01_transcript_11926	254	138	598	130	99	74	187	24	14	264	136	225	1083
F01_transcript_11928	0	0	0	97	11167	11602	0	0	0	302	151	22	1080
F01_transcript_1193	3477	242	438	802	1784	84	1559	419	657	1339	449	108	3142
F01_transcript_11932	32	21	122	0	0	0	21	0	0	1	2	4	1094
F01_transcript_11933	0	0	1	0	0	0	0	0	0	0	0	0	1075
F01_transcript_11954	325	407	269	130	89	69	183	114	112	96	150	157	1108
F01_transcript_11957	1154	14	232	50	15	18	527	91	6	283	121	37	1085
F01_transcript_1197	2885	1481	3378	2205	2064	1388	1475	1734	927	1657	1800	2845	3169
F01_transcript_11973	523	27	118	811	75	40	0	243	275	0	429	409	1033
F01_transcript_11977	811	284	5664	439	421	547	1157	746	531	536	1853	1665	1072
F01_transcript_1198	1045	169	273	218	447	53	506	0	130	463	257	87	3188
F01_transcript_11985	218	168	231	375	389	389	170	173	54	328	499	612	1073
F01_transcript_11988	472	233	577	616	889	763	370	308	180	726	915	563	1081
F01_transcript_11997	732	590	1087	1292	636	1318	465	641	32	865	1044	55	1058
F01_transcript_11999	275	218	324	304	299	205	208	195	123	250	245	311	1058
F01_transcript_120	976	98	310	352	232	100	325	126	23	360	415	282	4581
F01_transcript_1200	3600	664	1449	1189	835	618	461	543	113	428	1049	1022	3183
F01_transcript_12007	43427	105185	103044	55308	45426	28594	44995	61744	70649	39686	28131	40172	1041
F01_transcript_12009	670	591	501	720	797	670	304	346	199	607	779	664	1069
F01_transcript_1201	409	4	22	147	15	3	132	0	12	135	19	80	3187
F01_transcript_12018	49582	69910	110677	51562	49734	31688	47651	78200	90042	40446	34835	47136	1033
F01_transcript_12026	57	33	25	1420	5075	5538	6	0	0	2108	11848	3953	1057
F01_transcript_12028	691	400	366	451	573	145	293	313	135	377	307	654	1078
F01_transcript_1203	1116	556	1378	1126	401	268	1042	141	53	1636	471	1772	3175
F01_transcript_12030	142	43	113	64	70	70	95	49	21	129	131	27	1025
F01_transcript_12032	489	694	641	554	703	505	330	394	346	568	922	573	1018
F01_transcript_12042	2109	2405	2175	2592	1885	1394	1047	1112	689	1820	2486	2925	1058
F01_transcript_12058	269	249	373	551	521	575	212	260	70	481	655	596	1054
F01_transcript_12061	4552	4971	7503	5707	5352	4186	3487	5440	6271	4110	4432	5988	1023
F01_transcript_12063	231	155	204	192	136	131	89	227	126	164	174	265	1054
F01_transcript_12064	386	304	349	362	305	183	210	350	136	275	410	410	1046
F01_transcript_12065	121	5	11	21	1	15	17	34	41	8	24	14	1042
F01_transcript_12066	0	4	3	373	1262	1542	1	8	28	306	307	717	1050
F01_transcript_12068	808	15	191	85	121	54	371	103	47	387	623	110	1047
F01_transcript_12075	540	619	641	603	501	385	252	320	253	489	510	731	1015
F01_transcript_12079	684	350	1323	4427	7625	8829	727	445	298	5509	5588	3245	1053
F01_transcript_1208	530	147	342	94	87	57	169	183	31	81	168	236	3157
F01_transcript_12083	114	153	175	127	118	72	107	63	42	140	131	120	1049
F01_transcript_1209	1820	139	196	1222	183	68	674	67	58	573	45	73	3165
F01_transcript_12096	797	185	595	366	528	189	365	45	0	565	531	326	1049
F01_transcript_1210	496	57	225	180	150	89	116	51	40	125	82	112	3166
F01_transcript_12101	665	195	409	432	472	301	345	257	84	421	356	332	1040
F01_transcript_12103	1826	1272	1546	935	649	448	964	466	169	1196	1176	1108	1050
F01_transcript_12109	0	0	0	0	0	0	0	0	0	0	0	0	1034
F01_transcript_1211	1382	22	403	0	0	0	337	15	1	0	0	2	3154
F01_transcript_12111	128	207	228	101	122	73	131	171	132	108	165	192	1043
F01_transcript_12119	360	42	200	0	0	2	215	82	1	4	2	11	1047
F01_transcript_1212	1684	172	783	0	0	0	698	2337	595	0	4	0	3158
F01_transcript_12120	211	30	155	147	190	91	184	85	95	215	251	97	1037
F01_transcript_12122	400	290	649	235	291	185	341	339	240	363	273	175	1044
F01_transcript_1213	915	370	750	527	512	445	401	306	62	550	809	764	3167
F01_transcript_12132	869	393	798	563	518	326	415	415	140	524	540	643	1039
F01_transcript_12133	6151	1026	850	1580	364	4	1424	1170	444	946	3656	6238	1029
F01_transcript_12134	0	8	8	6	29	19	3	0	0	27	27	0	1019
F01_transcript_1214	476	80	878	94	60	30	344	24	14	213	175	91	3166
F01_transcript_12141	237	342	233	198	251	234	107	203	48	280	295	168	1024
F01_transcript_12144	30	20	29	59	83	153	6	15	5	75	263	84	1036
F01_transcript_12149	400	41	594	239	187	99	320	35	5	239	263	85	1024
F01_transcript_12154	718	864	2038	1180	1961	676	580	612	863	974	205	412	1030
F01_transcript_12164	1791	5418	9069	1340	1532	1075	2578	3524	5366	1236	594	1736	1030
F01_transcript_12172	232	194	225	218	185	152	98	151	166	155	145	373	1021
F01_transcript_12177	42	11	34	14	17	2	72	25	70	72	49	61	1021
F01_transcript_12178	246	376	444	113	127	17	30	284	400	51	124	271	1036
F01_transcript_12181	11	13	6	9	3	0	51	0	0	14	8	0	1038
F01_transcript_12186	223	366	398	356	319	205	184	106	681	145	47	705	1018
F01_transcript_1219	56	142	296	51	233	175	61	46	11	79	35	2	3175
F01_transcript_12196	3353	3445	2514	1585	1064	558	1585	1211	861	1038	1120	1906	1004
F01_transcript_12197	649	418	929	507	931	668	496	494	216	1034	855	371	1027
F01_transcript_122	1419	618	1748	1114	1224	784	891	866	521	1320	1281	922	4598
F01_transcript_1220	947	548	2139	1177	969	1309	262	1094	492	459	1661	2703	3175
F01_transcript_12203	254	15	48	80	112	21	87	18	4	140	104	45	1021
F01_transcript_12206	2694	1723	2425	2482	2133	1455	1608	1297	707	2063	4186	4468	1036
F01_transcript_12209	1070	0	1101	588	0	84	7	376	165	0	630	633	1016
F01_transcript_1221	4395	3011	4980	2726	2691	2106	1495	1385	637	1875	2900	4258	3155
F01_transcript_12211	1550	1199	1815	956	740	58	621	405	241	685	714	889	1016
F01_transcript_12220	2168	291	1346	547	853	501	1458	1346	833	1135	1562	489	1014
F01_transcript_12221	229	315	275	503	490	347	150	221	154	321	662	564	985
F01_transcript_12228	2021	786	1298	1291	1159	887	997	388	318	1557	1434	1597	1030
F01_transcript_1223	411	240	758	316	190	195	197	124	48	256	190	417	3150
F01_transcript_12233	681	2771	301	1587	2409	78	242	13	22	1104	37	166	1009
F01_transcript_12235	1917	2887	3619	2748	2535	1885	1535	2099	2396	2202	2860	2030	993
F01_transcript_12236	1439	1081	1974	2156	3568	2769	1022	1059	590	2382	3407	2099	1006
F01_transcript_12241	10	0	0	0	0	3	14	0	0	0	0	0	1015
F01_transcript_12245	95	31183	9988	5972	10968	7455	9063	7131	36205	4240	0	13	1007
F01_transcript_12250	119	27	49	28	56	22	41	26	24	72	75	26	1005
F01_transcript_12252	446	1	15	0	0	0	0	0	0	0	0	0	1028
F01_transcript_12254	358	0	6	78	4	4	0	90	0	4	93	2	1006
F01_transcript_12256	461	155	286	97	193	7	231	45	21	202	72	96	1008
F01_transcript_12265	78	253	286	123	144	92	156	215	195	153	179	231	1055
F01_transcript_12272	1834	2050	2286	1155	1504	1078	9	866	4701	55	224	1693	999
F01_transcript_12273	316	571	237	304	307	137	123	138	173	192	193	210	1003
F01_transcript_12279	385	232	346	341	435	224	248	239	130	339	413	370	1009
F01_transcript_1228	316	210	324	319	453	419	248	200	150	405	443	445	3185
F01_transcript_12281	411	554	469	395	291	194	213	389	66	218	174	9	1002
F01_transcript_12283	994	111	768	930	1223	881	581	421	222	1202	1234	399	1003
F01_transcript_12288	63	43	208	486	211	162	59	97	121	1060	726	1052	1002
F01_transcript_1229	384	359	415	279	225	68	145	46	55	191	138	230	3157
F01_transcript_12290	550	0	150	144	0	14	5	47	1	0	81	130	1003
F01_transcript_12291	174	168	148	125	293	161	72	94	31	205	160	371	499
F01_transcript_12297	779	647	938	537	637	128	816	779	535	647	578	504	1011
F01_transcript_12302	267	82	200	292	295	153	260	69	56	545	271	185	1002
F01_transcript_12306	1820	1179	1862	1207	965	76	693	312	203	725	986	2939	991
F01_transcript_12308	37	0	11	2	5	3	43	7	0	36	12	0	934
F01_transcript_1232	265	305	550	137	233	117	105	316	248	150	247	544	3152
F01_transcript_12333	53	18	50	83	119	85	38	97	13	113	201	52	992
F01_transcript_12334	0	0	0	2451	5764	4626	0	0	0	6829	5404	731	988
F01_transcript_12338	522	1079	725	1377	897	985	487	951	980	1164	2228	3624	1003
F01_transcript_12344	513	68	125	0	0	0	129	39	9	1	0	4	996
F01_transcript_12346	996	382	1339	304	287	67	211	474	67	103	181	156	987
F01_transcript_1235	666	372	421	787	1007	410	0	0	39	0	0	350	3152
F01_transcript_12350	593	326	641	547	631	448	430	343	305	599	702	461	988
F01_transcript_12351	441	489	764	337	372	326	211	393	367	289	488	598	991
F01_transcript_12352	333	81	95	308	497	307	190	84	86	424	474	180	997
F01_transcript_12354	0	426	6140	7	67	37	339	1	10	57	52	170	931
F01_transcript_12355	739	928	1329	1077	938	636	629	945	924	715	951	1011	992
F01_transcript_12362	82	79	83	139	119	75	67	70	20	148	160	73	985
F01_transcript_12363	190	21	134	142	205	94	118	56	43	240	244	61	996
F01_transcript_12368	242	226	343	417	630	528	90	762	238	367	908	329	979
F01_transcript_12374	2809	7607	5814	3355	2897	1965	1685	3840	3732	1852	2140	4381	977
F01_transcript_12378	908	679	916	1552	2238	1721	620	542	430	1251	1456	1039	983
F01_transcript_12382	2047	2788	2244	2495	2170	1840	1367	1602	828	2005	2232	3093	985
F01_transcript_12384	3484	490	1955	2030	1964	447	2369	383	185	4474	2513	1289	959
F01_transcript_12386	0	0	257	1	5	405	1	1	10	2	5	8	978
F01_transcript_12388	349	36	18	50	64	29	107	43	17	99	41	28	986
F01_transcript_12391	168	150	222	0	0	0	133	22	27	0	0	0	979
F01_transcript_12395	128	19	97	36	50	7	64	11	7	59	35	16	979
F01_transcript_12396	51	405	59	924	2539	1748	76	14	44	1199	446	188	977
F01_transcript_12400	87	12	28	47	81	47	74	52	20	77	110	30	974
F01_transcript_12402	0	0	0	0	0	0	0	0	248	0	0	0	988
F01_transcript_12407	470	88	294	498	719	428	458	392	250	383	277	0	978
F01_transcript_1241	1011	331	2131	736	620	437	230	46	87	469	213	609	3180
F01_transcript_12417	532	429	463	414	309	199	218	241	144	332	426	578	982
F01_transcript_12424	10	30	23	17	13	1	16	0	2	5	8	13	988
F01_transcript_12426	18	7	23	2342	3417	3939	19	19	7	1552	1720	2819	985
F01_transcript_12427	5329	589	7538	1468	253	349	2682	1061	339	4007	2416	941	992
F01_transcript_12428	604	347	574	776	889	620	320	354	185	660	580	486	985
F01_transcript_1243	16	4	23	48	41	1	15	22	2	26	12	7	3104
F01_transcript_12432	1464	380	1099	798	673	415	891	629	459	910	766	259	973
F01_transcript_12433	125	184	186	88	109	60	56	61	19	134	149	180	965
F01_transcript_12436	2750	3462	4007	2661	2245	1691	1404	1966	1055	1951	3004	4738	985
F01_transcript_12442	59	65	119	141	70	37	116	43	47	87	294	88	977
F01_transcript_12444	2062	243	1258	1173	1344	780	824	202	46	986	1020	847	971
F01_transcript_12449	2022	2971	1384	1402	1194	412	756	1907	1824	602	1311	698	950
F01_transcript_12455	114	124	173	87	98	62	79	83	42	100	89	46	960
F01_transcript_12458	18	0	0	0	37	43	0	23	18	44	146	24	962
F01_transcript_12467	33	46	138	16	49	9	23	0	1	58	59	252	945
F01_transcript_12468	7	22	15	18	33	48	40	13	9	33	77	49	978
F01_transcript_12469	20	142	96	1047	1007	1022	68	541	200	1221	2907	1931	959
F01_transcript_1247	71244	73559	158273	69986	98601	87884	44587	34912	33510	56541	53434	46541	3129
F01_transcript_12471	167	250	184	243	229	169	73	123	65	229	296	133	961
F01_transcript_12472	1030	2383	1494	2182	1612	1408	806	1209	1026	1476	2217	3501	962
F01_transcript_12478	2178	2381	3281	2509	2277	1799	1766	2031	721	2536	2328	1443	968
F01_transcript_1248	522	0	21	0	0	10	45	30	0	0	0	10	3158
F01_transcript_12482	343	73	93	135	70	34	57	57	7	94	84	103	958
F01_transcript_1249	74	225	44	171	89	16	192	29	130	88	463	377	3148
F01_transcript_12493	1207	705	1815	1509	1698	1825	1213	1292	1117	1793	2353	1831	940
F01_transcript_12494	860	128	475	713	1049	729	537	291	128	1025	1059	384	953
F01_transcript_12496	232	430	529	307	278	153	235	299	182	258	254	311	954
F01_transcript_12499	430	121	514	257	406	362	293	191	130	339	395	97	973
F01_transcript_125	983	191	429	407	780	494	602	254	187	779	644	128	4585
F01_transcript_12500	732	495	1789	6126	1730	968	2843	9	309	5484	2910	3268	953
F01_transcript_12513	5634	4213	6876	4223	3656	3242	4720	9643	8520	3474	2844	4462	949
F01_transcript_12517	514	783	649	460	421	276	405	453	512	560	646	393	953
F01_transcript_12519	4334	7032	3316	2843	2676	945	1645	2341	1410	1776	1567	2557	952
F01_transcript_1252	2771	820	2663	775	860	714	2613	746	504	1179	989	362	3139
F01_transcript_12521	913	430	868	543	378	317	379	463	141	1007	599	322	949
F01_transcript_12523	4619	4726	8457	2192	1738	991	2313	2980	1339	1837	3262	13955	909
F01_transcript_1253	918	512	940	556	546	424	478	343	205	602	513	774	3146
F01_transcript_12530	224	122	215	1	1	0	4	39	1	0	7	2	942
F01_transcript_12535	270	202	314	383	356	298	225	299	142	368	603	327	962
F01_transcript_12538	13	0	27	3	0	20	0	8	0	0	20	0	945
F01_transcript_1254	220	43	254	95	171	93	216	92	29	212	238	105	3146
F01_transcript_12540	0	0	0	0	0	0	0	0	0	0	0	0	956
F01_transcript_12541	2409	0	2439	2870	0	1798	0	0	0	34	0	0	950
F01_transcript_12553	890	725	857	3766	6017	6138	710	560	428	2830	3442	3090	920
F01_transcript_12564	3	0	5	33	76	90	0	5	4	14	18	22	940
F01_transcript_1257	1563	294	1866	477	488	532	988	446	360	824	633	505	3130
F01_transcript_12573	1011	746	841	1097	993	579	478	558	352	780	983	1004	934
F01_transcript_12574	373	406	27	693	444	2	203	411	336	351	433	1017	945
F01_transcript_12575	192	321	415	270	275	302	166	344	325	216	375	398	937
F01_transcript_1258	2028	760	2004	1211	1301	897	1064	419	310	1550	1747	780	3150
F01_transcript_12580	1559	4648	3117	2346	2506	1548	1305	1596	1725	1794	2205	4239	949
F01_transcript_12591	5906	9850	13381	8180	6891	3826	6414	20410	25264	6477	4168	8801	934
F01_transcript_12593	327	384	478	474	473	363	302	335	239	360	590	609	932
F01_transcript_12595	1374	954	1201	1067	1122	662	655	762	467	892	945	1047	940
F01_transcript_12596	217	64	106	468	283	118	117	358	22	140	321	218	932
F01_transcript_12601	1928	2210	2493	1625	1314	74	881	467	394	979	1104	2604	938
F01_transcript_12603	170	133	240	180	170	250	87	137	48	180	308	217	917
F01_transcript_1261	4364	366	2608	28	100	71	883	334	32	104	173	195	3133
F01_transcript_12611	503	1297	1205	95	104	32	286	13126	366	94	296	327	934
F01_transcript_12614	0	9	28	2443	3044	4688	3	78	10	2661	8567	1736	930
F01_transcript_1262	427	21	604	278	65	167	277	0	25	400	7	49	3140
F01_transcript_12621	289	339	229	216	163	160	192	272	112	178	228	211	905
F01_transcript_12628	3408	1363	3246	1575	1469	1177	1224	1887	715	1079	1992	1163	924
F01_transcript_12629	269	38	240	0	0	0	573	128	68	1	0	0	929
F01_transcript_12631	61	39	42	314	362	454	53	28	18	609	1158	385	928
F01_transcript_12632	73735	133528	183775	78454	71967	40895	82239	118975	136636	64068	48078	81372	857
F01_transcript_12635	18581	2022	5907	0	0	0	7093	3260	145	1	1	25	918
F01_transcript_12639	3026	1782	4198	1013	800	458	2184	4963	3981	935	751	1424	876
F01_transcript_1264	526	68	99	152	152	0	452	46	15	270	85	15	3138
F01_transcript_12642	1386	1264	3096	260	367	271	1421	1888	1965	410	338	149	923
F01_transcript_12643	91	89	143	96	61	52	76	229	59	147	91	170	941
F01_transcript_12653	165	542	344	254	611	516	97	82	41	469	203	177	924
F01_transcript_12655	1158	1811	925	842	787	244	549	341	73	916	349	163	921
F01_transcript_12657	0	4	6	0	0	4	0	0	0	0	16	0	919
F01_transcript_1266	182	77	265	237	471	326	200	95	57	327	589	436	3151
F01_transcript_12664	53383	100653	135357	63773	62263	36950	51524	95654	101136	50073	46540	77428	872
F01_transcript_1267	105	4	12	79	45	22	35	29	4	54	185	16	3138
F01_transcript_12673	18011	4167	9559	449	1444	572	8195	3990	650	871	500	947	915
F01_transcript_12678	180	0	0	91	0	71	0	0	0	0	0	34	912
F01_transcript_1268	80	8	43	63	82	0	159	0	0	102	0	0	3142
F01_transcript_12684	879	237	756	838	1435	1242	411	436	192	1072	2003	391	915
F01_transcript_12687	1015	1061	1757	649	415	351	449	448	345	648	724	1285	916
F01_transcript_1269	938	339	608	523	666	188	0	255	198	246	1010	732	3137
F01_transcript_12693	0	0	0	0	0	13	0	0	7	4	7	0	918
F01_transcript_12700	2117	926	2054	2136	2507	1782	1308	1503	1139	1997	2533	2073	937
F01_transcript_12701	920	100	588	402	834	501	682	428	148	1191	1646	134	919
F01_transcript_12702	1337	225	543	237	203	84	485	499	146	229	226	199	908
F01_transcript_12703	625	557	684	287	279	77	336	222	113	266	309	249	914
F01_transcript_12706	123	120	135	83	101	104	86	62	56	132	117	68	934
F01_transcript_12708	7	4	1	43	184	171	6	0	4	92	36	27	915
F01_transcript_12717	220	407	354	206	202	134	300	207	273	427	171	136	827
F01_transcript_12720	1071	544	932	1015	1180	973	460	732	548	953	1012	987	915
F01_transcript_12723	140	248	344	130	224	153	103	198	112	151	213	328	934
F01_transcript_12724	1082	32	1532	0	173	110	151	95	35	44	116	130	926
F01_transcript_12728	423	0	0	34	0	0	0	1491	202	0	114	45	907
F01_transcript_1273	893	554	903	461	910	220	455	133	227	433	421	365	3130
F01_transcript_12733	468	582	950	328	251	271	356	226	168	366	327	585	901
F01_transcript_12738	1663	2524	2181	2227	1912	1309	1106	1589	1267	1605	2760	3986	893
F01_transcript_1274	1403	759	1121	720	692	883	770	78	61	524	578	902	3148
F01_transcript_12745	384	643	655	874	915	848	357	609	656	724	930	1266	900
F01_transcript_12746	48	4	49	0	5	0	86	5	0	5	1	1	901
F01_transcript_12749	4616	11913	8493	4857	6913	849	2996	2427	7929	3566	7247	19416	893
F01_transcript_12752	190	77	125	154	93	41	35	7	0	40	6	2	905
F01_transcript_1276	50	0	76	37	0	8	40	0	0	7	43	43	3137
F01_transcript_12765	128	66	406	113	121	54	205	25	22	161	168	65	914
F01_transcript_12766	361	186	283	372	421	250	238	220	75	360	372	177	903
F01_transcript_12773	63	64	78	100	77	91	25	88	88	48	96	39	898
F01_transcript_1278	1514	485	278	405	220	56	364	6	0	155	44	241	3131
F01_transcript_12788	1608	1788	6386	206	284	113	1618	2865	4236	219	406	358	882
F01_transcript_12789	2419	1970	2103	2204	1662	1452	1025	1179	733	1573	2464	1594	807
F01_transcript_1279	3489	2231	3811	3543	2949	2064	1985	2204	2065	2611	3846	3095	3153
F01_transcript_12791	3535	13052	10740	3302	3084	1759	4040	7860	11391	2373	1103	1853	869
F01_transcript_12796	357	2766	675	802	2609	133	233	94	34	992	58	460	894
F01_transcript_12800	50042	89698	114045	56878	48864	29076	49141	79333	98970	40409	33847	49520	826
F01_transcript_12801	1002	34	539	0	0	0	60	234	5	1	6	4	897
F01_transcript_12802	6	44	14	0	39	2	0	23	0	1	29	3	899
F01_transcript_12807	715	1165	769	703	561	419	482	758	680	571	1033	1141	900
F01_transcript_1281	206	140	83	163	132	85	148	110	64	231	248	146	3134
F01_transcript_12810	2197	3084	3620	2009	1700	1071	1731	6204	6512	1510	1405	1882	891
F01_transcript_12812	831	1003	1436	735	545	419	520	799	1206	430	732	1455	894
F01_transcript_12813	484	0	0	75	0	0	0	0	0	0	0	0	911
F01_transcript_12815	61	82	185	97	24	50	17	32	6	34	69	53	893
F01_transcript_12817	89	0	0	0	0	1	0	0	0	0	0	0	885
F01_transcript_12818	25106	41952	60515	34298	32397	18267	26233	53786	63369	25197	18476	35575	871
F01_transcript_12819	63862	118678	160959	83280	67375	38517	69743	139531	150331	57390	41693	64805	874
F01_transcript_12822	725	1030	1057	950	814	717	495	646	491	740	826	1176	885
F01_transcript_12824	377	117	434	177	225	95	287	148	100	271	245	48	888
F01_transcript_12826	265	438	205	170	124	114	192	189	141	156	121	180	887
F01_transcript_12827	215	57	273	105	87	45	160	123	113	122	135	65	977
F01_transcript_12832	1240	1656	2060	1055	2345	791	1049	484	904	1057	185	1126	887
F01_transcript_12833	1479	934	2827	539	436	309	1285	509	437	690	387	399	884
F01_transcript_12834	1094	1141	1674	1916	1587	1068	1257	1965	1700	1328	2046	2083	901
F01_transcript_1284	65	0	0	0	0	2	21	4	0	0	1	0	3122
F01_transcript_12844	448	455	925	281	439	217	498	634	372	502	457	229	886
F01_transcript_12845	1005	214	704	701	836	461	723	331	171	1117	815	167	887
F01_transcript_12846	476	0	175	296	565	552	317	0	17	473	452	224	883
F01_transcript_12847	1774	2680	2863	2080	1488	1172	1106	1458	1318	1372	2179	3130	863
F01_transcript_1285	1997	286	625	527	1216	483	1130	354	240	1213	919	110	3142
F01_transcript_12854	5703	8583	12390	7498	7014	3761	5667	11062	11401	5436	4380	5473	873
F01_transcript_12867	205	265	299	182	306	122	175	139	0	479	298	218	899
F01_transcript_12868	367	46	280	465	478	427	200	0	29	588	124	138	882
F01_transcript_12869	193	147	351	189	250	202	209	198	190	260	335	261	870
F01_transcript_12871	201	308	150	246	176	99	132	359	288	188	318	486	871
F01_transcript_12879	186	4	1	218	0	0	161	0	0	214	0	0	861
F01_transcript_1289	293	79	166	227	236	129	152	114	60	311	362	217	3155
F01_transcript_12896	18	18	18	31	39	7	44	48	23	56	48	81	868
F01_transcript_129	1860	1086	1424	3063	5644	3635	1418	1000	627	3713	3506	2358	4554
F01_transcript_1290	2875	988	1935	1651	2014	1638	1275	963	745	1987	2177	1088	3096
F01_transcript_12902	0	11	0	0	2	0	43	0	11	0	0	0	889
F01_transcript_12907	120	75	93	93	36	2	66	102	27	85	38	91	872
F01_transcript_12911	207	139	99	101	127	77	34	60	38	20	65	22	887
F01_transcript_12919	2170	195	619	5	0	1	698	252	36	21	5	16	798
F01_transcript_1292	204	191	78	227	205	77	94	111	191	109	259	384	3131
F01_transcript_12925	1126	465	712	856	1198	741	836	941	424	784	1987	534	868
F01_transcript_12928	612	1399	934	585	385	278	455	476	537	494	347	764	907
F01_transcript_12933	3845	4579	5564	1900	1408	761	1835	2263	1388	1471	1505	2996	878
F01_transcript_1294	5425	1332	3277	4096	5428	4140	2476	1210	726	4627	4318	1927	3125
F01_transcript_12943	219	179	180	98	86	51	135	111	15	91	187	89	864
F01_transcript_12948	549	444	404	187	131	82	254	244	133	172	182	333	868
F01_transcript_1295	7	0	0	5	0	0	3	0	0	0	0	8	3085
F01_transcript_12950	376	254	392	292	278	115	225	246	147	276	257	246	865
F01_transcript_12953	213	145	240	193	155	101	148	129	87	166	175	135	850
F01_transcript_12959	63	15	70	12	48	38	105	66	22	61	79	16	863
F01_transcript_1296	461	48	223	204	388	150	108	0	50	404	0	208	3140
F01_transcript_12962	634	564	570	598	623	401	411	439	215	589	834	411	854
F01_transcript_12963	292	171	260	148	185	107	143	163	139	247	265	166	861
F01_transcript_12965	395	621	773	497	423	266	249	487	299	363	495	690	868
F01_transcript_1297	1400	289	742	2097	2738	2035	846	535	280	2116	2929	1660	3130
F01_transcript_12970	205	263	347	217	188	166	159	175	199	216	157	323	852
F01_transcript_12972	96	71	152	71	101	60	98	150	55	135	129	95	864
F01_transcript_12977	0	0	0	0	0	0	0	0	13	0	0	0	887
F01_transcript_12982	1896	2	73	536	22	6	19	0	0	23	18	0	854
F01_transcript_12984	231	235	195	212	274	149	86	172	74	184	216	215	857
F01_transcript_12988	71	6	43	15	17	22	46	39	12	26	73	11	860
F01_transcript_12990	7	38	25	124	90	129	0	28	18	93	169	99	851
F01_transcript_12992	510	447	758	893	819	939	397	902	542	945	1581	1682	852
F01_transcript_12994	486	57	172	0	0	0	147	110	3	0	2	0	855
F01_transcript_13	1791	965	2199	1141	1033	653	1217	750	463	992	1190	1400	6088
F01_transcript_130	1812	835	1487	1237	797	454	845	809	812	687	1165	1723	4594
F01_transcript_13000	153	0	111	55	66	23	86	12	34	164	123	9	859
F01_transcript_13004	8	26	16	0	0	0	23	51	27	114	0	0	867
F01_transcript_13006	381	91	267	342	516	333	284	151	130	508	373	90	871
F01_transcript_13008	3016	5300	4374	2777	2275	1806	832	2174	2178	1075	1892	4505	871
F01_transcript_13009	157	73	110	134	235	108	128	28	25	197	65	139	849
F01_transcript_13011	837	93	87	0	0	2	168	108	14	1	1	0	850
F01_transcript_13012	1154	1038	1289	1113	1026	793	828	720	479	1162	1420	1345	864
F01_transcript_13015	2292	7762	7499	286	342	100	4812	0	3249	161	2458	773	838
F01_transcript_13018	1342	2232	3756	4621	975	647	3585	0	1471	3500	561	2141	854
F01_transcript_1302	1091	296	970	400	359	336	278	149	57	322	463	373	3111
F01_transcript_13020	340	198	12	414	153	13	118	211	10	108	347	5	873
F01_transcript_13026	99	152	125	85	77	39	257	53	103	203	175	170	850
F01_transcript_13028	1003	1423	1156	1099	993	850	673	1046	998	735	1353	820	854
F01_transcript_1303	5002	2362	7917	4679	4885	4304	2362	2128	2657	4207	2612	3227	3129
F01_transcript_13035	47	20	19	460	158	264	36	0	0	375	216	150	850
F01_transcript_13036	144	28	99	72	120	93	76	30	16	133	199	43	846
F01_transcript_1304	4287	1915	7977	2068	2456	2403	1477	853	814	1858	1113	1473	3076
F01_transcript_13042	592	144	945	249	364	220	350	251	129	332	224	123	839
F01_transcript_13043	0	593	380	0	329	162	101	0	0	94	0	0	845
F01_transcript_13044	3907	4177	4269	3105	3849	3631	2821	5932	5214	2930	4793	4839	847
F01_transcript_13048	149	312	254	151	124	81	105	145	170	96	116	216	845
F01_transcript_13057	1623	1028	1636	2248	2749	2483	1395	1182	836	2247	2790	1994	846
F01_transcript_13070	23843	39588	49785	23617	16737	8845	22575	46907	39092	16091	16921	20474	793
F01_transcript_13071	10	1	0	0	1	0	1	2	0	1	13	1	828
F01_transcript_13074	45432	69458	95087	50729	45117	33271	44625	61777	63210	36034	35889	50523	846
F01_transcript_13076	75074	172309	184487	84295	70625	37863	75449	129077	145533	58694	46496	84921	832
F01_transcript_13077	227	113	186	133	215	155	229	193	81	189	231	207	837
F01_transcript_13084	146	55	82	86	89	58	75	45	25	116	157	61	838
F01_transcript_13089	1467	1219	2156	852	907	550	923	767	0	952	699	1	841
F01_transcript_13090	54	32	24	38	26	15	24	39	10	32	33	20	890
F01_transcript_131	712	198	340	969	1402	1335	345	273	103	1494	2711	698	4548
F01_transcript_13104	36	3	7	7	4	0	28	5	23	4	18	9	837
F01_transcript_13107	272	88	201	308	470	372	306	119	48	603	736	104	836
F01_transcript_13110	50	0	17	7	0	0	50	5	0	0	0	0	840
F01_transcript_13112	7	0	2	0	2	0	25	0	1	9	11	5	833
F01_transcript_13118	0	0	0	10	20	24	0	0	0	7	2	2	883
F01_transcript_13121	277	434	264	240	301	177	111	207	105	238	309	237	827
F01_transcript_13122	799	531	446	2617	898	137	612	50	12	7824	890	1008	817
F01_transcript_13124	21685	22712	47744	10	197	765	22753	11129	14260	162	44	135	794
F01_transcript_1313	1003	634	937	777	861	631	1172	499	577	782	1222	839	3115
F01_transcript_13132	655	306	359	0	0	5	170	213	32	7	5	3	820
F01_transcript_13135	2808	3281	4379	4059	3276	2532	2268	1223	1473	3579	3439	7337	820
F01_transcript_13137	3	0	0	0	0	0	0	0	0	2	2	0	824
F01_transcript_1314	697	297	265	391	466	206	345	498	224	378	549	238	3106
F01_transcript_13151	318	462	221	280	168	156	106	286	168	220	227	172	832
F01_transcript_13161	241	451	380	180	238	150	244	132	125	172	111	45	823
F01_transcript_13165	298	221	143	21	7	4	135	105	37	28	5	3	821
F01_transcript_13168	619	735	746	807	674	448	328	427	287	664	661	840	826
F01_transcript_13174	261	83	79	37	13	19	35	43	4	33	52	77	823
F01_transcript_1318	2419	2319	93	2699	2256	269	659	656	285	944	1300	1816	3103
F01_transcript_13186	145	21	190	54	53	55	129	71	45	167	120	21	816
F01_transcript_13188	198	79	173	212	210	161	102	82	59	161	128	135	813
F01_transcript_13196	1918	2531	2966	928	1325	489	62	3146	7410	17	1920	1927	810
F01_transcript_13197	1121	265	1704	1219	1432	1192	1117	526	236	1607	1580	520	821
F01_transcript_13209	2348	492	1289	3783	452	1293	4	248	458	2	245	397	778
F01_transcript_1321	1211	580	1370	1076	580	389	905	485	890	741	488	1691	3123
F01_transcript_13210	63	0	4	1	0	1	35	0	8	9	2	6	814
F01_transcript_13219	127	37	92	55	79	84	74	53	39	125	167	32	822
F01_transcript_13220	0	94	222	31	92	72	101	106	48	34	0	25	808
F01_transcript_1323	0	16	0	128	8	0	0	0	0	0	78	0	3110
F01_transcript_1324	421	35	180	119	213	68	283	27	31	281	255	35	3118
F01_transcript_13240	836	631	1085	670	780	596	450	789	142	772	607	465	803
F01_transcript_13241	148	194	202	110	117	87	133	112	135	110	131	157	809
F01_transcript_13248	276	167	397	81	143	61	335	117	69	84	27	4	791
F01_transcript_13249	84	41	116	5	10	2	29	21	2	0	65	19	805
F01_transcript_1325	633	364	743	259	512	293	1035	46	166	391	205	164	3135
F01_transcript_13252	267	236	293	298	253	147	197	375	188	330	421	88	810
F01_transcript_13257	15	0	5	5	0	2	16	0	0	5	1	0	800
F01_transcript_13258	65	38	44	35	109	133	46	67	27	108	184	21	803
F01_transcript_13260	2873	7340	3842	3351	3044	2210	2025	3578	2962	2453	3386	5105	798
F01_transcript_13262	1060	218	729	1448	3428	3385	684	509	135	2274	2784	590	792
F01_transcript_13263	1845	931	1537	859	934	511	1038	965	535	846	1150	447	784
F01_transcript_13265	142	143	242	133	192	152	117	153	107	211	249	162	823
F01_transcript_13267	216	165	318	195	252	145	173	319	234	222	334	264	798
F01_transcript_13268	190	374	251	252	195	106	152	138	115	163	145	162	801
F01_transcript_13279	4	0	0	8137	9830	11842	0	0	0	7781	8093	5955	751
F01_transcript_1328	9	1	5	2109	1626	1964	11	48	8	1214	546	261	3115
F01_transcript_13291	520	714	1045	438	463	243	354	403	412	532	501	512	788
F01_transcript_13296	923	3196	3118	5225	2277	452	2744	14	1377	3918	9385	44356	799
F01_transcript_1330	9582	625	2324	221	131	60	2819	2296	911	253	914	1330	3106
F01_transcript_13303	223	27	415	86	89	40	157	39	37	131	229	94	795
F01_transcript_13306	29	132	26	153	47	67	59	20	56	93	291	620	785
F01_transcript_13309	994	628	940	684	732	504	510	391	180	770	766	368	791
F01_transcript_13316	471	681	472	395	282	269	220	383	254	343	502	406	787
F01_transcript_13322	4087	144	1967	464	808	711	2684	1191	113	2628	1533	218	795
F01_transcript_13326	257	63	229	192	193	117	227	791	60	268	218	111	786
F01_transcript_13330	252	86	0	96	0	0	87	5	0	5	44	63	788
F01_transcript_13331	8	292	398	0	0	5	98	24	8	0	0	0	790
F01_transcript_1334	270	22	161	27	39	12	154	57	28	82	57	31	3105
F01_transcript_13350	173	187	247	126	57	36	156	62	132	86	57	57	799
F01_transcript_13359	11	0	0	9	4	0	5	0	0	49	78	0	784
F01_transcript_1336	11305	2797	13156	5753	6642	3443	6589	2328	2239	6518	7045	3568	3097
F01_transcript_13369	290	33	187	282	388	321	163	130	63	449	501	126	786
F01_transcript_1337	226	173	372	137	426	172	212	95	37	294	157	144	3111
F01_transcript_13373	5098	2840	3860	5	2	0	2594	17081	6567	1	9	0	772
F01_transcript_13375	1276	54	240	694	1930	169	408	13	29	1582	237	29	782
F01_transcript_13383	600	259	684	419	403	290	743	455	326	1137	421	196	777
F01_transcript_13389	251	123	175	191	125	169	115	157	36	196	253	40	782
F01_transcript_13393	5312	7380	14049	3835	4663	3263	5703	2059	2955	4290	2421	1785	769
F01_transcript_13397	426	152	420	389	577	452	332	225	182	571	520	183	767
F01_transcript_13407	1464	3508	1700	1416	1249	198	626	495	353	883	749	2220	764
F01_transcript_13408	7	0	0	3387	8719	9675	0	0	0	9165	3139	827	769
F01_transcript_13411	273	14	92	81	142	11	167	41	10	139	72	4	771
F01_transcript_13415	369	1984	758	816	612	651	671	2	81	300	35	419	770
F01_transcript_13416	493	171	654	333	509	387	502	241	362	477	428	39	768
F01_transcript_13418	650	20	231	113	178	167	319	29	18	224	318	123	765
F01_transcript_13428	310	92	658	182	193	80	88	13	0	81	75	117	734
F01_transcript_1343	725	499	777	590	504	343	451	229	225	554	593	349	3110
F01_transcript_13432	562	758	810	647	688	480	697	415	571	827	358	527	759
F01_transcript_13442	626	986	1518	358	409	374	425	609	259	360	416	669	761
F01_transcript_13443	468	1353	840	1635	1912	1365	456	1110	980	1001	1499	1724	761
F01_transcript_1345	1236	1474	2481	692	462	282	419	96	21	190	188	90	3103
F01_transcript_13455	456	33	171	241	330	210	286	6	18	303	116	22	761
F01_transcript_13458	1469	659	2034	20	39	10	1940	56	37	65	11	100	756
F01_transcript_1346	221	39	142	100	103	94	107	47	36	116	266	90	3099
F01_transcript_13462	52	3	64	18	90	41	84	41	12	66	9	0	741
F01_transcript_13467	3220	1577	2834	697	817	1049	1903	1177	450	910	878	1583	760
F01_transcript_13469	128	369	118	236	134	129	113	266	109	132	233	251	761
F01_transcript_1347	1368	1508	1707	1405	893	852	974	802	487	1178	948	2544	3107
F01_transcript_1348	541	45	140	89	67	23	186	481	246	114	480	375	3116
F01_transcript_1349	466	159	336	66	58	8	251	63	305	59	146	240	3112
F01_transcript_13499	177	0	88	199	0	48	0	40	16	0	81	109	746
F01_transcript_135	1512	266	841	641	833	385	1200	543	201	1144	886	351	4543
F01_transcript_1350	1364	69	734	276	458	326	704	129	56	771	711	126	3098
F01_transcript_13500	196	152	322	269	300	160	0	0	55	31	18	67	752
F01_transcript_13503	22	15	31	17	28	11	16	16	12	31	20	20	751
F01_transcript_1351	1497	640	1272	1497	1995	956	841	549	227	865	728	891	3107
F01_transcript_13517	5124	7545	7440	4829	6259	3142	4392	3072	5477	4915	4153	3467	677
F01_transcript_13520	275	213	316	242	230	133	15	2	188	10	0	238	755
F01_transcript_13528	105	27	78	98	77	53	49	70	42	83	134	51	773
F01_transcript_13529	64	27	70	36	83	47	80	4	3	58	24	74	746
F01_transcript_13534	1326	965	2336	630	688	322	780	627	416	1139	556	360	743
F01_transcript_13536	45	16	48	4	35	0	0	0	0	21	8	17	746
F01_transcript_13540	58	53	38	16	17	32	50	27	12	50	37	27	735
F01_transcript_13550	1083	979	1277	1047	912	749	613	1232	479	820	1070	1091	762
F01_transcript_1356	1686	434	1614	849	703	374	1742	633	602	1618	1052	738	3105
F01_transcript_13560	288	211	344	218	466	275	327	236	125	537	443	195	735
F01_transcript_13573	3	0	13	0	0	0	3	10	0	14	8	0	734
F01_transcript_13589	89	70	135	66	62	25	144	126	88	49	72	58	766
F01_transcript_13590	84	46	310	54	51	10	191	8	5	215	130	76	735
F01_transcript_1360	41	21	29	9	49	10	66	0	0	62	40	0	3116
F01_transcript_13613	2936	10646	8449	5069	6174	5043	2923	6170	8743	3542	2507	4850	738
F01_transcript_13617	0	7	0	0	0	0	0	0	0	0	2	0	679
F01_transcript_13619	1324	4621	3460	10604	3950	2362	4256	1578	3199	11913	6457	20510	711
F01_transcript_13621	7	0	0	0	0	0	6	17	34	11	6	6	733
F01_transcript_13622	6476	7076	9916	6750	7158	4873	5103	7052	8092	5626	6387	6215	723
F01_transcript_13626	395	682	655	324	305	187	279	434	611	228	70	99	727
F01_transcript_1363	2297	506	835	1365	1723	1015	1063	429	195	1590	1746	937	3089
F01_transcript_13635	3	0	8	3608	3504	8815	3	0	3	4316	0	2738	721
F01_transcript_13636	2	55	22	4002	3844	3532	4	1138	1	3546	8678	1554	697
F01_transcript_13638	0	0	0	66	91	85	0	0	0	25	18	47	722
F01_transcript_1364	10	0	10	3	4	4	0	14	0	0	5	0	3233
F01_transcript_13640	265	353	499	286	209	146	257	248	205	228	262	294	731
F01_transcript_13642	61	26	60	33	48	40	49	34	14	75	92	30	722
F01_transcript_1365	474	101	228	330	232	182	312	123	126	536	333	385	3105
F01_transcript_13655	0	41	34	0	46	2	32	24	57	33	21	28	679
F01_transcript_13660	151	110	261	87	54	75	235	130	194	103	167	189	750
F01_transcript_13662	237	7	0	274	0	57	69	28	47	123	40	22	716
F01_transcript_13663	257	316	253	233	209	206	148	238	155	183	260	230	712
F01_transcript_13669	531	190	162	58	23	0	326	88	32	28	8	11	713
F01_transcript_1367	1026	190	1693	38	6	65	696	144	489	22	85	52	3092
F01_transcript_13677	439	52	427	125	314	111	254	96	21	362	291	63	694
F01_transcript_13682	1636	1457	739	6	9	0	1596	786	274	35	45	27	712
F01_transcript_13687	440	103	429	195	225	162	321	231	94	315	281	81	714
F01_transcript_13689	4	0	0	1	0	0	2	1	15	2	4	0	710
F01_transcript_1369	446	81	185	95	119	61	115	137	73	61	89	86	3099
F01_transcript_13690	424	606	1018	387	525	220	506	374	652	297	206	119	710
F01_transcript_13695	534	1191	953	1123	905	706	421	872	1168	712	1007	1217	701
F01_transcript_13698	10125	9347	18319	6676	6098	2158	9315	30157	21591	3020	4293	3802	703
F01_transcript_1370	338	118	159	113	81	40	208	76	20	136	89	110	3106
F01_transcript_13700	176	706	298	220	534	156	327	0	0	421	0	0	707
F01_transcript_13701	0	0	0	0	0	0	0	0	0	0	0	0	736
F01_transcript_13702	2388	2953	2361	2616	2561	2017	1471	2392	1645	2347	2513	2521	700
F01_transcript_13703	241	98	375	552	222	227	119	114	31	235	1544	223	708
F01_transcript_13706	2374	376	861	7	0	23	1040	343	0	21	0	0	685
F01_transcript_13709	187	269	227	205	211	189	120	260	190	206	243	313	709
F01_transcript_1371	1624	756	1559	1136	724	587	899	400	458	863	1035	1682	3061
F01_transcript_13712	158	5	30	0	0	0	18	5	0	0	0	0	714
F01_transcript_13713	802	1259	1045	947	759	557	678	863	689	776	1188	1334	729
F01_transcript_13714	551	810	844	553	522	397	367	596	343	516	599	499	714
F01_transcript_13722	0	0	0	7944	22490	24610	0	7	3	4239	7797	12334	709
F01_transcript_13724	383	719	531	415	399	327	378	538	469	361	570	348	711
F01_transcript_13735	2785	715	1208	2489	4298	2698	1797	775	535	3302	4885	1555	702
F01_transcript_1374	630	138	658	335	211	230	206	150	59	247	356	407	3080
F01_transcript_1375	316	325	232	1519	1556	672	115	53	108	1089	777	628	3098
F01_transcript_13755	673	731	1012	2556	3396	3180	628	875	545	2586	2854	1432	697
F01_transcript_1376	112	0	29	25	17	14	141	35	37	40	19	15	3095
F01_transcript_13761	12	13	15	165	45	28	13	5	17	300	270	996	694
F01_transcript_13764	19	9	3	0	10	3	4	1	6	11	16	11	697
F01_transcript_13767	293	1190	462	451	399	289	204	443	488	304	339	461	700
F01_transcript_1377	1559	1166	3693	1565	1632	1226	857	388	440	1399	558	2051	3001
F01_transcript_13771	0	0	0	1	5230	12	0	0	0	1	0	0	691
F01_transcript_13775	237	897	154	4	0	3	829	1140	724	0	0	0	696
F01_transcript_13780	21569	51726	61202	25371	23024	16965	20715	57056	65622	15547	19893	43003	615
F01_transcript_13784	436	177	417	399	344	244	292	184	106	426	346	157	688
F01_transcript_13789	574	628	649	685	643	580	327	933	497	488	650	672	712
F01_transcript_13790	0	220	121	20	162	101	209	167	65	189	115	334	670
F01_transcript_13797	176	22	22	539	58	59	14	65	45	25	44	33	688
F01_transcript_13799	0	0	0	13	44	67	2	0	0	9	20	12	692
F01_transcript_138	699	360	751	595	587	479	321	262	113	404	433	977	4456
F01_transcript_1380	1394	97	465	366	485	164	321	28	29	362	136	77	3087
F01_transcript_13803	15	0	13	10	24	0	13	3	17	16	8	16	692
F01_transcript_13805	86	102	73	83	65	40	65	12	14	67	59	42	689
F01_transcript_1381	691	313	597	364	295	282	406	336	230	392	422	451	3118
F01_transcript_13811	539	877	681	906	865	711	512	782	560	852	1030	964	696
F01_transcript_13821	188	375	625	276	213	181	209	220	144	226	425	141	686
F01_transcript_13823	404	101	340	666	957	852	331	292	152	1044	1341	161	694
F01_transcript_1384	1932	124	1113	17	23	16	534	241	16	33	20	85	3094
F01_transcript_13841	121	407	579	144	102	104	182	269	685	150	79	122	699
F01_transcript_13847	273	91	195	17	19	11	33	9	12	10	19	23	679
F01_transcript_1385	339	158	26	150	2	115	0	0	23	14	1	37	3084
F01_transcript_13850	42	88	106	84	112	105	60	32	71	70	106	101	688
F01_transcript_13851	213	1530	1357	446	1299	720	418	1092	2606	674	551	2115	672
F01_transcript_13853	0	0	0	0	0	0	0	0	0	0	0	3	681
F01_transcript_13854	40917	69003	98532	50730	46486	29143	42152	76586	83308	37295	29657	47147	677
F01_transcript_13857	472	581	437	4	4	1	217	188	69	13	2	32	678
F01_transcript_13859	5	4	19	111	103	136	8	8	4	148	269	59	690
F01_transcript_13861	155	166	152	151	191	126	131	168	145	203	271	112	675
F01_transcript_13864	1382	3302	1589	2060	2073	1696	1227	2038	2079	1543	2882	3645	692
F01_transcript_13870	14119	26017	32066	14207	10466	7097	12736	18176	19223	9662	8606	21001	634
F01_transcript_13875	123	155	123	77	68	56	105	115	84	126	78	51	670
F01_transcript_13877	122	349	128	426	725	34	83	11	40	223	11	135	673
F01_transcript_13879	14	70	63	18	42	58	30	8	12	72	11	49	688
F01_transcript_1389	0	0	0	0	0	1	0	0	0	15	0	0	3075
F01_transcript_13891	300	483	561	364	379	195	260	294	305	314	329	189	674
F01_transcript_13895	467	850	566	555	705	616	231	453	478	340	510	344	672
F01_transcript_13896	0	0	0	0	9347	8007	0	0	0	2934	3051	327	678
F01_transcript_13898	551	718	745	796	758	546	163	859	432	462	998	884	673
F01_transcript_139	1173	38	298	100	85	86	191	71	8	74	138	76	4506
F01_transcript_13904	120	0	68	0	0	0	18	28	34	4	7	0	676
F01_transcript_1391	413	262	276	221	548	217	174	166	124	328	404	289	3099
F01_transcript_13914	239	299	266	260	203	179	173	245	144	237	264	321	634
F01_transcript_13920	127	0	23	89	84	0	75	15	0	121	0	0	653
F01_transcript_13929	861	486	532	836	767	272	486	126	78	455	148	194	668
F01_transcript_13932	8	3	4	2	0	0	0	3	3	1	2	0	658
F01_transcript_1394	7579	910	3179	97	109	42	2055	486	50	193	102	75	3018
F01_transcript_13941	0	0	0	2	0	0	15	0	0	0	17	2	666
F01_transcript_13963	34	0	5	0	4	2	18	0	6	7	13	1	669
F01_transcript_13972	35144	71353	90533	40582	37782	21449	37638	65187	74278	33532	24765	34694	660
F01_transcript_1398	4076	1574	3348	2173	2285	1733	2040	1475	800	2197	2665	2612	3089
F01_transcript_13980	81	79	51	82	75	57	66	97	23	93	31	42	658
F01_transcript_13981	35490	68470	80209	46702	38394	19871	32351	53545	50803	32964	22744	44854	659
F01_transcript_13983	1554	1061	1584	1993	1984	1351	878	1400	675	1976	2664	1599	668
F01_transcript_13984	0	0	0	0	0	0	0	0	0	0	0	0	664
F01_transcript_13991	0	0	0	0	0	0	0	0	0	0	0	0	672
F01_transcript_13992	161	381	235	255	204	145	215	118	147	239	328	162	669
F01_transcript_13993	33	11	49	62	84	85	27	20	3	104	175	67	653
F01_transcript_14	1957	2394	1906	2293	2876	1242	1293	378	418	1804	2089	3663	6032
F01_transcript_14003	366	15	214	163	480	288	209	108	37	482	617	38	660
F01_transcript_14020	4985	1804	3175	3	4	0	2822	2156	197	26	1	13	648
F01_transcript_14026	117	69	94	108	142	138	93	78	7	179	156	81	647
F01_transcript_14027	96	1888	336	617	269	341	393	666	1002	421	88	116	668
F01_transcript_14030	0	0	143	134	0	150	371	0	0	412	75	0	651
F01_transcript_14031	57	4	20	5	2	0	17	0	0	8	2	2	644
F01_transcript_14038	16448	71418	44105	21855	17273	8970	19820	30186	70959	14682	8357	20431	649
F01_transcript_14042	388	115	87	0	0	2	208	12	7	8	21	16	642
F01_transcript_14047	844	18	59	1144	61	7	20	4	8	76	36	26	650
F01_transcript_14048	479	180	414	486	743	633	384	416	373	638	1001	296	650
F01_transcript_14049	408	768	985	394	372	390	156	677	628	177	484	259	650
F01_transcript_14054	0	0	0	0	0	0	0	0	14	0	0	0	663
F01_transcript_14055	275	533	387	278	238	177	126	370	228	245	267	351	644
F01_transcript_14061	678	253	602	1001	1299	936	511	539	261	1170	1528	493	651
F01_transcript_14067	106	318	364	106	93	88	129	139	83	151	122	382	638
F01_transcript_1407	856	48	355	332	19	47	684	0	6	371	28	0	3073
F01_transcript_14077	82	86	106	52	87	69	89	108	97	113	156	22	639
F01_transcript_1408	1268	1259	1145	659	524	51	992	62	586	717	365	1533	3107
F01_transcript_14082	31503	60271	76544	38387	40058	15235	37909	89397	111090	34629	29503	34418	605
F01_transcript_14085	2	87	223	71	201	161	0	151	124	0	321	111	653
F01_transcript_14098	0	170	9	113	1220	451	56	13	0	268	32	63	630
F01_transcript_14099	2	107	219	0	135	92	103	459	344	50	323	38	708
F01_transcript_141	84	0	78	201	496	550	163	0	7	564	23	64	4501
F01_transcript_14101	32	8	35	27	12	9	39	19	21	32	38	23	645
F01_transcript_1412	3044	633	983	961	1240	676	2789	615	279	2274	2377	657	3099
F01_transcript_1413	381	2	65	46	58	27	221	18	11	246	84	1	3073
F01_transcript_14131	45	116	156	63	40	7	32	16	3	34	27	140	640
F01_transcript_14133	30855	55869	82707	40934	38366	25456	34300	71897	70896	30584	26496	46201	623
F01_transcript_14149	0	0	0	0	0	0	0	0	0	0	0	0	635
F01_transcript_1416	449	45	160	111	72	47	133	76	11	107	162	118	3087
F01_transcript_14161	846	111	610	11	5	0	354	70	12	54	67	59	600
F01_transcript_14181	32706	102983	90796	42036	35512	20408	47275	90386	121103	31251	24612	38024	603
F01_transcript_14188	55	0	82	7	1	26	147	73	35	50	45	11	618
F01_transcript_1419	682	59	370	165	91	7	240	8	3	204	63	87	3117
F01_transcript_1420	378	283	421	446	631	303	192	266	138	571	402	214	3078
F01_transcript_14208	380	271	176	9	12	2	1058	100	725	33	29	13	614
F01_transcript_14212	45	0	7	2	7	0	12	0	3	7	13	1	606
F01_transcript_14225	2	1	3	3	0	0	1	1	0	6	2	0	611
F01_transcript_14232	937	2249	1568	1525	1638	1225	816	1565	1457	1237	1418	1923	608
F01_transcript_14240	65	4	40	20	26	2	45	5	12	18	49	4	630
F01_transcript_14243	837	1215	1265	1058	1403	1108	692	501	621	1179	1533	626	619
F01_transcript_14258	118	4	48	17	21	6	168	63	146	61	17	0	601
F01_transcript_14269	17	9	10	10	0	0	14	6	3	8	1	0	621
F01_transcript_14270	58	17	86	104	364	237	40	15	8	146	128	26	612
F01_transcript_14273	8	67	22	50	86	14	5	10	30	27	75	350	597
F01_transcript_14274	98	72	124	75	119	75	96	97	72	125	148	79	601
F01_transcript_14277	485	581	547	515	864	832	493	728	367	705	1673	562	605
F01_transcript_14279	361	335	249	63	73	17	239	109	0	89	6	8	609
F01_transcript_14287	53	0	0	0	0	0	0	42	0	0	0	0	562
F01_transcript_14291	25712	26164	55193	24065	26188	14521	34170	50919	48817	22624	20957	14434	519
F01_transcript_14294	687	540	709	1517	1809	1434	433	678	213	1289	1912	1746	627
F01_transcript_14297	0	0	1	13	5	13	0	0	0	3	1	2	610
F01_transcript_1430	388	58	285	218	15	220	224	82	0	234	663	47	3078
F01_transcript_14309	1086	7079	2334	3052	2525	1166	2365	6125	5195	5406	777	4352	596
F01_transcript_1431	452	47	170	71	99	28	283	76	30	154	101	42	3074
F01_transcript_14310	0	11	1	5	9	0	9	0	7	1	3	0	673
F01_transcript_14313	0	12	2	9	8	0	0	23	25	2	33	2	596
F01_transcript_14319	1030	591	308	8419	4484	4538	225	2042	923	1868	3849	1252	591
F01_transcript_1432	3407	3186	3432	4238	1787	603	1542	380	212	4320	2308	7056	3066
F01_transcript_14321	1544	308	447	138	19	31	555	263	77	41	34	51	598
F01_transcript_14323	237	109	206	430	288	214	114	71	10	216	394	50	586
F01_transcript_1433	560	133	578	352	525	412	386	75	26	599	532	218	3070
F01_transcript_14338	1756	6785	2549	4482	4470	1346	3166	1339	1098	7760	243	863	584
F01_transcript_14339	0	3	0	0	0	0	2	0	0	0	1	0	593
F01_transcript_14341	501	1037	752	556	568	358	291	493	348	445	469	594	587
F01_transcript_1435	498	191	358	389	357	200	305	304	76	439	435	339	3111
F01_transcript_14350	72	73	100	60	112	54	110	103	50	95	116	19	588
F01_transcript_14356	23	1	51	8	8	2	23	2	6	19	1	2	585
F01_transcript_14365	40	9	51	11	27	4	18	3	9	19	29	40	588
F01_transcript_14368	6	0	16	0	7	2	15	0	0	2	6	26	598
F01_transcript_14377	394	588	724	704	689	534	446	751	457	622	947	876	585
F01_transcript_144	1306	583	1485	568	541	213	761	398	234	647	554	731	4499
F01_transcript_14408	0	0	0	0	0	0	0	0	0	0	0	0	589
F01_transcript_14411	75	121	201	140	106	103	20	196	281	23	52	106	578
F01_transcript_14416	0	2	0	4	8	1	35	0	10	0	1	1	614
F01_transcript_14419	483	441	914	280	348	237	468	1144	1287	315	495	181	587
F01_transcript_14421	208	81	332	114	160	142	187	137	81	254	200	19	577
F01_transcript_14425	160	133	98	124	122	49	164	70	99	139	53	53	581
F01_transcript_14429	4015	3543	4044	3607	2677	2281	2029	3549	1212	3049	3276	5149	549
F01_transcript_14432	105	453	340	204	184	113	177	240	333	94	113	152	596
F01_transcript_14433	34632	63663	92725	43049	42228	23676	37064	72694	71144	32631	27117	47682	593
F01_transcript_1444	1979	1031	1906	1534	1798	379	199	180	216	799	378	1645	3075
F01_transcript_14443	236	417	284	206	186	105	228	246	138	220	293	235	581
F01_transcript_14444	567	1331	970	754	641	468	492	812	722	535	990	869	578
F01_transcript_14455	74	5	100	156	0	63	0	0	0	0	3	0	573
F01_transcript_14457	1515	2007	2824	1578	1703	1160	1861	3964	3398	1319	1701	2091	569
F01_transcript_14458	208	168	213	176	231	135	155	182	141	184	311	146	574
F01_transcript_14464	3	173	43	27	41	7	0	181	543	8	0	9	572
F01_transcript_1447	2329	2496	2524	1228	1055	448	1117	1133	1004	1051	787	1343	3059
F01_transcript_14478	27741	45417	61882	29298	33678	16550	36010	70218	82845	25594	25973	17968	520
F01_transcript_14479	231	498	339	293	264	183	201	208	169	266	258	335	568
F01_transcript_14483	440	356	457	261	306	205	231	431	251	327	270	98	565
F01_transcript_14487	1327	4600	1716	3290	3483	952	2368	835	630	6035	150	598	561
F01_transcript_14488	5	24	9	14	4	0	32	6	16	31	9	19	575
F01_transcript_1449	182	32	126	39	35	14	27	0	0	15	41	0	3058
F01_transcript_145	2092	1219	3339	1542	1239	706	1360	830	508	1253	1116	2256	4502
F01_transcript_14500	426	624	510	582	597	383	408	605	331	504	836	500	559
F01_transcript_14502	0	0	0	0	0	0	0	0	0	0	0	0	558
F01_transcript_14506	542	734	735	597	677	544	372	684	378	536	889	1088	561
F01_transcript_1451	903	525	848	776	593	258	263	203	192	337	339	458	3060
F01_transcript_14515	95	49	201	64	125	133	83	52	35	108	54	17	567
F01_transcript_14516	0	0	0	0	0	3	2	0	2	0	0	0	560
F01_transcript_1452	0	176	0	144	252	157	0	0	19	228	162	132	3068
F01_transcript_14523	33205	90940	93230	41706	40248	25829	41378	87992	106568	29029	26605	36552	545
F01_transcript_14524	37079	141705	100681	39527	28560	14460	36987	75833	93295	22657	24460	43943	516
F01_transcript_14538	1009	1010	995	827	1013	573	360	848	509	651	864	489	552
F01_transcript_14551	0	0	0	1	0	0	0	0	8	1	0	0	568
F01_transcript_14553	124	45	113	157	205	168	98	166	70	238	268	92	559
F01_transcript_1456	1391	547	1269	693	1080	713	974	682	337	1064	1063	431	3013
F01_transcript_14560	1	0	0	0	0	0	3	0	0	0	1	0	547
F01_transcript_14568	508	1063	570	857	696	671	408	685	501	605	1125	1396	574
F01_transcript_14570	587	801	327	554	456	144	159	1334	1302	168	571	53	536
F01_transcript_14574	21	4	26	60	12	69	9	53	8	37	100	18	545
F01_transcript_14582	425	480	431	372	373	252	319	352	268	330	509	327	550
F01_transcript_14584	13	0	0	888	0	0	0	0	0	0	0	0	452
F01_transcript_14588	71	180	95	34	14	4	30	144	233	25	49	37	547
F01_transcript_14596	15	12	16	9	13	15	13	9	4	38	30	5	544
F01_transcript_1460	624	218	426	412	553	345	827	424	280	581	776	454	3067
F01_transcript_14600	0	91	147	6	56	101	41	46	0	63	132	31	523
F01_transcript_14602	791	842	546	627	294	172	829	472	639	510	488	686	539
F01_transcript_14606	305	101	995	208	72	11	301	204	86	77	553	295	541
F01_transcript_14607	13	0	7	4	1	0	17	16	2	2	5	0	543
F01_transcript_14613	336	117	231	40	25	36	121	175	42	31	41	45	539
F01_transcript_14627	0	0	0	0	0	0	0	0	0	0	0	0	543
F01_transcript_1463	329	27	192	30	32	17	103	17	2	70	30	34	3061
F01_transcript_14632	31091	81846	70190	35931	30521	15146	34589	77195	106829	23990	25303	36275	534
F01_transcript_14633	199	432	4670	41	93	24	618	89	77	82	44	154	540
F01_transcript_14636	18	0	0	11	0	0	24	17	5	0	11	22	545
F01_transcript_14637	580	1546	736	946	747	745	422	998	567	691	1015	1337	540
F01_transcript_14638	284	659	570	734	564	663	208	439	216	635	922	896	521
F01_transcript_1464	1477	691	1332	787	946	840	910	761	453	1080	1419	1629	3057
F01_transcript_14641	13540	2141	5419	0	0	0	1996	5897	732	0	0	1	567
F01_transcript_1465	449	237	643	304	223	176	268	249	201	322	317	324	3054
F01_transcript_14656	1704	122	1385	317	503	579	1389	266	49	2103	1099	169	513
F01_transcript_14665	10550	26584	25895	13123	13583	7701	15123	34403	46349	10246	11022	11111	531
F01_transcript_14667	3322	4231	5276	4703	5624	4406	4066	3381	3853	4481	3982	4766	532
F01_transcript_14685	22815	58157	60309	27051	20918	11914	24796	60333	62846	17683	17828	26298	531
F01_transcript_14688	0	0	9	0	0	2	0	4	0	0	3	0	537
F01_transcript_1469	722	1455	2937	79	192	120	493	354	441	150	50	83	3063
F01_transcript_14693	14589	38191	33680	14007	14740	6716	22047	42785	69866	12932	13072	9013	487
F01_transcript_14696	0	0	2	10	5	31	8	0	5	25	26	11	553
F01_transcript_14697	260	204	142	289	166	153	140	1049	859	137	1121	1552	531
F01_transcript_14698	21435	73687	64307	25833	21734	11292	22810	55786	63918	14989	16323	32184	513
F01_transcript_14701	936	3565	1622	1276	1059	803	1029	2472	1873	912	1546	2160	525
F01_transcript_14704	22	17	26	26	27	15	21	11	8	25	23	8	534
F01_transcript_14708	110	83	81	117	109	77	69	122	75	130	197	46	526
F01_transcript_14709	558	1525	810	864	825	772	513	945	1007	641	1203	1048	525
F01_transcript_14717	2671	2474	5322	1576	1857	1232	2484	4318	4250	1918	1660	709	520
F01_transcript_14719	25	7	21	14	9	11	8	72	34	13	10	11	541
F01_transcript_14730	110	246	203	105	172	73	102	85	53	92	38	102	521
F01_transcript_14731	82	167	99	107	99	71	58	100	57	106	135	99	537
F01_transcript_14736	27848	41244	64768	28971	34289	21928	38925	74005	77837	27129	27594	17524	473
F01_transcript_14737	0	0	0	0	0	0	0	0	0	0	0	0	514
F01_transcript_1475	361	40	35	342	71	77	25	212	24	18	1132	55	3044
F01_transcript_14750	0	0	0	0	0	0	0	0	1	1	0	0	463
F01_transcript_14752	2	51	22	27	40	6	0	25	110	5	60	14	520
F01_transcript_14755	48	12	85	25	72	20	0	63	66	32	29	69	526
F01_transcript_14758	628	1658	3312	480	523	422	419	183	301	481	776	564	518
F01_transcript_14760	1636	6597	3159	2305	1864	1502	1757	3921	6756	1335	2322	2925	497
F01_transcript_14762	2	61	1	15	39	6	6	36	17	12	5	7	514
F01_transcript_14765	23790	51239	64855	29676	29460	17690	25654	64554	70105	22916	20344	35034	498
F01_transcript_1477	197	45	109	301	398	952	68	1254	16	713	2822	589	3063
F01_transcript_14781	5622	4377	4149	19	1	17	2398	3438	566	3	21	15	507
F01_transcript_14786	520	194	357	86	77	88	296	56	10	78	84	29	520
F01_transcript_1479	708	222	851	432	745	429	683	378	169	850	958	429	3048
F01_transcript_14814	0	0	0	0	0	0	0	0	0	0	0	0	538
F01_transcript_14817	3	0	2	6	2	4	20	0	3	8	3	1	518
F01_transcript_14818	19	5	6	2	6	0	4	4	141	21	6	1	551
F01_transcript_14827	30835	61092	74297	36821	37640	18032	36367	64817	80845	26245	28390	39576	489
F01_transcript_14836	351	171	281	15	8	4	141	79	20	56	41	5	505
F01_transcript_1484	190	288	164	233	362	88	160	134	37	236	268	239	3053
F01_transcript_14855	3	4	9	3	4	3	5	9	5	7	9	0	500
F01_transcript_14857	172	479	383	171	182	183	159	314	92	107	309	151	506
F01_transcript_14868	0	0	0	0	0	0	0	0	0	0	0	0	509
F01_transcript_1487	861	258	1089	957	1208	1194	964	509	462	1791	2273	861	3050
F01_transcript_14891	10889	68278	34845	12232	11649	6344	15197	32093	46089	7734	9648	16814	485
F01_transcript_14893	36	15	24	13	122	0	0	0	0	0	0	15	496
F01_transcript_14896	127	83	138	72	113	98	126	105	0	117	109	0	498
F01_transcript_14898	415	76	240	293	364	314	363	328	163	350	424	124	510
F01_transcript_149	488	221	656	336	301	118	293	36	3	692	342	370	4466
F01_transcript_1491	171	88	323	93	71	36	113	144	7	55	91	71	3046
F01_transcript_14910	316	596	359	285	380	154	319	361	351	279	419	177	490
F01_transcript_14913	43	88	79	48	44	27	89	81	62	76	62	58	508
F01_transcript_14915	28	1	8	0	4	3	64	26	8	24	41	3	498
F01_transcript_1492	1871	1084	5946	354	264	168	3059	233	84	300	289	309	3047
F01_transcript_1493	403	90	412	276	358	354	90	5	19	38	542	0	3043
F01_transcript_14931	617	318	492	713	1007	752	400	380	314	634	1097	395	495
F01_transcript_14938	1	32	155	1	37	67	134	24	52	131	122	44	490
F01_transcript_14942	4691	20194	12759	7027	8142	5478	7410	25545	40914	5532	5866	2824	488
F01_transcript_14944	0	0	0	0	0	0	0	0	0	0	0	0	489
F01_transcript_14948	24211	18004	47863	21594	24475	12661	27541	48106	41931	21941	18357	14569	494
F01_transcript_1495	1161	165	747	394	629	407	523	121	63	830	853	219	3050
F01_transcript_14960	0	0	0	0	0	0	0	0	0	0	0	0	577
F01_transcript_14961	717	65	328	3	0	0	715	840	207	0	0	0	483
F01_transcript_1497	73	99	112	125	153	121	149	261	117	59	232	38	3048
F01_transcript_14971	6	3	14	12	10	11	0	0	27	5	10	12	482
F01_transcript_14978	269	290	376	172	253	133	86	425	227	195	229	211	501
F01_transcript_1498	295	151	85	184	0	0	310	49	0	351	93	46	3062
F01_transcript_14983	344	425	366	435	268	229	161	256	505	211	351	381	480
F01_transcript_14986	34	49	37	65	57	41	10	55	18	45	45	28	484
F01_transcript_1499	56	0	7	0	10	10	62	31	5	38	74	4	3053
F01_transcript_14994	1912	3655	1492	956	1072	300	1745	5619	1275	1018	1032	718	483
F01_transcript_15	447	818	695	2773	288	287	1040	0	191	2268	1270	6955	5969
F01_transcript_1500	1898	1006	4128	1431	591	1219	1323	836	1437	1424	4811	1376	3040
F01_transcript_15002	558	981	1196	411	446	406	871	2565	3809	474	473	347	481
F01_transcript_15003	8	0	13	4	27	6	16	7	7	13	25	8	484
F01_transcript_15005	0	0	0	0	0	0	0	2	0	0	2	0	464
F01_transcript_15008	25	20	9	9	27	4	21	29	42	16	13	6	485
F01_transcript_15009	554	810	801	1	0	0	528	85	32	1	1	5	479
F01_transcript_1501	1741	87	452	42	60	72	678	110	0	182	129	115	3052
F01_transcript_15017	13	38	89	36	65	44	21	33	0	28	18	0	496
F01_transcript_15021	374	222	323	224	248	226	238	487	379	330	837	110	471
F01_transcript_1503	588	395	408	706	646	473	373	337	260	492	585	611	3061
F01_transcript_1504	107	5	47	0	6	4	67	0	0	40	19	0	3049
F01_transcript_15053	390	973	582	459	414	309	308	577	643	411	721	361	475
F01_transcript_15062	9	23	0	0	0	0	7	0	0	3	0	0	479
F01_transcript_15065	16175	42962	40917	18574	17904	9980	22276	54172	70896	14228	16869	23815	470
F01_transcript_1507	780	345	679	804	875	667	541	476	182	777	918	728	3082
F01_transcript_15084	7	0	4	2	8	4	1	0	0	2	3	1	494
F01_transcript_15085	0	70	570	0	3	25	0	52	0	0	0	0	468
F01_transcript_15088	9049	2045	6422	4093	8529	5859	6588	2844	1459	5872	4464	712	453
F01_transcript_15093	20	0	16	1	0	5	20	29	14	6	10	1	469
F01_transcript_151	864	81	431	102	178	183	301	61	25	292	287	36	4500
F01_transcript_15103	310	695	431	373	350	238	194	466	371	322	475	601	472
F01_transcript_15106	15391	30453	35077	16920	17140	9880	22780	48002	63837	13675	16783	12554	466
F01_transcript_1511	93	6	16	71	66	88	28	23	18	128	156	29	3037
F01_transcript_15112	0	0	0	0	0	0	0	0	0	0	0	0	463
F01_transcript_15115	1543	1438	1635	195	342	38	1349	0	125	86	0	16	443
F01_transcript_15116	0	0	0	0	0	0	0	0	0	0	0	0	473
F01_transcript_15122	19	37	86	16	13	50	40	0	121	27	0	45	460
F01_transcript_1514	355	228	1327	73	232	202	205	0	83	100	53	240	3036
F01_transcript_15143	0	1	1	0	0	2	0	0	0	0	0	0	463
F01_transcript_15157	3	0	1	4	1	0	12	12	21	6	10	2	456
F01_transcript_15160	121	33	79	50	100	60	65	56	0	83	99	23	452
F01_transcript_15162	0	0	0	0	0	0	0	0	0	0	0	0	467
F01_transcript_1517	298	535	783	360	650	481	233	122	278	397	381	698	3066
F01_transcript_15170	47	13	26	31	52	28	33	2	44	45	40	45	455
F01_transcript_15176	1934	2150	5018	1067	1899	1982	2403	11392	1572	2378	1750	3697	454
F01_transcript_15184	0	0	0	0	0	0	0	18	105	0	0	0	457
F01_transcript_15187	12	13	9	8	3	5	15	18	19	19	12	15	450
F01_transcript_15188	0	0	0	0	0	0	0	0	0	0	0	0	449
F01_transcript_15193	540	1478	1050	642	730	498	434	1151	1258	439	626	920	454
F01_transcript_15198	104	179	120	63	84	64	86	96	31	51	109	66	437
F01_transcript_1520	77	91	196	138	157	81	88	98	63	105	144	197	3040
F01_transcript_15200	72	6	61	14	43	21	102	25	15	80	38	2	450
F01_transcript_15213	1130	892	1832	561	413	221	569	909	782	501	513	812	451
F01_transcript_1522	2496	1195	2205	1416	1247	904	932	770	315	1223	1554	1784	3033
F01_transcript_15226	5	189	152	0	144	55	0	113	40	126	149	70	439
F01_transcript_15227	11	0	11	10	2	3	8	13	3	16	19	5	443
F01_transcript_15232	1149	408	776	42	49	41	776	404	87	135	131	47	412
F01_transcript_15237	11767	26838	29659	11756	12212	7488	17250	32795	44031	10777	12414	10915	457
F01_transcript_1524	863	74	73	784	102	30	439	323	42	883	891	88	3036
F01_transcript_15240	14855	30760	40438	14362	12366	5709	17994	41663	39452	9905	11051	22336	442
F01_transcript_15242	1557	486	877	4	0	0	1004	3770	1552	1	0	0	452
F01_transcript_15243	11	3	16	0	4	6	20	7	21	1	0	1	453
F01_transcript_15250	1	0	0	0	2	0	0	0	7	0	4	1	439
F01_transcript_15255	16	8	4	5	2	1	4	0	1	0	1	3	444
F01_transcript_15259	27	16	17	0	1	0	2	0	2	8	9	0	457
F01_transcript_1526	12	7	14	175	308	333	21	36	0	285	148	77	3022
F01_transcript_15276	0	0	0	3	0	0	0	0	0	0	0	0	443
F01_transcript_15277	17982	33605	45301	18754	20279	11166	21650	51566	48112	17124	16810	19957	434
F01_transcript_15287	0	131	104	0	119	113	83	0	0	99	0	0	436
F01_transcript_15291	0	0	0	0	0	3	0	0	0	0	0	0	434
F01_transcript_15292	1	0	2	0	0	0	0	0	0	0	0	0	438
F01_transcript_15295	1	0	0	0	0	0	0	2	0	0	0	0	436
F01_transcript_15296	456	2548	671	594	1028	388	45	524	1097	55	407	1069	455
F01_transcript_153	1779	1232	3782	1361	1051	563	1732	939	479	1248	1336	1692	4471
F01_transcript_15315	13309	32976	30813	13206	12939	7287	16976	39106	47212	10570	13627	13851	428
F01_transcript_1532	1267	1182	2520	389	660	353	749	1038	1061	428	860	788	3037
F01_transcript_15323	0	0	0	0	0	0	1	0	0	0	0	0	442
F01_transcript_15326	1	54	0	1	7	0	7	54	10	5	44	1	441
F01_transcript_15327	0	0	0	0	0	0	0	0	0	0	0	0	432
F01_transcript_15329	0	0	0	0	0	0	0	0	0	0	0	0	426
F01_transcript_15334	10	0	0	40	0	0	9	0	0	38	0	0	429
F01_transcript_15340	21	0	14	13	8	35	6	36	5	12	11	18	428
F01_transcript_15348	0	0	0	0	0	2	0	0	0	0	0	0	462
F01_transcript_1535	1349	633	570	954	837	1334	600	1692	149	1143	2369	2417	3060
F01_transcript_15362	7894	14392	20086	7891	8003	4438	11081	25647	26996	7327	6809	6352	428
F01_transcript_15364	1818	2516	2116	2435	3360	2528	1632	2812	2831	1951	3003	2373	432
F01_transcript_15386	147	56	0	169	0	11	1	223	588	0	84	309	434
F01_transcript_1539	1104	1223	1107	4	1	1	651	12	27	4	3	7	3038
F01_transcript_15392	21	19	54	18	17	16	53	67	107	25	57	13	415
F01_transcript_15397	4	0	0	2	0	0	0	0	1	0	0	0	419
F01_transcript_15399	0	0	0	0	7	0	0	4	0	2	5	0	433
F01_transcript_154	4037	1136	2061	1418	1282	533	1464	1136	367	1934	1180	451	4455
F01_transcript_1540	742	50	888	214	160	41	570	57	31	536	261	77	3021
F01_transcript_15411	5	32	8	16	14	9	17	0	10	19	23	31	438
F01_transcript_15417	15899	31962	40733	18237	20399	12338	22039	51654	67472	15471	20447	12723	413
F01_transcript_1543	190	34	48	303	305	404	45	0	0	205	178	436	3028
F01_transcript_15443	11	48	36	1	41	46	37	44	12	21	47	34	410
F01_transcript_15452	0	0	0	0	0	0	0	0	0	0	0	0	420
F01_transcript_15455	12	0	9	20	0	14	0	0	0	0	0	0	410
F01_transcript_15459	12	56	36	16	16	41	17	31	182	15	4	15	423
F01_transcript_15461	5	1	12	2	17	3	8	13	28	18	8	0	408
F01_transcript_15466	3	51	8	9	6	7	0	46	48	0	7	9	465
F01_transcript_15469	0	5	0	0	0	1	0	0	0	1	0	0	408
F01_transcript_1547	1136	195	1794	107	90	67	735	19	9	119	139	117	3041
F01_transcript_15473	0	0	0	0	0	0	0	0	0	0	0	0	411
F01_transcript_15483	9	0	0	14	0	0	0	5	0	0	13	0	405
F01_transcript_155	333	226	316	218	217	98	204	83	104	214	112	224	4440
F01_transcript_1550	876	280	720	361	245	199	276	40	29	244	187	159	3010
F01_transcript_15501	0	0	0	0	0	0	0	0	0	0	0	0	399
F01_transcript_15503	0	0	0	4	1	16	18	0	19	3	0	0	415
F01_transcript_1551	1315	438	1879	537	885	856	649	885	209	698	1029	479	3058
F01_transcript_15516	0	0	0	69	135	99	0	0	0	34	45	18	401
F01_transcript_15526	3	0	3	10	10	8	0	0	3	3	1	0	425
F01_transcript_1553	863	81	1144	542	115	484	643	199	121	663	476	736	3044
F01_transcript_15532	0	0	0	0	0	0	0	0	0	0	0	0	399
F01_transcript_15536	175	280	144	98	68	34	390	145	309	193	167	165	412
F01_transcript_15544	0	0	0	0	0	0	0	0	0	0	0	0	403
F01_transcript_15560	0	0	0	0	0	0	0	0	0	0	0	0	543
F01_transcript_15562	154	247	137	145	193	189	160	204	216	202	355	100	403
F01_transcript_15565	1	0	0	0	0	0	0	0	0	0	0	0	398
F01_transcript_15569	0	0	0	0	0	0	0	0	0	0	0	0	275
F01_transcript_15570	552	1910	720	776	689	539	649	1028	1135	613	1062	648	373
F01_transcript_15576	1	0	0	0	0	0	0	0	0	0	0	0	397
F01_transcript_15594	0	0	0	366	703	276	0	0	0	275	330	405	409
F01_transcript_1560	1160	166	523	411	515	111	594	253	155	505	558	299	3032
F01_transcript_15602	0	0	0	0	0	0	0	0	0	0	0	0	392
F01_transcript_15613	0	0	1	0	0	0	0	0	0	0	0	0	400
F01_transcript_15618	37	43	77	11	21	9	37	15	9	13	15	7	388
F01_transcript_15624	6	5	2	6	7	0	7	0	0	3	1	0	389
F01_transcript_15627	21	22	15	9	17	13	7	28	3	29	33	1	414
F01_transcript_1563	282	172	232	232	273	137	197	122	66	284	357	174	3032
F01_transcript_15642	542	1340	553	797	518	373	327	2944	3768	251	2488	3308	380
F01_transcript_15662	0	0	0	0	0	0	0	0	0	0	0	0	396
F01_transcript_15667	0	0	0	0	0	0	0	5	1	0	0	0	397
F01_transcript_15677	0	0	0	0	1	0	0	0	0	0	0	0	384
F01_transcript_15678	0	0	0	0	0	0	0	0	0	0	0	0	393
F01_transcript_15679	12	85	22	5	2	13	18	148	450	2	12	20	393
F01_transcript_15680	159	423	227	157	209	123	146	275	342	110	296	160	384
F01_transcript_15695	0	0	0	0	0	0	0	0	0	0	0	0	389
F01_transcript_15697	0	0	0	0	0	0	0	0	0	0	0	0	384
F01_transcript_157	0	0	0	0	0	0	0	0	0	0	0	0	4427
F01_transcript_15709	18	0	2	3	3	2	19	6	0	5	10	2	375
F01_transcript_1572	563	867	1230	540	1443	1066	568	403	481	917	1123	847	3025
F01_transcript_15720	0	7	5	0	0	1	4	0	0	4	3	2	380
F01_transcript_15723	37	12	14	14	33	15	5	8	0	14	46	22	380
F01_transcript_15727	8	0	2	2	1	0	6	0	0	8	10	0	379
F01_transcript_15731	0	3	1	0	3	2	3	2	4	8	5	0	396
F01_transcript_15739	92	70	159	78	110	21	95	150	156	80	144	143	349
F01_transcript_1574	739	358	628	1056	893	680	366	215	175	702	993	710	3027
F01_transcript_15750	0	0	0	0	0	0	0	0	0	1	0	0	386
F01_transcript_15760	2	31	11	0	0	0	33	22	112	0	0	0	372
F01_transcript_15769	7	0	2	4	6	0	0	31	28	1	4	2	374
F01_transcript_1577	569	100	412	270	205	169	270	145	29	393	226	229	3016
F01_transcript_15775	14	7	7	5	17	0	6	16	6	16	5	27	370
F01_transcript_15776	0	0	0	0	0	0	0	0	0	0	0	0	366
F01_transcript_15791	2	0	0	0	0	0	8	0	0	0	3	0	369
F01_transcript_15794	0	0	0	0	0	0	0	0	0	0	0	0	369
F01_transcript_15796	5	0	2	0	0	0	0	0	0	1	0	0	348
F01_transcript_1580	617	540	570	290	136	27	194	99	54	315	118	492	3012
F01_transcript_15800	2	0	0	3	2	4	2	0	0	3	10	1	393
F01_transcript_15809	0	0	0	0	0	0	0	0	0	0	0	0	365
F01_transcript_1581	1362	291	736	1285	416	202	270	81	30	360	448	497	3037
F01_transcript_15815	4	0	5	0	0	0	0	0	0	0	1	0	369
F01_transcript_1583	1875	490	1000	1525	830	827	957	502	460	1171	1232	1485	3011
F01_transcript_15830	8	0	2	0	0	0	0	0	0	0	3	0	360
F01_transcript_15831	13	6	8	71	121	139	7	123	14	152	313	41	368
F01_transcript_15836	0	0	0	0	0	0	0	0	0	0	0	0	372
F01_transcript_15843	4	17	9	6	6	5	5	4	5	7	15	6	367
F01_transcript_15851	0	0	0	0	0	0	0	0	0	0	0	0	361
F01_transcript_15853	0	9	23	5	19	28	16	41	26	35	93	9	363
F01_transcript_15858	7160	35496	20451	9281	9382	4920	11979	30896	45692	7128	8639	8483	350
F01_transcript_1586	133	10	40	46	84	51	65	10	5	149	110	6	3045
F01_transcript_15863	0	0	0	0	0	0	0	0	0	0	0	0	364
F01_transcript_15864	1	3	3	0	0	0	0	0	0	2	1	0	366
F01_transcript_15870	0	0	0	0	0	0	0	0	117	0	0	0	369
F01_transcript_15877	0	0	0	0	0	0	0	0	0	0	0	0	362
F01_transcript_1588	53	1	24	28	70	42	51	4	14	144	210	14	3016
F01_transcript_15881	0	0	0	0	0	4	0	0	0	0	0	0	360
F01_transcript_15882	12	0	4	3	13	2	18	10	4	6	16	2	358
F01_transcript_15888	0	0	6	0	0	0	0	0	0	0	0	0	351
F01_transcript_15892	1	0	0	1	0	7	7	0	0	0	6	0	368
F01_transcript_15903	0	0	0	2	6	0	0	0	0	4	4	0	373
F01_transcript_15905	0	0	0	0	2	3	4	0	5	1	0	0	346
F01_transcript_15906	0	0	0	0	0	0	0	0	0	0	0	0	355
F01_transcript_1592	5418	2145	4014	2808	1748	1082	1555	1645	807	1811	2449	5576	3016
F01_transcript_15928	0	0	0	0	0	0	0	132	584	0	0	8	362
F01_transcript_15929	29	27	45	86	388	208	12	7	30	79	209	103	350
F01_transcript_1593	839	201	391	501	654	469	396	145	85	672	735	389	2995
F01_transcript_15933	2	0	0	0	0	0	0	0	1	0	0	0	367
F01_transcript_15936	0	0	0	0	0	0	0	13	0	0	0	0	366
F01_transcript_15937	1	0	0	1	0	0	8	0	0	0	5	10	376
F01_transcript_15939	80	44	111	12	39	10	46	93	123	11	26	5	397
F01_transcript_15944	0	0	0	0	0	0	0	0	0	0	0	0	346
F01_transcript_15956	0	0	0	0	0	0	0	0	0	0	0	0	365
F01_transcript_15965	7	5	7	3	4	4	9	13	14	3	10	4	347
F01_transcript_1597	2639	2426	3866	2100	1736	1383	1320	1944	1451	1563	2148	4001	3014
F01_transcript_15975	0	0	92	0	0	0	10	5	7	0	0	8	344
F01_transcript_15976	0	0	0	0	0	0	0	0	0	0	0	0	319
F01_transcript_15977	0	0	0	1	0	1	0	0	1	0	0	2	343
F01_transcript_15979	0	0	2	0	0	0	5	0	0	0	0	0	345
F01_transcript_15980	0	0	0	0	0	0	0	0	0	0	0	0	353
F01_transcript_15989	0	0	0	0	0	0	0	0	0	0	0	0	353
F01_transcript_15994	0	1	2	0	0	0	0	2	0	0	1	0	364
F01_transcript_16002	0	0	0	0	0	0	0	0	0	0	0	0	346
F01_transcript_16007	0	0	0	0	0	0	0	0	0	0	0	0	342
F01_transcript_16011	0	0	0	0	0	0	0	0	0	0	1	0	343
F01_transcript_16015	0	0	0	0	0	0	0	0	0	0	0	0	349
F01_transcript_16027	4	0	0	3	5	2	4	2	1	3	3	3	339
F01_transcript_16028	4	9	3	3	0	0	13	20	5	2	8	2	348
F01_transcript_16039	0	0	0	0	0	0	0	0	0	0	0	0	335
F01_transcript_1604	192	207	296	181	183	152	66	90	3	71	166	37	3004
F01_transcript_16041	0	0	0	0	0	0	0	0	0	0	0	0	338
F01_transcript_16042	0	4	10	7	6	3	29	6	16	2	11	0	442
F01_transcript_16050	0	0	0	0	0	0	0	0	0	0	0	0	336
F01_transcript_16091	0	0	0	0	0	3	0	0	0	0	0	0	333
F01_transcript_16095	0	0	0	0	0	0	0	0	0	7	2	0	333
F01_transcript_16113	0	0	0	0	0	0	0	4	0	0	1	0	337
F01_transcript_16119	0	4	0	0	0	0	3	0	16	8	0	0	321
F01_transcript_16120	0	0	0	0	0	0	0	0	0	0	0	0	327
F01_transcript_16127	1	18	0	0	0	0	3	0	13	3	0	0	338
F01_transcript_16132	0	0	0	0	0	0	0	0	0	0	0	0	325
F01_transcript_16133	797	245	1122	0	20	39	0	881	1334	0	9	15	342
F01_transcript_1614	1167	729	1732	568	544	309	718	388	328	679	569	701	3003
F01_transcript_16144	2	0	0	0	1	5	2	2	0	0	10	3	329
F01_transcript_1615	2672	111	2096	1890	3131	2915	1617	162	50	1970	1379	1305	3001
F01_transcript_16150	0	0	53	0	0	10	30	0	0	18	0	0	337
F01_transcript_16153	2	0	1	0	0	1	1	0	1	3	1	0	345
F01_transcript_16155	0	0	0	0	0	0	0	0	0	0	0	0	326
F01_transcript_1616	612	86	436	299	298	145	176	95	25	410	422	227	3001
F01_transcript_16162	0	0	0	3	0	0	0	0	0	0	1	0	340
F01_transcript_16165	0	0	0	0	0	0	0	0	0	0	0	0	336
F01_transcript_16167	0	0	0	0	0	0	0	0	0	0	0	0	330
F01_transcript_16179	4157	40964	20269	4893	9384	4812	4830	7612	18008	3375	5138	9268	322
F01_transcript_1618	2491	1606	2156	1921	1682	1191	1153	1241	665	1476	2209	2876	2994
F01_transcript_16186	16	0	0	8	0	0	0	0	0	0	0	0	330
F01_transcript_16188	0	0	0	0	0	0	0	0	0	0	0	0	325
F01_transcript_1619	303	110	973	93	564	295	725	76	106	706	487	214	3005
F01_transcript_16191	1	0	0	0	0	0	0	0	0	0	0	0	321
F01_transcript_16194	0	0	0	0	0	0	0	0	0	0	0	0	345
F01_transcript_16202	0	0	0	0	0	6	0	0	31	0	0	0	332
F01_transcript_1621	1116	724	664	481	685	287	190	212	167	424	338	413	3029
F01_transcript_16212	0	0	0	0	0	0	0	0	20	0	1	0	322
F01_transcript_16217	0	0	0	0	0	0	0	0	0	0	0	0	325
F01_transcript_16218	0	0	0	0	0	0	0	0	0	0	3	0	318
F01_transcript_16221	0	0	0	0	0	0	0	0	0	0	0	0	321
F01_transcript_16226	0	0	0	0	0	0	0	0	1	0	0	0	315
F01_transcript_16227	3	0	0	0	0	0	1	0	0	0	0	0	316
F01_transcript_16228	2010	10861	4165	1920	1945	1277	3016	8193	20228	1527	2576	1595	301
F01_transcript_16229	0	10	0	0	0	0	2	0	8	0	1	2	372
F01_transcript_16244	0	0	0	0	0	1	0	7	5	0	0	0	318
F01_transcript_16251	1	0	1	0	0	0	0	2	0	0	0	0	322
F01_transcript_16254	53	299	167	76	114	82	78	253	361	59	87	115	346
F01_transcript_16258	0	0	0	0	0	0	0	0	0	0	0	0	361
F01_transcript_1627	541	1	151	25	43	23	89	4	0	19	63	12	3001
F01_transcript_16270	0	0	0	0	0	0	0	0	5	1	0	0	317
F01_transcript_1629	11493	677	5454	0	0	0	2168	380	66	6	0	0	2985
F01_transcript_163	870	153	285	258	160	24	0	0	0	0	198	112	4415
F01_transcript_1630	379	335	488	188	264	163	171	217	103	162	222	286	2998
F01_transcript_16302	0	0	0	0	0	0	0	0	0	0	0	0	309
F01_transcript_16309	10	16	11	8	8	10	7	2	31	26	24	18	315
F01_transcript_16311	3	3	8	10	1	0	1	15	16	1	5	5	299
F01_transcript_1632	10318	3878	2172	3698	3285	145	2842	936	1696	1737	324	512	2999
F01_transcript_16320	2	0	6	4	0	0	0	0	0	1	1	0	301
F01_transcript_16321	0	0	0	1	0	2	1	0	2	8	30	2	304
F01_transcript_16328	3	3	0	1	0	3	6	0	0	0	3	2	307
F01_transcript_16343	0	0	0	1	0	2	0	0	0	0	0	0	305
F01_transcript_16353	0	0	0	0	0	0	0	2	0	0	0	0	301
F01_transcript_16355	0	0	0	0	0	0	0	0	0	0	0	0	307
F01_transcript_16361	0	0	0	0	0	0	0	0	0	0	0	0	318
F01_transcript_16363	0	0	0	0	0	0	0	0	0	0	0	0	309
F01_transcript_16366	0	0	0	0	0	0	0	0	0	0	0	0	302
F01_transcript_16367	0	0	0	0	0	0	0	0	0	0	0	0	315
F01_transcript_16369	0	0	0	0	0	0	0	0	0	0	0	0	303
F01_transcript_1637	7290	48	29	2050	79	30	4816	714	103	3368	955	7	2983
F01_transcript_16370	5	0	0	0	0	0	0	0	0	0	0	0	303
F01_transcript_16371	14	36	15	11	21	9	12	23	21	11	10	31	311
F01_transcript_16377	0	0	0	0	0	0	0	0	0	0	0	0	306
F01_transcript_16381	0	0	0	0	0	0	0	0	0	0	0	0	300
F01_transcript_16387	30	13	0	20	25	3	6	0	0	7	62	18	345
F01_transcript_16388	2	5	1	0	3	0	0	25	11	4	3	1	303
F01_transcript_16389	0	0	0	0	0	0	0	0	0	0	0	0	301
F01_transcript_16392	0	4	1	0	0	0	0	2	1	0	0	0	330
F01_transcript_164	1743	1948	2587	854	1197	420	903	650	461	914	841	1233	4427
F01_transcript_16400	0	0	0	0	0	0	0	0	0	0	0	0	312
F01_transcript_1641	5	11	14	161	158	402	4	491	6	221	927	603	2993
F01_transcript_16411	0	0	0	0	0	0	0	0	0	0	0	0	302
F01_transcript_16412	0	0	0	0	0	0	0	0	0	0	0	0	301
F01_transcript_16415	0	3	0	4	2	5	0	2	0	1	1	4	300
F01_transcript_16418	0	0	0	0	0	0	0	0	0	0	0	0	302
F01_transcript_16420	0	0	0	0	0	0	0	0	0	0	0	0	308
F01_transcript_16423	0	0	0	0	0	0	0	0	0	0	0	0	316
F01_transcript_16425	0	0	0	0	0	0	0	0	0	0	0	0	286
F01_transcript_16427	23	154	189	67	48	18	55	346	82	97	46	99	300
F01_transcript_16433	0	0	0	0	0	0	0	0	0	0	0	0	301
F01_transcript_16439	0	1	1	0	0	0	0	0	0	0	4	0	300
F01_transcript_16441	0	0	1	0	0	2	3	0	0	0	0	0	300
F01_transcript_16442	0	0	0	0	0	0	0	0	0	0	0	0	295
F01_transcript_16450	1	0	0	0	0	0	0	0	0	0	0	0	300
F01_transcript_16458	2	1	0	1	0	0	0	1	0	0	3	0	297
F01_transcript_16475	0	0	0	0	0	0	0	0	0	0	0	0	292
F01_transcript_16476	0	0	0	0	0	0	0	0	0	0	0	0	291
F01_transcript_16489	1	4	0	0	0	1	0	0	0	0	0	0	297
F01_transcript_16496	0	0	0	0	0	0	0	0	0	0	0	0	251
F01_transcript_16498	0	0	0	0	0	0	0	0	0	0	0	0	302
F01_transcript_16505	0	3	0	0	0	1	0	0	0	0	0	0	296
F01_transcript_16514	0	0	0	0	0	0	0	0	0	0	0	0	294
F01_transcript_16517	0	0	0	0	0	0	0	0	0	0	0	0	295
F01_transcript_16525	0	0	0	0	0	0	0	0	0	0	0	0	302
F01_transcript_16535	0	0	0	0	0	0	0	0	0	0	0	0	291
F01_transcript_16538	0	0	0	0	0	0	0	0	0	0	0	0	291
F01_transcript_1654	2176	1855	2185	3231	3246	3017	1585	1338	854	3105	2569	3632	3001
F01_transcript_16540	0	0	0	0	0	0	0	0	0	0	0	0	297
F01_transcript_1656	452	161	244	227	332	193	359	197	125	433	522	184	3004
F01_transcript_16572	0	0	1	0	0	0	0	0	0	0	0	0	311
F01_transcript_16574	0	0	6	0	2	0	1	15	3	3	1	1	286
F01_transcript_16575	0	0	0	0	0	0	0	0	0	0	0	0	286
F01_transcript_16579	0	0	0	0	0	0	0	0	0	0	0	0	286
F01_transcript_16587	0	0	0	0	2	0	0	0	0	0	1	0	298
F01_transcript_16589	0	0	1	0	2	0	0	0	0	3	4	0	278
F01_transcript_16590	1	235	0	5	0	0	0	42	729	0	0	0	299
F01_transcript_16593	3	0	14	2	10	0	6	15	25	0	3	0	284
F01_transcript_16596	0	0	0	0	0	0	0	0	0	0	0	2	287
F01_transcript_1660	460	413	723	325	407	189	371	383	228	463	470	369	2991
F01_transcript_16606	0	0	0	0	0	0	0	0	0	0	0	0	302
F01_transcript_16609	0	0	0	0	0	0	0	0	0	0	0	0	284
F01_transcript_16611	4	0	0	2	3	0	4	0	1	5	0	0	278
F01_transcript_16612	0	0	0	0	0	0	0	0	0	0	0	0	283
F01_transcript_16614	0	7	0	0	0	0	0	0	0	0	0	0	282
F01_transcript_16621	0	0	0	0	0	0	0	0	0	0	0	0	288
F01_transcript_16628	0	0	0	0	0	0	0	0	0	0	0	0	312
F01_transcript_16634	0	3	1	1	2	0	0	2	2	0	2	1	288
F01_transcript_16644	0	0	0	0	0	0	0	0	0	0	0	0	300
F01_transcript_16647	0	0	0	0	0	0	0	0	0	0	0	0	278
F01_transcript_1665	976	55	251	283	396	238	440	161	94	483	390	74	2994
F01_transcript_16651	0	19	0	5	0	0	4	2	19	2	0	2	279
F01_transcript_16655	0	0	0	0	0	0	0	0	0	0	0	0	278
F01_transcript_16656	14	76	32	16	8	9	22	44	30	10	7	13	279
F01_transcript_16659	0	0	0	0	0	0	0	0	0	0	0	0	335
F01_transcript_16665	0	0	0	0	0	0	0	0	0	0	0	0	278
F01_transcript_16667	1	2	1	2	0	0	2	11	3	1	3	1	273
F01_transcript_1667	837	87	452	300	663	379	370	212	111	507	638	163	2971
F01_transcript_16677	0	6	0	0	0	0	0	16	5	0	0	0	276
F01_transcript_16681	0	0	0	0	0	0	0	0	0	0	0	0	289
F01_transcript_16682	0	0	0	0	0	0	0	0	0	0	0	0	273
F01_transcript_16683	0	0	0	0	0	0	0	0	0	0	0	0	280
F01_transcript_16684	0	0	0	0	0	0	0	0	0	1	0	0	168
F01_transcript_16689	26	0	0	10	0	0	0	24	0	0	11	1	273
F01_transcript_16691	0	0	0	0	0	0	0	1	0	0	0	0	283
F01_transcript_16693	0	0	0	0	0	0	0	0	0	0	0	0	281
F01_transcript_167	544	0	169	254	261	0	154	122	40	163	162	0	4395
F01_transcript_16716	0	0	0	0	0	0	0	0	0	0	0	0	277
F01_transcript_16724	0	0	0	0	0	0	0	0	0	0	0	0	274
F01_transcript_16725	0	0	0	0	0	0	0	0	0	0	0	0	273
F01_transcript_16729	0	0	0	0	0	0	0	0	0	0	0	0	275
F01_transcript_16731	12	19	5	1	1	1	5	16	17	1	11	11	260
F01_transcript_16737	1	3	8	3	5	3	7	21	12	12	11	5	268
F01_transcript_16738	0	0	3	0	0	0	0	0	0	0	0	0	272
F01_transcript_16739	0	0	0	0	0	0	0	0	0	0	0	0	274
F01_transcript_16747	0	0	0	0	1	0	2	0	0	0	3	0	288
F01_transcript_16757	0	0	0	0	0	0	0	0	0	0	0	0	270
F01_transcript_16758	0	0	0	0	0	0	0	0	0	0	0	0	269
F01_transcript_16763	0	0	0	0	0	0	0	0	0	0	0	0	268
F01_transcript_16768	0	0	0	0	0	0	0	0	0	0	0	0	266
F01_transcript_16789	0	0	0	1	0	0	1	0	0	0	0	0	276
F01_transcript_1679	592	242	894	493	414	467	397	175	3	553	517	208	2973
F01_transcript_16791	0	0	0	0	0	0	0	0	0	0	0	0	264
F01_transcript_16796	0	0	5	0	0	0	0	0	0	0	0	0	262
F01_transcript_16801	0	0	0	0	0	0	0	0	0	0	0	0	264
F01_transcript_16807	0	0	0	0	1	0	0	0	0	0	1	0	263
F01_transcript_1681	807	237	666	83	68	78	224	306	84	92	85	120	2969
F01_transcript_16813	13	20	15	5	29	0	0	0	8	23	16	7	270
F01_transcript_16817	0	14	1	0	1	0	0	9	10	0	0	1	267
F01_transcript_16821	0	0	0	0	0	96	48	256	64	0	0	0	228
F01_transcript_1683	581	59	930	18	5	0	363	26	98	17	9	0	2982
F01_transcript_16831	0	0	0	0	0	0	0	0	0	0	0	0	273
F01_transcript_16842	0	0	0	0	1	0	0	0	0	0	0	0	264
F01_transcript_16849	0	0	0	4	0	81	79	206	549	0	0	0	259
F01_transcript_16855	0	0	0	0	0	0	0	0	0	0	0	0	271
F01_transcript_1686	2487	143	601	0	1	0	817	173	12	0	0	13	2940
F01_transcript_16864	0	7	0	0	0	0	0	0	1	0	4	0	275
F01_transcript_16867	0	0	0	0	0	0	0	0	2	1	0	0	261
F01_transcript_16869	0	0	0	0	0	0	0	0	0	0	0	0	261
F01_transcript_1687	105	30	68	59	112	88	241	9	37	290	29	105	2986
F01_transcript_16888	0	0	0	0	0	0	0	0	0	0	0	0	282
F01_transcript_16899	1	3	0	0	0	0	0	2	0	3	0	0	254
F01_transcript_1690	1345	128	404	229	277	143	1686	324	305	869	1167	127	3004
F01_transcript_16902	0	0	0	0	0	0	0	0	0	0	0	0	264
F01_transcript_1691	520	235	451	743	473	453	277	612	137	495	1146	1246	2987
F01_transcript_16915	0	0	0	0	0	0	0	0	0	0	0	0	251
F01_transcript_16919	0	0	6	3	0	3	0	0	0	0	0	0	266
F01_transcript_1692	343	283	946	154	492	668	0	202	537	309	165	413	2976
F01_transcript_16921	0	0	0	0	0	0	0	0	0	0	0	0	243
F01_transcript_16924	0	0	0	0	0	0	0	0	0	2	0	0	267
F01_transcript_16927	0	0	1	0	0	0	0	0	0	0	1	0	257
F01_transcript_16928	0	4	0	0	0	0	1	0	0	0	0	0	262
F01_transcript_16934	1	0	0	0	0	0	0	0	0	0	0	0	255
F01_transcript_16935	0	0	0	0	0	0	0	0	0	0	0	0	322
F01_transcript_16936	0	0	0	0	0	0	0	0	0	0	0	0	165
F01_transcript_16944	0	0	0	0	0	0	0	0	0	0	0	0	266
F01_transcript_16951	0	0	0	0	0	0	0	0	0	0	0	0	255
F01_transcript_16955	0	0	0	0	0	0	0	0	0	0	0	0	259
F01_transcript_16960	0	0	0	0	0	0	0	0	0	0	0	0	258
F01_transcript_16961	0	0	0	0	0	0	0	0	0	0	0	0	254
F01_transcript_16967	0	0	0	0	0	0	0	0	0	0	0	0	253
F01_transcript_16985	4	0	0	0	3	0	0	0	0	0	0	0	249
F01_transcript_16986	0	0	0	0	0	0	0	0	0	0	0	0	261
F01_transcript_16989	0	0	0	0	0	0	0	0	0	3	0	0	256
F01_transcript_1699	295	166	186	188	163	47	167	158	109	170	250	439	2964
F01_transcript_16990	0	0	0	0	0	0	0	0	0	0	1	0	265
F01_transcript_16992	14	7	18	2	9	7	11	6	11	9	4	10	253
F01_transcript_16999	0	0	0	0	0	0	0	0	0	0	1	0	252
F01_transcript_1700	2556	1266	8056	949	3269	1478	1642	1043	1685	1084	2065	980	2961
F01_transcript_17000	0	0	0	0	0	0	0	0	0	0	0	0	232
F01_transcript_17004	0	0	0	0	0	0	0	0	0	0	0	0	252
F01_transcript_17005	0	0	1	0	0	0	0	0	0	0	0	0	256
F01_transcript_17006	0	0	0	0	0	1	0	0	0	0	0	0	248
F01_transcript_17011	0	0	0	0	3	0	0	0	0	1	0	0	255
F01_transcript_17012	0	0	0	0	0	0	0	0	0	0	0	0	250
F01_transcript_17033	0	0	0	0	0	0	0	0	0	0	0	0	258
F01_transcript_17036	0	8	5	0	0	0	1	2	0	0	2	0	253
F01_transcript_17038	0	0	0	0	0	0	0	0	0	0	0	0	263
F01_transcript_17041	1	1	0	3	2	0	0	2	0	3	1	1	250
F01_transcript_17044	0	0	0	0	0	0	0	0	0	0	0	0	246
F01_transcript_17048	0	0	0	0	2	0	5	0	0	0	0	0	246
F01_transcript_17049	0	0	0	0	0	0	0	0	0	0	0	0	245
F01_transcript_17054	0	0	0	0	0	0	0	0	0	0	0	0	246
F01_transcript_17064	349	121	75	35	28	1	243	20	19	33	18	10	245
F01_transcript_17069	0	0	0	0	0	0	0	0	0	0	0	0	245
F01_transcript_17071	0	0	0	0	0	0	0	0	0	0	0	0	259
F01_transcript_17076	0	0	0	0	2	3	0	0	0	0	0	0	266
F01_transcript_17079	1	5	0	0	26	4	3	2	0	7	0	0	244
F01_transcript_1708	864	573	622	1130	1041	519	302	74	360	802	429	1779	2971
F01_transcript_17085	0	0	1	0	0	0	0	0	0	0	0	1	246
F01_transcript_17091	1	0	0	0	3	2	0	0	0	0	1	0	244
F01_transcript_17092	0	0	0	0	0	0	0	0	0	0	0	0	240
F01_transcript_17096	9	16	20	1	13	4	12	35	41	9	22	3	253
F01_transcript_171	1753	999	1718	939	944	405	812	1065	695	787	535	613	4380
F01_transcript_17105	0	0	0	0	0	0	0	0	0	0	0	0	251
F01_transcript_17111	0	0	0	0	0	0	0	0	0	0	0	0	242
F01_transcript_17117	1	0	0	0	0	0	0	0	0	0	0	0	249
F01_transcript_17130	0	0	0	0	0	0	0	0	0	0	0	0	249
F01_transcript_17133	0	0	0	0	0	0	0	0	0	0	0	0	241
F01_transcript_17149	0	0	0	0	0	0	0	0	0	0	0	0	239
F01_transcript_1715	3642	654	846	2429	896	343	1011	2007	531	948	2339	1161	2960
F01_transcript_17153	0	5	1	0	7	6	0	24	18	0	0	2	234
F01_transcript_1717	3332	2024	2332	4129	3951	3466	1637	1132	447	4010	4636	5266	2924
F01_transcript_17172	0	0	0	0	0	0	0	0	0	0	0	0	245
F01_transcript_17180	0	0	0	0	0	0	0	0	0	0	0	0	257
F01_transcript_17187	0	0	0	0	0	0	0	0	0	0	0	0	248
F01_transcript_1719	7494	4408	14009	763	985	1178	9097	11146	17758	749	1689	2495	2903
F01_transcript_17195	0	0	1	0	0	0	0	1	0	0	1	0	235
F01_transcript_17196	0	0	0	0	0	0	0	0	0	0	0	0	233
F01_transcript_17202	0	0	0	0	0	0	0	0	0	0	0	0	235
F01_transcript_17203	0	0	0	0	0	0	0	0	0	0	0	0	236
F01_transcript_17207	0	0	0	0	0	0	0	0	0	0	0	0	246
F01_transcript_1721	512	301	472	455	439	290	302	203	166	474	434	595	2960
F01_transcript_17220	1	0	0	0	0	0	0	0	0	0	0	4	256
F01_transcript_1723	815	219	580	399	763	561	376	628	52	576	828	486	2955
F01_transcript_17233	0	0	0	0	0	0	4	0	0	0	0	0	233
F01_transcript_17241	0	0	0	0	0	0	0	6	0	0	6	0	238
F01_transcript_17246	0	0	1	0	0	0	0	1	4	0	0	0	232
F01_transcript_17248	0	0	0	0	0	0	0	0	0	0	0	0	245
F01_transcript_17251	0	0	0	0	0	0	0	0	0	0	0	0	232
F01_transcript_17252	0	0	0	0	0	0	0	0	0	0	0	0	241
F01_transcript_17254	0	0	0	0	0	0	0	0	0	0	0	0	227
F01_transcript_17258	0	0	0	0	0	0	0	0	0	0	0	0	196
F01_transcript_17260	0	0	0	3	1	0	0	0	0	0	0	0	250
F01_transcript_17273	0	0	0	0	0	0	0	0	0	0	0	0	290
F01_transcript_17274	0	0	0	0	0	0	0	0	0	0	0	0	233
F01_transcript_17275	0	0	0	0	0	0	0	0	0	0	2	0	236
F01_transcript_17276	0	0	0	0	1	0	0	0	0	0	0	0	262
F01_transcript_17286	0	0	0	0	0	0	0	0	0	0	1	0	228
F01_transcript_17289	0	0	0	0	0	0	0	0	0	0	0	0	236
F01_transcript_17293	0	0	0	0	0	0	0	0	0	0	0	0	230
F01_transcript_1730	0	0	0	0	0	0	0	0	0	0	0	0	2962
F01_transcript_17300	0	0	0	0	0	0	0	0	0	0	0	0	236
F01_transcript_17306	41	4	0	23	0	0	0	151	543	0	75	20	232
F01_transcript_17310	0	0	0	0	0	0	0	0	0	0	0	0	250
F01_transcript_17311	1	4	4	0	2	1	1	7	6	1	3	0	240
F01_transcript_17313	0	0	0	0	0	0	0	0	0	0	0	0	230
F01_transcript_17315	0	0	0	0	0	1	0	0	0	0	0	0	231
F01_transcript_17317	0	0	0	0	0	0	0	0	0	0	0	0	228
F01_transcript_17321	0	0	0	0	0	0	0	0	0	0	0	0	238
F01_transcript_17324	0	0	0	0	0	0	0	0	0	0	0	0	225
F01_transcript_17329	0	0	0	0	0	0	0	0	0	0	0	0	226
F01_transcript_17336	0	0	0	0	0	0	0	0	0	0	0	0	226
F01_transcript_17352	0	0	0	0	0	0	0	0	0	0	0	0	228
F01_transcript_17355	0	0	0	0	0	0	0	0	0	0	0	0	225
F01_transcript_17359	0	2	2	0	0	7	1	0	0	0	1	0	229
F01_transcript_17364	0	0	0	0	0	0	0	0	0	0	0	0	225
F01_transcript_17368	0	0	0	0	0	0	0	0	0	0	0	0	222
F01_transcript_17371	0	0	0	1	0	0	0	0	0	1	2	3	229
F01_transcript_17374	0	0	0	0	0	0	0	0	0	0	0	0	225
F01_transcript_1738	1064	242	1056	4190	6231	6185	586	116	164	6561	3134	1144	2965
F01_transcript_17381	0	0	0	0	0	0	0	0	0	0	0	0	221
F01_transcript_17385	0	0	0	41	147	125	0	0	0	117	187	26	176
F01_transcript_17386	0	0	0	0	0	0	0	0	0	0	0	0	307
F01_transcript_17387	0	0	0	0	0	0	2	0	0	0	0	0	227
F01_transcript_17389	0	0	0	0	0	0	0	0	0	0	0	0	233
F01_transcript_17390	1	0	0	0	2	0	0	2	6	0	0	0	223
F01_transcript_17393	0	0	0	0	0	0	0	0	0	0	0	0	222
F01_transcript_17396	0	0	0	0	0	0	0	0	2	0	0	0	230
F01_transcript_17397	0	0	0	0	0	2	0	3	6	0	0	0	223
F01_transcript_17399	0	0	0	0	0	0	0	0	0	0	0	0	221
F01_transcript_174	2419	1177	1542	815	979	669	1194	880	310	603	618	1060	4384
F01_transcript_1740	703	238	537	541	583	349	396	269	107	602	623	354	2971
F01_transcript_17401	0	0	0	0	0	0	0	0	0	0	0	0	219
F01_transcript_17403	0	0	0	0	0	0	0	0	0	0	0	0	228
F01_transcript_1741	1	4	0	1294	2	2	0	1	0	55	316	8	2936
F01_transcript_17416	0	0	0	0	0	0	0	0	8	0	0	0	192
F01_transcript_17421	0	0	0	0	0	0	0	0	0	0	0	0	223
F01_transcript_17425	0	0	0	0	0	0	2	1	4	0	1	0	221
F01_transcript_17428	0	0	0	0	0	0	0	0	0	0	0	0	180
F01_transcript_17429	0	0	0	0	0	0	0	0	0	0	0	0	219
F01_transcript_1743	586	430	714	384	489	272	310	352	181	333	412	385	2958
F01_transcript_17433	0	0	0	0	0	0	0	0	0	0	0	0	218
F01_transcript_17439	0	0	1	1	0	0	0	0	0	0	0	0	226
F01_transcript_17445	0	0	0	0	0	0	0	0	0	0	0	0	219
F01_transcript_17448	0	0	0	0	0	0	0	0	0	0	0	0	220
F01_transcript_17449	0	14	0	1	0	0	3	0	38	0	0	0	219
F01_transcript_17462	0	0	0	0	0	0	0	0	0	0	0	0	216
F01_transcript_17466	0	0	0	1	0	0	0	2	0	0	2	0	226
F01_transcript_1747	681	196	388	324	240	141	353	238	102	353	363	408	2923
F01_transcript_17472	11	6	26	0	0	0	50	68	308	0	0	0	218
F01_transcript_1748	325	5	154	39	47	91	110	47	67	102	49	19	2944
F01_transcript_17480	0	0	0	0	0	0	0	0	6	0	1	0	218
F01_transcript_17486	0	0	0	0	0	0	0	0	0	0	0	1	226
F01_transcript_17488	0	0	0	0	0	0	0	0	0	0	0	0	219
F01_transcript_17489	0	0	0	0	3	0	0	0	0	0	0	0	225
F01_transcript_1749	750	214	591	435	386	367	225	242	191	252	602	571	2954
F01_transcript_175	1130	378	686	758	677	622	380	441	130	633	1217	1251	4396
F01_transcript_17500	0	0	0	0	0	0	0	0	0	0	0	0	220
F01_transcript_17503	0	0	0	0	0	0	0	0	0	0	0	0	212
F01_transcript_1751	1117	54	79	256	0	0	488	262	286	265	210	317	2935
F01_transcript_17513	0	0	0	0	1	0	0	1	6	0	0	0	250
F01_transcript_17515	0	0	0	0	0	0	0	0	0	0	0	0	219
F01_transcript_1752	29548	31867	535	25515	40867	377	14004	2220	20693	18738	3758	59073	2944
F01_transcript_17520	0	0	0	0	0	0	0	0	0	0	0	0	212
F01_transcript_17522	0	0	0	0	0	0	0	0	0	0	0	0	221
F01_transcript_17527	0	5	0	0	0	15	6	5	0	0	12	3	234
F01_transcript_17529	1	5	0	3	11	2	0	0	0	5	1	3	211
F01_transcript_1753	990	4	244	0	0	0	215	0	5	0	0	0	2936
F01_transcript_17534	1	0	0	0	0	0	0	0	3	0	0	0	211
F01_transcript_17538	0	0	0	0	0	0	0	0	0	0	0	0	211
F01_transcript_17550	0	0	0	0	0	0	0	0	0	0	0	0	207
F01_transcript_17554	0	0	0	0	0	0	0	0	0	0	0	0	217
F01_transcript_17555	0	0	0	0	0	0	0	0	0	0	0	0	214
F01_transcript_17556	0	1	0	0	0	0	0	0	0	0	0	0	221
F01_transcript_17562	0	0	0	0	0	0	0	0	0	0	0	0	222
F01_transcript_17563	0	0	1	0	0	0	0	1	0	0	0	0	219
F01_transcript_17566	0	0	0	0	0	0	2	6	2	1	0	0	221
F01_transcript_17569	0	0	0	0	0	0	0	0	0	0	0	0	221
F01_transcript_1757	124	123	292	182	19	7	69	54	14	73	0	21	2941
F01_transcript_17573	5	4	5	0	0	3	2	13	9	2	4	1	221
F01_transcript_17578	0	1	0	0	0	0	0	0	0	1	0	0	218
F01_transcript_17588	0	0	0	0	0	6	0	0	3	0	0	0	210
F01_transcript_17593	0	0	0	0	0	0	0	0	0	0	0	0	208
F01_transcript_17598	0	0	0	0	0	0	0	0	0	0	0	0	210
F01_transcript_17608	0	3	0	0	0	0	0	0	0	0	0	0	215
F01_transcript_17617	0	1	0	0	0	0	0	0	0	0	0	0	210
F01_transcript_17622	0	0	0	0	0	0	0	0	0	0	0	0	211
F01_transcript_17626	0	0	0	0	0	0	0	0	0	0	0	0	207
F01_transcript_17629	0	0	0	0	0	0	0	0	0	0	0	0	217
F01_transcript_17635	0	0	1	0	0	0	1	0	0	0	0	0	205
F01_transcript_17647	0	0	0	0	0	0	0	0	0	0	0	0	204
F01_transcript_17648	0	0	0	0	0	0	0	0	0	0	0	0	208
F01_transcript_17653	0	0	0	0	0	0	0	0	0	0	0	0	236
F01_transcript_17657	0	0	0	0	0	1	0	0	0	0	0	0	213
F01_transcript_17664	0	0	0	0	0	0	0	0	0	0	0	0	203
F01_transcript_17666	0	0	0	0	0	0	0	0	0	0	0	0	219
F01_transcript_17667	0	0	0	0	0	0	0	0	0	0	0	0	207
F01_transcript_1767	743	5	99	14	15	9	208	27	6	68	81	3	2938
F01_transcript_17673	0	0	0	0	0	0	0	0	0	0	0	0	207
F01_transcript_1768	833	511	726	794	1016	410	436	369	190	762	606	800	2938
F01_transcript_17685	0	1	0	0	0	0	0	0	0	0	0	0	189
F01_transcript_17687	0	0	0	0	0	0	0	0	0	0	0	0	202
F01_transcript_1769	48	942	249	173	975	109	378	95	0	1445	509	227	2930
F01_transcript_17691	0	0	0	0	0	0	0	0	0	0	0	0	204
F01_transcript_17692	0	0	0	0	0	0	0	0	0	0	0	0	202
F01_transcript_17693	0	0	0	0	0	0	0	0	0	0	0	0	201
F01_transcript_17696	0	0	0	0	0	0	0	0	0	0	0	0	203
F01_transcript_17705	0	0	0	0	0	0	0	0	0	0	0	0	203
F01_transcript_1771	939	76	248	154	150	153	219	106	5	154	152	146	2933
F01_transcript_17711	0	0	0	0	0	0	0	0	0	0	0	0	200
F01_transcript_17712	0	0	0	0	0	0	0	0	0	0	0	0	204
F01_transcript_17713	0	0	0	0	0	0	0	0	0	0	0	0	199
F01_transcript_17723	0	0	1	0	0	0	0	0	0	0	0	0	201
F01_transcript_17725	0	0	0	0	0	0	0	0	0	0	0	1	210
F01_transcript_17726	0	0	2	0	0	0	0	0	0	0	2	0	204
F01_transcript_17728	0	0	0	0	0	0	0	0	0	0	0	0	204
F01_transcript_17729	1	1	4	1	0	0	6	12	3	1	8	7	201
F01_transcript_17730	0	0	0	0	0	0	0	0	0	0	0	0	202
F01_transcript_17731	0	0	0	0	0	0	0	0	0	0	0	0	206
F01_transcript_17734	0	0	0	0	0	0	0	0	0	0	0	0	201
F01_transcript_17739	0	0	0	0	0	0	0	0	0	0	0	0	202
F01_transcript_17749	0	0	0	0	0	2	0	0	0	0	0	0	195
F01_transcript_17751	3	0	0	0	0	0	2	0	1	0	0	0	199
F01_transcript_17757	0	0	0	0	2	0	1	0	0	0	0	0	198
F01_transcript_1776	1593	127	760	20	17	19	227	101	17	67	25	52	2882
F01_transcript_17763	0	0	0	0	0	0	0	0	1	0	0	0	196
F01_transcript_17766	0	0	0	0	0	0	0	0	0	0	0	0	199
F01_transcript_17767	0	0	0	0	0	0	0	0	0	0	0	0	196
F01_transcript_17776	0	0	0	0	0	0	0	0	0	0	0	0	203
F01_transcript_17786	0	0	0	0	0	0	0	0	0	3	0	0	194
F01_transcript_1779	2105	962	3549	1501	1463	1134	1226	1173	984	1278	1996	2208	2934
F01_transcript_17797	0	0	0	0	0	0	0	0	0	0	0	0	189
F01_transcript_1781	62	16	33	31	21	0	158	0	114	66	0	7	2936
F01_transcript_17812	0	0	0	0	0	0	0	0	0	0	0	0	193
F01_transcript_17814	0	0	0	0	0	0	0	0	0	0	0	0	199
F01_transcript_17820	0	0	0	0	0	0	0	0	0	0	0	0	194
F01_transcript_17821	0	0	0	0	0	0	0	0	0	0	0	0	196
F01_transcript_17829	0	0	0	0	0	0	0	0	0	0	0	0	191
F01_transcript_17830	0	0	0	0	0	0	0	0	0	0	0	0	199
F01_transcript_17832	0	0	0	0	0	0	0	0	0	0	0	0	178
F01_transcript_17833	0	0	0	0	0	0	0	0	0	0	0	0	197
F01_transcript_17837	0	0	0	0	0	0	0	0	0	0	0	0	192
F01_transcript_17838	0	0	0	0	0	0	0	0	0	0	0	0	188
F01_transcript_1784	3437	347	1295	855	1226	508	1224	548	160	1019	2722	297	2917
F01_transcript_17840	0	0	0	0	0	0	0	0	0	0	0	0	189
F01_transcript_17843	0	0	0	0	0	0	0	0	0	0	0	0	194
F01_transcript_17847	0	0	0	1	0	0	0	0	0	4	3	0	195
F01_transcript_17855	0	0	0	0	0	0	0	0	0	0	0	0	193
F01_transcript_17857	0	0	0	0	0	0	0	0	0	2	0	0	194
F01_transcript_17858	0	0	0	0	0	0	0	4	0	0	1	0	190
F01_transcript_17860	0	0	0	0	0	0	0	0	0	0	0	0	190
F01_transcript_17864	0	0	0	0	0	0	0	0	0	0	0	0	200
F01_transcript_17866	0	0	0	0	0	0	0	0	0	1	2	13	193
F01_transcript_17875	0	0	0	0	0	0	0	0	0	0	0	0	195
F01_transcript_17876	0	0	0	0	0	0	0	0	0	0	0	0	191
F01_transcript_17878	0	0	0	0	0	0	0	0	0	0	0	0	198
F01_transcript_17881	0	0	0	0	0	0	0	0	0	0	0	0	193
F01_transcript_17899	0	0	0	0	0	0	0	0	0	0	0	0	190
F01_transcript_179	4139	574	671	6	3	3	1138	174	29	71	63	119	4355
F01_transcript_17900	0	0	0	0	0	0	0	0	0	0	0	0	189
F01_transcript_17901	0	0	0	0	0	0	0	0	0	0	0	0	193
F01_transcript_17904	0	0	0	0	0	0	0	0	0	0	0	0	187
F01_transcript_17909	1	2	0	2	0	0	7	0	2	0	0	0	191
F01_transcript_1791	268	755	375	1444	526	134	1039	0	0	1443	519	657	2934
F01_transcript_17917	0	0	0	0	0	0	0	0	0	0	0	0	191
F01_transcript_17919	0	0	1	0	2	0	0	0	3	0	0	0	188
F01_transcript_1792	1041	1011	1656	600	629	254	848	64	112	557	116	233	2935
F01_transcript_17927	0	0	0	0	0	0	0	0	0	0	0	0	187
F01_transcript_17928	0	0	0	0	0	0	0	0	0	0	0	0	206
F01_transcript_17940	0	0	0	0	0	0	0	0	0	0	0	0	194
F01_transcript_17945	0	0	0	0	0	0	0	0	0	0	0	0	184
F01_transcript_17946	0	0	0	0	0	0	0	0	0	0	0	0	182
[truncated: 61,874 more rows]
